# Supplementary material for: Impact of Facultative Bacteria on the Metabolic Function of an Obligate Insect-Bacterial Symbiosis
Source: mBio. 2020 Jul 14;11(4):e00402-20. doi: 10.1128/mBio.00402-20 (PMC7360925; doi:10.1128/mBio.00402-20)
Supplement: DATA SET S1 [file mBio.00402-20-sd001.xlsx]

## Sheet: Dataset S1A
Dataset S1 Positive-mode LC-MS analysis of six aphid genotypes naturally bearing and lacking Hamiltonella A Metabolites identified by fragmentation of precursor ions (MS2)
Alignment ID	Average Rt(min)	Average Mz	PubChem Names	RefMet name	RefMet RegNo	SMILES	CID	InChIKeys	KEGG	HMDB	AQPOS17MAY_14-BLANK 2	AQPOS17MAY_15-POOL 2	AQPOS17MAY_16-9	AQPOS17MAY_17-15	AQPOS17MAY_18-11	AQPOS17MAY_19-2	AQPOS17MAY_20-3	AQPOS17MAY_21-21	AQPOS17MAY_22-26	AQPOS17MAY_23-34	AQPOS17MAY_24-1	AQPOS17MAY_25-16	AQPOS17MAY_26-19	AQPOS17MAY_27-7	AQPOS17MAY_28-BLANK 3	AQPOS17MAY_29-POOL 3	AQPOS17MAY_30-13	AQPOS17MAY_31-8	AQPOS17MAY_32-5	AQPOS17MAY_33-12	AQPOS17MAY_34-22	AQPOS17MAY_35-23	AQPOS17MAY_36-24	AQPOS17MAY_37-20	AQPOS17MAY_38-25	AQPOS17MAY_39-6	AQPOS17MAY_40-30	AQPOS17MAY_41-BLANK 4	AQPOS17MAY_42-POOL 4	AQPOS17MAY_43-BLANK 5	AQPOS17MAY_44-POOL 5	AQPOS17MAY_45-27	AQPOS17MAY_46-18	AQPOS17MAY_47-29	AQPOS17MAY_48-32	AQPOS17MAY_49-4	AQPOS17MAY_50-33	AQPOS17MAY_51-14	AQPOS17MAY_52-31
67	1.36	102.127	Hexylamine	Hexylamine	45428	CCCCCCN	8102	BMVXCPBXGZKUPN-UHFFFAOYSA-N	C08306	HMDB0032323	283	136260	126814	112109	120600	91202.4	101349	68750.5	120222	127882	122837	99083.1	121161	97435.8	134	114472	108989	114040	85646.2	140051	129721	133406	101921	145411	131206	137400	150439	233	140558	239	119807	149654	137132	152554	126821	120266	119377	110185	152120
74	0.96	104.106	choline	Choline	37073	C[N+](C)(C)CCO	305	OEYIOHPDSNJKLS-UHFFFAOYSA-N	C00114	HMDB0000097	41061.7	3257982	2459021	2573916	2545796	4800591	3979283	2687838	3286001	3345925	3819224	2684631	2544552	2394640	35220.6	2636173	2304216	2109537	2974202	1763671	2503395	2224064	3402173	2460226	3903640	2522762	4152671	44356.4	2928530	54495.3	2865455	3290301	2618622	4050496	3251974	4048370	3763279	2430154	4023990
96	1.02	116.07	L-proline	Proline	37110	OC(=O)[C@@H]1CCCN1	145742	ONIBWKKTOPOVIA-BYPYZUCNSA-N	C00148	HMDB0000162	429	2142539	2458825	2680594	1929261	1402787	1533055	1975580	1663284	2058190	992122	2091041	1653268	2170102	1135	2031156	2039171	2101113	1491159	2276230	2717104	2143687	1531765	2015049	1553500	2264133	1785181	1766	2227354	2307	1946219	1959336	2175439	2253779	2589021	1922005	2504333	2897388	2477104
102	3.41	118.064	indole	Indole	37398	N1C=CC2=CC=CC=C12	798	SIKJAQJRHWYJAI-UHFFFAOYSA-N	C00463	HMDB0000738	81	710890	929614	743965	939806	668138	622565	780141	932611	797563	681468	851310	844989	1026582	83	793523	736990	919268	708725	599992	986108	838979	884219	976298	1098055	1180616	770059	261	924769	122	870256	954506	971779	732615	495962	763456	565717	767367	568419
103	2.66	118.077	DL-Valine	Valine	37484	CC(C)C(N)C(O)=O	1182	KZSNJWFQEVHDMF-UHFFFAOYSA-N	C16436		173	296461	296304	327185	320849	237250	190970	301978	264178	250337	194162	290185	300094	372510	116	302939	379647	323013	239516	305878	322034	359374	212375	371103	345011	366017	353703	140	373785	114	297849	295967	343180	350244	264773	279610	264790	364026	268916
105	1	118.086	betaine	Betaine	37042	C[N+](C)(C)CC([O-])=O	247	KWIUHFFTVRNATP-UHFFFAOYSA-N	C00719	HMDB0000043	80968.8	5739022	6033375	8515856	5530107	2632063	3478815	4936963	3645099	6527019	1880245	5692149	4074113	6075210	80126.2	5309579	7785229	4898817	4386811	7002612	7064068	6043973	3093612	4983543	3438434	6369194	5014685	86741	5938655	93180.7	5847737	4165905	5430508	6481339	7210248	3393793	7753461	8536191	7894244
122	1.42	123.045	nicotinamide	Niacinamide	37778	OC(=N)C1=CN=CC=C1	936	DFPAKSUCGFBDDF-UHFFFAOYSA-N	C00153	HMDB0001406	35649.3	3800798	4901922	4378262	5220139	3706152	3623818	245615	3516801	3034756	3981945	2633184	3356252	4287479	42586.9	3601914	3065086	4700976	288578	2117200	3154925	2888518	3137480	3032898	4333355	4202718	4248070	65692.1	4031024	39477.8	3758189	3735217	3328167	4427340	3837576	4645316	3884207	2649245	3133502
125	1.36	124.039	ISONICOTINIC ACID	Isonicotinic acid	49821	OC(=O)C1=CC=NC=C1	5922	TWBYWOBDOCUKOW-UHFFFAOYSA-N	C07446	HMDB0060665	480	1257237	1511538	1246621	1251598	728455	1081620	993420	938308	1049200	1612909	1195424	1568964	1246644	845	1326596	959246	1375065	978571	982726	1058066	1220123	948190	1469399	1516763	1327756	1451423	741	1428619	971	1359660	1401594	1532509	1439179	1436544	1605066	1277740	878177	1354811
127	1.35	126.066	5-Methylcytosine	5-Methylcytosine	38217	CC1=CN=C(O)NC1=N	65040	LRSASMSXMSNRBT-UHFFFAOYSA-N	C02376	HMDB0002894	1842	185810	234024	141598	187880	221239	204180	149059	187932	211462	323556	146127	182557	231968	2149	175384	121767	216686	153794	123643	184393	154686	134154	185518	230645	204456	294280	41701.8	281992	467	199404	224635	176661	381384	253518	283405	220461	86810.2	249601
136	1.15	130.052	L-Pyroglutamic acid	Pyroglutamic acid	37171	OC(=O)[C@@H]1CCC(O)=N1	7405	ODHCTXKNWHHXJC-VKHMYHEASA-N	C01879	HMDB0000267	457	8481455	4390911	5470009	4343484	4482393	4399229	7436045	3300025	4693329	4747166	6215989	168020	4770831	61485.7	3773691	3811493	3780630	5184238	43012	8661148	6698033	3266221	7277728	147516	4774998	3545284	91743.9	4283456	75025	7185319	162355	5876379	4406762	4583200	5879963	4142620	4422370	6972604
137	3.41	130.064	Indole-3-carbinol	Indole-3-carbinol	38756	OCC1=CNC2=CC=CC=C12	3712	IVYPNXXAYMYVSP-UHFFFAOYSA-N		HMDB0005785	61	207371	241205	191472	242917	182400	202118	193018	235195	198291	174988	225036	214074	267479	137	211939	190982	224399	181798	171102	277303	233672	221329	266663	262256	286493	209010	131	253625	111	232421	278459	245359	198016	129389	204053	165964	213537	164824
139	0.87	130.09	l-Pipecolic acid	Pipecolic acid	37384	OC(=O)[C@@H]1CCCCN1	439227	HXEACLLIILLPRG-YFKPBYRVSA-N	C00408	HMDB0000716	752	246667	781010	348711	424371	1598920	243052	1045046	209743	216228	1674343	203987	1086398	1646402	516	389648	414324	362572	1544969	342078	265353	269812	342101	399104	364494	1048575	1782582	360	430906	1008	326142	234643	408753	2146945	353635	1408737	298148	555993	496923
144	3.41	132.08	3-Guanidinopropionic acid	Beta-Guanidinopropionic acid	42255	NC(=N)NCCC(O)=O	67701	KMXXSJLYVJEBHI-UHFFFAOYSA-N	C03065	HMDB0013222	170	592714	778820	569254	778705	568040	505225	637819	735042	639923	540009	639221	658426	787353	120	608778	562333	707939	521906	467788	761729	655119	648451	752461	817112	852790	601691	106	694170	77	666718	759214	784896	587774	388276	648998	484979	605405	466733
145	3.77	132.101	D-Alloisoleucine	rt3.77_mz132.101		CC[C@H](C)[C@@H](N)C(O)=O	94206	AGPKZVBTJJNPAG-CRCLSJGQSA-N	C21092		47	199821	173124	257528	222949	170761	142951	209888	152615	200093	126031	240412	222015	203567	80	207871	283515	180209	202921	275536	266168	193182	118291	258965	195259	240318	136524	67	276584	42	184125	125921	233090	131872	144630	226489	175480	257040	130142
147	3.99	132.101	DL-ISOLEUCINE	Isoleucine	1871	CCC(C)C(N)C(O)=O	791	AGPKZVBTJJNPAG-UHFFFAOYSA-N	C16434		66	264720	200565	334607	198258	385034	276630	438414	214691	200239	244101	318947	422926	230256	54	305049	312888	236331	371374	229903	399469	397061	174328	471778	303994	276920	219806	69	404300	75	301197	184055	450034	241816	193637	430548	221131	297877	219465
158	3.78	136.061	adenine	Adenine	37038	NC1=C2N=CN=C2NC=N1	190	GFFGJBXGBJISGV-UHFFFAOYSA-N	C00147	HMDB0000034	250	189298	196288	181872	199534	209446	185250	255584	223888	178242	242626	165703	212788	209508	325	205669	182479	243290	176739	185041	251425	210280	210189	258570	278647	252625	385098	187	246373	315	191646	214734	204985	267240	167056	204690	169134	173051	193503
164	1.65	137.045	13877-55-9	rt1.65_mz137.0454		O=C1NC=NC2=CNN=C12	135460353	JFZSDNLQDTYVEE-UHFFFAOYSA-N			1408	3836280	2970526	3809386	4503573	150112	2246844	103743	2279080	2504956	1933703	2165357	2279951	2764868	1988	3298873	3254892	3302953	2085636	2010191	3519133	2690067	2200237	2785478	2085794	2653127	2842128	2266	3091580	1757	2964809	2402287	5014803	3601804	2384710	3609738	3012673	4813302	2485344
169	1	138.054	Trigonelline	Trigonelline	37479	C[N+]1=CC=CC(=C1)C([O-])=O	5570	WWNNZCOKKKDOPX-UHFFFAOYSA-N	C01004	HMDB0000875	1771	3654373	3998823	3890443	3731345	3126680	2907488	4240387	3585585	3544220	2603007	3055445	3696026	3531639	1107	3437546	3416769	3291548	2566184	3762213	4152433	3916959	3421954	4262770	3621375	3656954	3729990	1458	3940017	1578	3558912	3690998	4774788	4301151	4120594	3474297	3962605	4457500	3980953
171	1.31	139.038	4-HYDROXYBENZOIC ACID	4-Hydroxybenzoic acid	37280	OC(=O)C1=CC=C(O)C=C1	135	FJKROLUGYXJWQN-UHFFFAOYSA-N	C00156	HMDB0000500	426	307076	6736	466338	179021	331267	270661	382180	201162	419203	420599	431487	435833	204105	341	334426	317654	194672	319998	346452	362953	383316	173165	445478	271445	254558	580817	178	339074	139	330053	8511	350175	531886	476007	396238	417545	362613	562435
190	3.41	146.06	INDOLE-3-CARBOXALDEHYDE	1H-Indole-3-carboxaldehyde	44025	O=CC1=CNC2=CC=CC=C12	10256	OLNJUISKUQQNIM-UHFFFAOYSA-N	C08493	HMDB0029737	168	2129928	2592901	2058778	2658018	1955941	1702448	2128589	2538140	2141882	1833707	2199169	2247336	2710984	172	2052234	1821652	2413315	1827659	1509595	2646860	2302881	2208011	2555988	2714556	3053715	2086369	265	2316901	261	2135105	2416835	2486222	1811899	1270884	2091159	1588391	2054889	1597884
191	3.09	146.117	acetylcholine	Acetylcholine	37488	CC(=O)OCC[N+](C)(C)C	187	OIPILFWXSMYKGL-UHFFFAOYSA-N	C01996	HMDB0000895	107	60548.9	66040.1	85661.5	58774.7	602	751	68053.2	955	52125	744	100182	85914.3	60971.7	121	52955.9	87592.1	50540.4	1125	95969.3	78095.5	58450.5	299	67713.8	1024	76122.6	452	102	70428.3	88	82385	787	69257.1	604	57297.1	55556.7	52275.1	120359	63319.1
193	0.84	146.165	spermidine	Spermidine	37687	NCCCCNCCCN	1102	ATHGHQPFGPMSJY-UHFFFAOYSA-N	C00315	HMDB0001257	1238	910424	851278	1664147	932659	483450	428600	552585	622420	596091	401931	1119007	533236	798159	706	840511	1493344	830513	613594	1194094	1764348	630815	567318	625726	671822	847983	660629	566	937182	793	1017918	657251	635700	991074	808417	752384	998355	1501570	975462
196	1.41	147.043	coumarin	Coumarin	37669	O=C1OC2=CC=CC=C2C=C1	323	ZYGHJZDHTFUPRJ-UHFFFAOYSA-N	C05851	HMDB0001218	1141	2923055	3853012	3367613	4231139	2246375	2839763	2622567	2720858	2311996	3036558	1990113	2537113	3419103	1223	2770956	2386285	3684985	2970809	1433716	2499530	2213209	2463919	2284895	3389824	3237275	3180038	1005	3188124	974	2926614	2939307	2609126	3418254	2902724	3550538	2512067	1936194	2382378
197	1.01	147.076	L-glutamine	Glutamine	37346	N[C@@H](CCC(O)=N)C(O)=O	5961	ZDXPYRJPNDTMRX-VKHMYHEASA-N	C00064	HMDB0000641	536	1421362	956165	1342180	1038293	1369591	1334325	844895	1626036	1814389	1988327	1823752	1916172	801215	339	1400191	1501711	897670	967380	2557035	1473008	2078472	1927713	2199591	2651717	24160	1287019	872	1462593	733	2194144	2960494	1826102	1481462	1324191	1268494	1317532	2067548	982905
198	4.45	147.08	L-glutamine	Glutamine	37346	N[C@@H](CCC(O)=N)C(O)=O	5961	ZDXPYRJPNDTMRX-VKHMYHEASA-N	C00064	HMDB0000641	111	63801.2	56922.6	61403.3	91565.4	84081.4	62628.5	92036.6	80142.5	82560.8	82729	63390.3	63227.1	115873	73	67026.6	98020.4	73926.7	59728.2	67433.5	64741.8	82870.2	72906.7	56904.4	164060	78075.3	108883	164	98077.1	96	125460	73786.5	85581.1	104131	97568.2	92424.8	117469	71393.1	102097
199	0.86	147.112	L-lysine	Lysine	37121	NCCCC[C@H](N)C(O)=O	5962	KDXKERNSBIXSRK-YFKPBYRVSA-N	C00047	HMDB0000182	339	1258631	1502924	1562272	1746211	1476027	1285378	1346421	1279843	970391	1496661	901415	1152712	1533498	397	1141951	1284230	1268808	1376139	1330524	1569106	1169235	1184908	1221639	1303807	1416389	1616989	323	1220181	194	1669700	1778982	1317943	2147290	998512	1862634	1088704	1579315	1379594
200	1.02	148.06	DL-Glutamic acid	Glutamic acid	37101	NC(CCC(O)=O)C(O)=O	611	WHUUTDBJXJRKMK-UHFFFAOYSA-N	C00302	HMDB0060475	2973	807447	724500	760112	785657	729209	666760	738171	775476	667054	753896	778879	854845	764263	1385	791287	718806	655670	558928	697095	809807	903927	842101	938448	891334	840677	565872	2268	766704	1275	849670	981945	991909	735370	931181	868488	849926	951085	813343
202	13.59	149.022	PHTHALIC ANHYDRIDE	rt13.59_mz149.0221		O=C1OC(=O)C2=CC=CC=C12	6811	LGRFSURHDFAFJT-UHFFFAOYSA-N			84517.6	60547.9	88132	54874.3	71023	88211.8	84822.6	54656.2	95388.6	80772.3	102325	91103.8	58634	92656.4	116486	81006.3	72450.7	82504.9	61188.2	81982.4	106701	122121	86624.1	78401	100475	84514.9	155714	103981	87296.6	97936	66686.7	96799.1	73837.3	88156.1	110936	74359.3	90752.8	83280.5	84321.1
206	2.69	149.059	CINNAMIC ACID	Cinnamic acid	37312	OC(=O)\C=C\C1=CC=CC=C1	444539	WBYWAXJHAXSJNI-VOTSOKGWSA-N	C00423	HMDB0000930	353	904131	856795	1131021	807621	593516	461729	1325848	538829	746973	372448	1155485	1282192	1023441	320	901209	1088909	800456	735531	886215	1029662	1026612	373157	1334187	585008	1051565	921203	487	1116069	320	1033881	653475	1362571	871977	697332	807466	691532	1128947	816576
207	6.45	150.054	L-methionine	Methionine	37371	CSCC[C@H](N)C(O)=O	6137	FFEARJCKVFRZRR-BYPYZUCNSA-N	C00073	HMDB0000696	128	142348	100387	129760	122696	265602	234098	141503	147542	155100	309808	124887	129986	162328	107	153638	97164.5	137614	161465	169313	160387	133518	153182	158611	210053	171211	324822	70	197652	139	171855	129625	126619	358394	175515	236640	220412	154538	286806
209	1.35	150.058	DL-METHIONINE	Racemethionine	46301	CSCCC(N)C(O)=O	876	FFEARJCKVFRZRR-UHFFFAOYSA-N	C01733	HMDB0033951	394	984809	972090	1053952	1492161	679621	872199	617939	1060345	691280	1073927	772680	813028	787286	551	892539	791624	848296	727312	1106513	853151	834938	798322	818741	1267175	730390	911451	380	828873	358	1046809	1333340	826688	984824	574796	1114288	686108	940514	650443
210	0.95	150.111	TRIETHANOLAMINE	Triethanolamine	45586	OCCN(CCO)CCO	7618	GSEJCLTVZPLZKY-UHFFFAOYSA-N	C06771	HMDB0032538	1950243	52944.1	1620	1827	872	559	1328	2007	1400	20868	34166	7032	4428	1310	1325238	57839.7	1839	789	899593	1296	1476	2733	2262	6124	4139	13156	1640	1422223	59300.2	1705181	53776.2	8918	1397	1265	1612	2167	3355	1087	1827
215	1.12	152.058	guanine	Guanine	37093	OC1=NC(=N)NC2=C1N=CN2	135398634	UYTPUPDQBNUYGX-UHFFFAOYSA-N	C00242	HMDB0000132	86	3971971	1880078	2458326	2480861	6229674	6188943	3824161	5290908	4436771	7100050	1532997	1908387	1732868	261	3853317	1580324	1805026	4031091	1553343	2760588	2307376	4941663	2195361	5603188	1876366	7553455	217	4138076	259	3975931	4608094	2259916	7575863	6001602	6532974	4892394	1792311	4765557
216	3.92	152.07	2-Amino-2-phenylacetic acid	2-Phenylglycine	66985	NC(C(O)=O)C1=CC=CC=C1	3866	ZGUNAGUHMKGQNY-UHFFFAOYSA-N		HMDB0002210	28	209875	137798	224158	163639	353261	298597	238915	197776	284025	329517	173306	198939	155580	48	207738	186302	150497	276846	190117	202116	192801	207566	268232	269430	234222	327298	43	226514	54	232770	192880	182436	308341	349095	397087	284142	227608	405852
219	3.34	154.086	dopamine	Dopamine	37060	NCCC1=CC(O)=C(O)C=C1	681	VYFYYTLLBUKUHU-UHFFFAOYSA-N	C03758	HMDB0000073	66	300412	86261.6	279810	116773	446974	477659	353599	278122	581573	633621	233676	316864	144047	81	255525	233375	106840	358683	232568	352094	444011	306488	451094	369734	196028	753126	92	314771	99	381556	358000	340892	752787	1011953	608672	816161	336264	1056260
225	0.95	156.056	DL-HISTIDINE	Histidine	37119	NC(CC1=CN=CN1)C(O)=O	773	HNDVDQJCIGZPNO-UHFFFAOYSA-N	C00768		1186	2985527	3090116	2787878	3118510	3637199	3523005	3460717	3125837	2713090	3027116	2594288	3466315	3307689	854	2898072	2554587	2858081	3183988	2219689	3233191	3472229	3099871	3516985	3274029	3262462	2843325	1046	3151621	979	3231541	3736223	4025422	3138387	2507713	4309114	2680000	2768647	2866693
230	0.89	161.128	(3S)-3,7-diaminoheptanoic acid	rt0.89_mz161.128		NCCCC[C@H](N)CC(O)=O	2761529	PJDINCOFOROBQW-LURJTMIESA-N			402	178386	183002	113490	206639	216532	224636	208824	145877	122549	237876	149343	218259	197485	545	174294	105002	207058	162657	636	185907	194934	162597	206515	164611	191590	1461	592	179354	302	187640	170762	233873	149571	180033	224273	162864	110219	210226
232	1.4	162.054	Indole-3-carboxylic acid	Indole-3-carboxylic acid	38287	OC(=O)C1=CNC2=CC=CC=C12	69867	KMAKOBLIOCQGJP-UHFFFAOYSA-N	C19837	HMDB0003320	304	164072	129022	155901	147692	178792	181704	148066	182189	201039	274739	174075	197630	161242	277	198002	132831	162679	168018	127847	132804	193189	195860	254275	268257	154294	311991	408	240275	226	199938	251628	264111	275584	290210	261161	259339	139984	229498
233	0.99	162.112	L-carnitine	Carnitine	42914	C[N+](C)(C)C[C@H](O)CC([O-])=O	10917	PHIQHXFUZVPYII-ZCFIWIBFSA-N	C00318	HMDB0000062	1525	366574	515075	266203	448076	489012	499151	347017	433301	321697	487362	256872	328211	464886	3014	350356	197275	485966	398165	284435	245460	293903	402960	319749	434042	482776	463543	31030.8	411598	1764	370465	444789	363965	484184	373876	516742	351880	254319	399054
241	2.7	165.054	p-coumaric acid	4-Hydroxycinnamic acid	37986	OC(=O)\C=C\C1=CC=C(O)C=C1	637542	NGSWKAQJJWESNS-ZZXKWVIFSA-N	C00811	HMDB0002035	191	216760	301181	208358	303759	291858	271470	218463	250032	262579	259113	211573	206308	327152	185	235388	235493	346990	295443	123253	239493	174685	222607	244802	409084	387306	339397	187	315331	155	228065	228972	212274	233148	181688	291652	201152	184594	171564
242	1.41	165.054	2-Hydroxycinnamic acid	2-Hydroxycinnamic acid	38182	OC(=O)\C=C\C1=CC=CC=C1O	637540	PMOWTIHVNWZYFI-AATRIKPKSA-N	C01772	HMDB0002641	1673	10142220	13061060	11799640	13809070	9717149	9681775	8515483	9640209	7476618	9772679	6196915	8138499	9891096	971	8515801	7028326	10533620	8786775	4303567	7190542	6290050	7188759	6763226	9710545	9371050	9422917	1024	8908550	1193	9319071	9220133	8453233	11182300	10162920	12018380	10463390	6667744	8041854
248	2.68	166.085	DL-PHENYLALANINE	Phenylalanine	37108	NC(CC1=CC=CC=C1)C(O)=O	994	COLNVLDHVKWLRT-UHFFFAOYSA-N	C02057		2846	13898950	13048210	15824820	12560260	9362144	6633000	17598900	8045294	9269180	5435452	14121460	14601030	12554490	2205	11915050	12667190	9297855	9316325	10154910	11519110	418129	4822027	14381290	7072108	11505730	9689472	2072	11883000	19266.8	14190950	10589720	18928070	13507680	10201130	12984790	10790610	15556180	12158190
266	0.93	175.119	DL-Arginine	Arginine	37289	NC(CCCNC(N)=N)C(O)=O	232	ODKSFYDXXFIFQN-UHFFFAOYSA-N	C02385		984	5570548	4664559	4980097	5682657	7627861	7019822	6048067	5227926	5379385	6861732	4625240	5710441	5213651	872	5084423	4663590	4071427	5594932	4249537	6671557	5963813	4935789	6249155	5078264	4496116	5797623	1103	5489684	1197	6167910	5975301	6066343	6988603	4632336	8510598	6066107	5808906	5994700
270	3.32	179.069	Coniferaldehyde	rt3.32_mz179.0694		COC1=C(O)C=CC(\C=C\C=O)=C1	5280536	DKZBBWMURDFHNE-NSCUHMNNSA-N	C02666	HMDB0141782	96	50869.9	54124.3	112043	45983.1	85696.8	86717.3	46218.7	54209.7	80197.7	109377	2199	40502.3	83691.6	55	42339	52928.2	61478.4	66682.1	56998.2	45780.7	61502	57990	58347.2	68871.8	94687.4	110796	50	113578	79	63315.5	89463.4	40109.4	110504	128667	86449	108237	70156.3	144625
274	3.11	180.087	beta-D-Glucosamine	rt3.11_mz180.0874		N[C@H]1[C@H](O)O[C@H](CO)[C@@H](O)[C@@H]1O	441477	MSWZFWKMSRAUBD-QZABAPFNSA-N	C08349	HMDB0030091	105	701855	598785	691916	475835	693820	527519	662091	702507	759332	818256	621133	495441	572417	145	698636	411428	568603	457408	385594	593380	522295	588757	613238	794413	684715	1061304	160	640922	122	680977	745697	603606	1105791	865197	921067	793606	463384	1051050
275	3.87	180.101	fusaric acid	rt3.87_mz180.1014		CCCCC1=CN=C(C=C1)C(O)=O	3442	DGMPVYSXXIOGJY-UHFFFAOYSA-N	C10146		49	167815	87618.7	127762	102223	202159	157486	277767	133783	232809	218134	154974	216228	118680	48	150328	118262	6967	127195	171110	177115	195654	6422	219965	177993	140189	473675	63	178317	73	177922	120278	188304	569554	442621	202863	326112	156768	538785
276	3.4	180.1	Glucosamine	Glucosamine	44201	N[C@H]1C(O)O[C@H](CO)[C@@H](O)[C@@H]1O	439213	MSWZFWKMSRAUBD-IVMDWMLBSA-N	C00329	HMDB0001514	139	104622	7792	10776	114890	187395	212091	151229	159861	142543	232105	48643.7	136597	5971	77	114845	230323	4843	132234	234853	136380	123374	157361	132050	185459	73615.1	254302	103	119679	93	102609	143986	124249	262333	212893	171394	186831	43860	222537
277	1.31	181.049	caffeic acid	Caffeic acid	37954	OC(=O)\C=C\C1=CC(O)=C(O)C=C1	689043	QAIPRVGONGVQAS-DUXPYHPUSA-N	C01197	HMDB0125102	114	684958	388376	1068260	337849	747747	623038	849462	440122	1002352	920768	1020940	891659	428366	101	710515	696251	380496	666070	848751	788199	778334	337907	898593	564336	487546	1117548	159	695797	146	809869	519618	771255	1265440	1141865	909714	1096938	875753	1414397
282	1.41	182.081	DL-Tyrosine	Tyrosine	37107	NC(CC1=CC=C(O)C=C1)C(O)=O	1153	OUYCCCASQSFEME-UHFFFAOYSA-N	C01536		1756	13394750	16901420	15730280	17744080	9168011	12679160	10994160	12500130	9465017	12255520	7820589	10186820	11973800	1505	10530820	8662574	12598290	10797910	5364323	8677716	7617500	8575031	8200393	11657000	11371950	11264490	1461	10371350	1472	12300320	11891220	11237140	14571340	13960260	15606740	13839610	8892977	10527500
288	1.01	184.073	phosphocholine	Choline phosphate	71621	C[N+](C)(C)CCOP(O)(O)=O	1014	YHHSONZFOIEMCP-UHFFFAOYSA-O	C00588	HMDB0001565	1723	642858	476001	487911	522591	817884	653817	742697	900297	420218	849609	470658	755065	570665	1490	622912	484492	460266	541100	503651	648413	773765	1097202	833506	1058000	626513	832837	30467.9	615062	834	750010	1016313	750806	976732	580589	816756	623301	637335	750492
308	4.99	191.07	3,4-DIMETHOXYCINNAMIC ACID	rt4.99_mz191.0697		COC1=C(OC)C=C(\C=C\C(O)=O)C=C1	717531	HJBWJAPEBGSQPR-GQCTYLIASA-N		HMDB0034315	127	261704	244877	251283	250572	314079	271258	180456	319410	375159	314498	299385	182158	283629	81	275676	277433	276811	239262	367686	240210	179678	257159	210163	376120	337070	453857	283	293666	126	258020	293921	186245	387804	214929	320818	306690	285919	281975
309	7.25	191.07	7-Methoxy-4-methylcoumarin	rt7.25_mz191.0697		COC1=CC=C2C(C)=CC(=O)OC2=C1	390807	UDFPKNSWSYBIHO-UHFFFAOYSA-N			443	141110	144514	254588	146339	264373	197680	139510	149234	205866	251116	265325	118792	173881	533	206625	257081	172714	171431	297130	180618	120989	169473	139649	231975	254312	258051	530	201906	642	212892	131304	75988.4	217046	285390	220576	241056	260074	376098
312	5.53	191.092	2,6-Diaminopimelic acid	2,6-diaminopimelic acid	50520	NC(CCCC(N)C(O)=O)C(O)=O	865	GMKMEZVLHJARHF-UHFFFAOYSA-N			70	55328.8	1698	79012.2	1406	1423	1215	87762.6	670	85511.6	1104	79316.4	94492.4	1127	77	60032.9	77875.4	35090.5	634	58339.4	51358.2	53620.7	1068	124906	1430	42315.7	78162.4	171	84948.1	202	67099.5	753	95845.2	2007	97993.5	1272	130403	74863.2	66458.1
317	5.99	193.049	scopoletin	Scopoletin	46493	COC1=C(O)C=C2OC(=O)C=CC2=C1	5280460	RODXRVNMMDRFIK-UHFFFAOYSA-N	C01752	HMDB0034344	218	1351879	533912	1888661	521396	2046237	1629762	1156530	904380	983235	1839971	1713343	911162	563836	131	1135277	1641193	498458	1412948	1233509	984442	895240	768957	1078249	1057352	650733	1391008	435	1253248	81	1680542	1097318	1335674	1493255	1310351	2520338	1552872	2361779	1425144
336	1.99	198.076	levodopa	DOPA	37120	N[C@@H](CC1=CC(O)=C(O)C=C1)C(O)=O	6047	WTDRDQBEARUVNC-LURJTMIESA-N	C00355	HMDB0000181	205	481684	273363	732098	317747	678249	577720	725815	321311	830450	581625	615885	575387	278154	243	517447	738402	308906	625739	798019	783309	646193	307588	714949	340071	403666	962463	208	599275	137	386157	193128	462924	656178	757441	570100	873352	747305	1205685
337	1.03	198.085	levodopa	DOPA	37120	N[C@@H](CC1=CC(O)=C(O)C=C1)C(O)=O	6047	WTDRDQBEARUVNC-LURJTMIESA-N	C00355	HMDB0000181	1060	6997246	7534607	7822671	6914967	8085019	8279274	7440055	5568290	4875327	5670816	5245894	5078574	5744703	390	5850093	5213050	6406309	5888999	5227990	5758935	4759975	5078430	5444995	4968044	5587978	249048	875	6227944	1632	6090732	5596199	7526341	8278479	7774946	8840715	7343397	6795584	8398869
360	3.41	205.097	DL-Tryptophan	Tryptophan	37505	NC(CC1=CNC2=CC=CC=C12)C(O)=O	1148	QIVBCDIJIAJPQS-UHFFFAOYSA-N	C00806	HMDB0030396	1069	7399418	9107893	6644155	8961566	6383300	5630498	6597570	7549043	6404888	5300567	6038376	6320148	7603034	989	5412029	4686162	6211429	4784386	4134884	6538645	5555543	5510041	6202489	6952775	7168860	5175533	1064	6039841	898	8077510	9268752	9364940	7004232	5031668	7982459	6050726	7283515	6084564
402	3.48	219.112	L-beta-homotryptophan	rt3.48_mz219.1122		N[C@H](CC(O)=O)CC1=CNC2=CC=CC=C12	2761550	DUVVFMLAHWNDJD-VIFPVBQESA-N			125	137980	94708.8	103191	100420	226231	180646	118330	212038	224986	276783	100837	113884	136293	181	131521	100894	75055.1	160054	76469.4	142377	118244	185722	115959	248824	97777.3	313092	169	148221	149	158892	268229	142307	305337	256958	289659	258596	97843.8	271926
406	3.12	220.118	pantothenic acid	Pantothenic acid	49832	CC(C)(CO)[C@@H](O)C(O)=NCCC(O)=O	6613	GHOKWGTUZJEAQD-ZETCQYMHSA-N	C00864	HMDB0000210	388	1163351	1095595	1401790	1104465	1492817	1108204	1527834	928089	802603	1193759	1048410	1088108	904833	313	1015512	1026143	849213	913653	1115861	1084573	928306	744088	1264696	985400	926441	1638039	396	1028201	232	1464443	906863	1760357	2285689	1229246	1788024	1274491	1402916	1669377
482	1.06	244.093	cytidine	Cytidine	37069	OC[C@H]1O[C@H]([C@H](O)[C@@H]1O)N1C=CC(=N)N=C1O	6175	UHDGCWIWMRVCDJ-XVFCMESISA-N	C00475		287	605350	764867	710908	840590	638162	728327	635674	735849	602231	674488	417129	557430	726874	221	636106	402039	744762	550208	478477	622150	539846	594559	606783	662235	675194	965485	301	665697	127	586568	659808	733233	1071194	802328	769235	592380	519429	818159
498	6.55	247.132	santonin	rt6.55_mz247.1324		C[C@H]1[C@@H]2CC[C@@]3(C)C=CC(=O)C(C)=C3[C@H]2OC1=O	221071	XJHDMGJURBVLLE-BOCCBSBMSA-N	C02206		94	55008.7	35683.2	70739.8	41749.1	76393.5	87488.6	50064.2	43302.6	66499.5	95442.4	94741	38335.3	41440.8	125	59535.3	59793.6	37515.7	75926.9	68868.7	45006.5	1548	46850.2	41492.6	61147.1	52015.3	72572.7	81	70499.8	228	56736.2	53750.3	32195.4	58112.9	82583.1	103360	89183.3	61915.1	103546
537	5.36	259.096	3-Hydroxy-beta-lapachone	rt5.36_mz259.0964		CC1(C)OC2=C(CC1O)C(=O)C(=O)C1=CC=CC=C21	146252	MFHPSBRWDZUZHF-UHFFFAOYSA-N			195	343887	306582	403153	218080	562780	489805	92840.9	199025	448912	680032	335840	39480.9	179144	139	347279	395938	192430	330480	748308	112294	59812.9	177497	69772.4	299188	371061	487420	169	353617	79	410024	125696	42438.7	452172	519297	564889	705645	540238	865805
558	0.99	265.111	thiamine	Thiamine	37152	CC1=C(CCO)SC=[N+]1CC1=CN=C(C)NC1=N	1130	JZRWCGZRTZMZEH-UHFFFAOYSA-N	C00378	HMDB0000235	716	200584	177386	310272	194520	209121	178288	251980	205801	185437	199060	129627	143326	160781	1060	181278	176442	172433	163190	227622	202723	160078	148876	185223	195604	142856	372627	727	191520	604	195026	206099	169362	428841	328500	238438	221603	261654	385872
566	1.83	268.104	adenosine	Adenosine	37045	NC1=C2N=CN([C@@H]3O[C@H](CO)[C@@H](O)[C@H]3O)C2=NC=N1	60961	OIRDTQYFTABQOQ-KQYNXXCUSA-N	C00212	HMDB0000050	19456	7432579	5927941	5919055	9333891	109663	256841	78765	435694	5583108	4753201	3021247	3623239	4111479	25479.1	4342139	4505359	5215731	195241	109377	4530544	3472577	237533	4203458	4238658	4138362	4973330	32991.8	3953874	31728.4	6204813	7066307	6442791	9529422	8317578	11180140	10474740	132525	9171650
570	1.7	269.088	inosine	Inosine	37130	OC[C@H]1O[C@H]([C@H](O)[C@@H]1O)N1C=NC2=C1N=CN=C2O	135398641	UGQMRVRMYYASKQ-KQYNXXCUSA-N	C00294	HMDB0000195	233	476019	496834	532715	586577	124083	109739	57296	572260	625849	513118	470929	533042	454311	367	509557	56464	463534	65378	63177	874602	635430	59528	647100	497614	485346	698764	623	627647	573	558758	617546	792565	464524	441911	411499	116531	101460	463673
574	8.75	271.06	apigenin	Apigenin	23090	OC1=CC=C(C=C1)C1=CC(=O)C2=C(O)C=C(O)C=C2O1	5280443	KZNIFHPLKGYRTM-UHFFFAOYSA-N	C01477	HMDB0002124	287	137441	133500	183494	136970	163572	136077	111127	272296	376958	199009	278542	95455.5	154105	217	160228	251080	130456	158375	181088	164646	115846	274706	127286	360312	218564	253556	195	215879	291	160745	298948	107109	211713	298880	155468	361363	230292	319444
575	6.17	271.06	emodin	rt6.17_mz271.0597		CC1=CC2=C(C(O)=C1)C(=O)C1=C(C=C(O)C=C1O)C2=O	3220	RHMXXJGYXNZAPX-UHFFFAOYSA-N	C10343	HMDB0035214	29	67833.8	58626.8	94943.6	71260.8	86741.8	81588.8	2118	170881	191317	108345	120311	1449	87445.5	208	69653.2	106799	75716	70914.3	81782.1	50036.3	34259.5	169418	45955.5	238749	98179.5	260795	65	87269.5	113	86014.9	150935	690	257333	281661	97323.3	317010	107115	281510
581	6.82	273.076	naringenin	Naringenin	27166	OC1=CC=C(C=C1)[C@@H]1CC(=O)C2=C(O)C=C(O)C=C2O1	439246	FTVWIRXFELQLPI-ZDUSSCGKSA-N	C00509	HMDB0002670	682	4561411	3139631	6572762	3656668	6207968	5060311	4044382	4831714	8766353	6314010	6831352	2928687	3706065	691	4413143	5345482	3233536	4059270	7115251	3647785	3485287	3858243	4174651	4883021	4329883	8112417	907	5321129	379	5554051	4265824	3686910	9887159	9781135	6720557	10685490	8924344	12818650
589	5.81	275.091	phloretin	Phloretin	27000	OC1=CC=C(CCC(=O)C2=C(O)C=C(O)C=C2O)C=C1	4788	VGEREEWJJVICBM-UHFFFAOYSA-N	C00774	HMDB0003306	134	106209	104942	132638	127980	143094	108566	1894	121792	184069	150392	166416	1074	145207	117	112142	138556	110382	97812	162063	38515.8	1981	116629	1610	163316	173639	245612	109	128498	125	121486	118007	1253	226303	242480	133000	268274	184689	270325
646	1.68	284.099	guanosine	Guanosine	37094	OC[C@H]1O[C@H]([C@H](O)[C@@H]1O)N1C=NC2=C1NC(=N)N=C2O	135398635	NYHBQMYGNKIUIF-UUOKFMHZSA-N	C00387	HMDB0000133	304	3871112	2705155	2839675	3981060	36756	223341	29530	430311	2357718	2982115	1130846	2284404	2094106	354	2905959	142517	2170453	87495	64572	3689505	2193754	263808	2285869	3294775	1771210	2916763	415	2695964	733	3705055	6030894	5919454	4649690	2141913	6076744	184589	83178	2239310
647	7.94	285.075	biochanin A	Biochanin A	22366	COC1=CC=C(C=C1)C1=COC2=CC(O)=CC(O)=C2C1=O	5280373	WUADCCWRTIWANL-UHFFFAOYSA-N	C00814	HMDB0002338	89	35891.7	1156	546	899	28040.8	2227	110714	396	404	50663.8	510	88971.5	1166	150	28464.2	418	908	29293.4	599	102979	87299.9	1552	95423.6	1896	1378	804	186	45087.1	110	29906	1064	80500.7	372	609	1200	280	361	490
654	13.06	286.274	(2S,3R,E)-2-Amino-4-heptadecene-1,3-diol	rt13.06_mz286.2738		CCCCCCCCCCCCC=CC(O)C(N)CO	53394031	RBEJCQPPFCKTRZ-UHFFFAOYSA-N			329	377700	336993	681261	312691	298630	262343	381752	298627	388600	302827	596699	336103	396578	256	346988	451817	315436	229856	503664	514729	333067	221739	295531	231360	363265	281398	277	322453	202	420530	259557	365879	362352	398534	314731	406762	504595	383277
655	8.25	287.055	luteolin	Luteolin	23091	OC1=CC(O)=C2C(=O)C=C(OC2=C1)C1=CC(O)=C(O)C=C1	5280445	IQPNAANSBPBGFQ-UHFFFAOYSA-N	C01514	HMDB0005800	492	229161	170284	434749	132560	143593	122083	250823	94531.7	712703	154010	843795	285912	244458	114	287984	474304	207582	112212	431300	376702	439313	142888	349342	162158	250477	693296	444	395966	267	299923	126492	368106	528736	505735	126694	565874	710823	405985
661	6.84	288.126	Tetrahydropapaveroline	rt6.84_mz288.1264		OC1=C(O)C=C(CC2NCCC3=CC(O)=C(O)C=C23)C=C1	18519	ABXZOXDTHTTZJW-UHFFFAOYSA-N	C06350	HMDB0012486	153	161070	145880	97976.1	168141	381968	342847	165790	254425	125568	342878	109109	150462	198374	175	173135	94667.7	168920	305508	81740.8	131831	135124	254118	163905	321288	208304	274479	145	221440	138	205094	263781	157558	236803	156500	394234	153126	99472.7	158476
697	3.78	298.097	Methylthioadenosine	5'-Methylthioadenosine	37638	CSC[C@H]1O[C@H]([C@H](O)[C@@H]1O)N1C=NC2=C(N)N=CN=C12	439176	WUUGFSXJNOTRMR-IOSLPCCCSA-N	C00170	HMDB0001173	1154	1137557	1087798	1207367	1075821	1152416	1001715	1275265	1121943	867169	1229021	828905	1006798	844247	857	874670	850791	825585	794526	748928	1063182	1047927	800770	1222802	1148173	1182359	1802994	767	994190	790	1468602	1740178	1607337	2178273	1226960	1430693	1246757	1267100	1363363
721	6.1	301.07	Kaempferide	rt6.1_mz301.0705		COC1=CC=C(C=C1)C1=C(O)C(=O)C2=C(O)C=C(O)C=C2O1	5281666	SQFSKOYWJBQGKQ-UHFFFAOYSA-N	C10098	HMDB0037441	475	1864980	721158	60912.1	762260	1840794	1395166	3630563	1351948	90139	1513683	100157	3242035	853373	2341	1554091	82484.2	672602	1116803	84035	4252456	3151516	1240099	3154692	1445240	895034	129184	2677	1640345	50225.6	2239458	1704816	4520463	117961	2838	1850340	82081.4	63836.3	70396.8
878	4.84	344.228	AC1MI7CZ	rt4.84_mz344.2279		OC1CC(CN2CCC34CCCCC3(O)C2CC2=C4C=C(O)C=C2)C1	3064246	NCMXKIHJYUFTRL-UHFFFAOYSA-N			358348	157855	164056	126893	148690	177149	170295	99757.8	165846	151939	183132	149106	106549	152938	280554	152053	113801	209117	348550	149288	168410	149712	159948	149713	149693	155167	209527	308377	182342	428981	197878	208096	195428	187594	273936	209497	174712	142098	169210
883	9.14	345.242	SR-05000001540	rt9.14_mz345.2421		CCC(=O)O[C@H]1CCC2C3CCC4=CC(=O)CC[C@]4(C)C3CC[C@]12C	5701990	PDMMFKSKQVNJMI-PPRDLICTSA-N			110	38646.5	31311.1	39599	40223.1	72320.1	58464.9	56088.1	89410.5	69014	71466.3	42428.9	59837.6	40120.6	91	51008.7	42478.7	39716.9	68586.8	32148.9	56108	43962.5	76713.6	66533.7	124752	44641.8	102831	74	72762	134	53306	97022	73543.4	62650.9	41621.9	83275	48449.4	35131.9	47368
894	1.1	348.071	3'-Adenylic acid	rt1.1_mz348.0709		NC1=C2N=CN([C@@H]3O[C@H](CO)[C@@H](OP(O)(O)=O)[C@H]3O)C2=NC=N1	41211	LNQVTSROQXJCDD-KQYNXXCUSA-N	C01367	HMDB0003540	592	9196238	9805612	8447549	8190792	9379682	9913462	7705251	10007220	7600218	8768001	5930803	7637927	7157110	562	6958995	4923329	7336939	6879052	5708702	7360982	7918780	8576781	8144587	9061577	7126224	8854602	65433.2	7707492	650	10926070	14025790	14361100	13083220	10340520	13854170	9311436	8152710	13073100
899	4.84	349.183	AC1NSFN0	rt4.84_mz349.1831		C[C@H](N[C@H](CCC1=CC=CC=C1)C(O)=O)C(=O)N1CCC[C@@H]1C(O)=O	5362033	LZFZMUMEGBBDTC-NWANDNLSSA-N			183842	102311	99425.2	100765	94121.6	104439	103538	85776	91987.4	121702	103072	106922	80800.4	99274.3	174832	96687.2	83308.5	141257	235160	106247	112665	99421.7	94216.3	109757	90242.3	87575.9	122048	182626	125888	205139	123453	121507	149307	99900.9	175163	130776	124126	86125.8	125010
901	2.89	350.12	6-{[amino(phenyl)acetyl]amino}-3,3-dimethyl-7-oxo-4-thia-1-azabicyclo[3.2.0]heptane-2-carboxylic acid	rt2.89_mz350.1205		CC1(C)SC2C(N=C(O)C(N)C3=CC=CC=C3)C(=O)N2C1C(O)=O	2174	AVKUERGKIZMTKX-UHFFFAOYSA-N			96	181311	166326	182221	197564	130123	115308	258500	111873	103284	63438.7	144078	228510	149426	79	166936	175367	148382	175121	117727	183912	182080	128690	221605	145220	162011	134251	96	205095	167	187743	193909	327154	119751	100548	200791	1644	206376	3450
907	4.24	352.162	6025-53-2	rt4.24_mz352.1617		C\C(CO)=C/CNC1=C2N=CN([C@@H]3O[C@H](CO)[C@@H](O)[C@H]3O)C2=NC=N1	6440982	GOSWTRUMMSCNCW-HNNGNKQASA-N	C16431		65	95384.7	89683	103329	91454.6	151859	149548	3495	263467	116182	152536	75231.4	78420.5	110245	69	109509	124098	93151.4	113338	166241	102005	85097.2	147728	4569	167414	117201	205625	67	130742	99	122108	129611	2784	173820	142234	138087	190769	136496	141804
912	10.68	353.229	ANILERIDINE	rt10.68_mz353.2287		CCOC(=O)C1(CCN(CCC2=CC=C(N)C=C2)CC1)C1=CC=CC=C1	8944	LKYQLAWMNBFNJT-UHFFFAOYSA-N	D02941	HMDB0015049	208905	72468.3	1574	1334	1933	63976.3	68877.3	53070.9	67816.7	79949.8	89644	1164	1082	62871.1	232507	98557.4	63810	1108	578868	1179	1416	2719	1688	1723	77755.5	60918	87321.7	284853	118532	230910	95514.3	62067.5	2101	73697.8	147382	73597.1	59384.5	1492	62461.7
955	1.26	364.065	5'-Guanylic acid	GMP	37773	O[C@@H]1[C@@H](COP(O)(O)=O)O[C@H]([C@@H]1O)N1C=NC2=C1NC(=N)N=C2O	135398631	RQFCJASXJCIDSX-UUOKFMHZSA-N	C00144	HMDB0001397	177	872429	768917	662337	880969	508432	704022	595987	660808	635763	810687	690220	668258	652810	191	602452	595900	652803	534508	514231	749576	841208	870184	815096	884354	846636	705487	286	670713	264	959870	1052373	846756	919278	742719	862579	689946	628866	862983
1015	4.92	377.146	riboflavin	Riboflavin	37156	CC1=CC2=C(C=C1C)N(C[C@H](O)[C@H](O)[C@H](O)CO)C1=NC(=O)N=C(O)C1=N2	493570	AUNGANRZJHBGPY-SCRDCRAPSA-N	C00255	HMDB0000244	176	1082442	1001603	1260931	1082815	1736614	1649953	658002	1402984	915082	1585768	1228512	405586	989614	121	934119	928995	980211	1088969	1075779	397585	369424	972507	432028	1528507	1175678	1324249	186	1082739	50	1658276	2014701	477019	1989861	1399239	2418883	1471432	1699219	1671810
1050	1.42	385.129	S-adenosylhomocysteine	S-Adenosylhomocysteine	37510	N[C@@H](CCSC[C@H]1O[C@H]([C@H](O)[C@@H]1O)N1C=NC2=C(N)N=CN=C12)C(O)=O	439155	ZJUKTBDSGOFHSH-WFMPWKQPSA-N	C00021	HMDB0000939	193	164283	180649	219267	99495.7	5298	84966.4	82223.2	96449.4	144957	164507	157958	178898	173184	203	158154	96774.4	160539	73531.9	93945.5	144842	161694	5128	187931	144512	159271	172518	101	170767	113	178138	140878	188244	192738	198302	186967	119219	107756	178834
1123	0.97	399.144	Ademetionine	S-Adenosylmethionine	37647	C[S+](CC[C@H](N)C([O-])=O)C[C@H]1O[C@H]([C@H](O)[C@@H]1O)N1C=NC2=C(N)N=CN=C12	34755	MEFKEPWMEQBLKI-AIRLBKTGSA-N	C00019		589	633078	748597	620505	730176	920231	743933	802948	928755	375132	703720	330868	485048	629726	178	598346	411403	658061	455963	466322	543115	579777	662810	630138	873061	541539	1116550	420	686560	355	672770	900746	739236	1179491	509808	805440	461878	588584	615534
1214	7.27	417.116	Daidzin	Daidzin	46324	OC[C@H]1O[C@@H](OC2=CC3=C(C=C2)C(=O)C(=CO3)C2=CC=C(O)C=C2)[C@H](O)[C@@H](O)[C@@H]1O	107971	KYQZWONCHDNPDP-QNDFHXLGSA-N	C10216	HMDB0033991	667	3067786	2599256	3738265	2235565	3387394	3214131	2583730	2568818	3068323	3310716	2956462	2374658	2100530	813	2680288	2733758	2009469	2834018	3385353	2671654	2158399	2731091	2717387	2992316	2778128	3018637	865	2865737	765	4336324	3580041	3132005	4098958	5032810	5430830	5417253	5112793	5878976
1223	5.99	419.095	UNII-PHW58C53PO	rt5.99_mz419.0946		O[C@H]1CO[C@@H](OC2=C([O+]=C3C=C(O)C=C(O)C3=C2)C2=CC(O)=C(O)C=C2)[C@H](O)[C@H]1O	12137509	KUCVMQMKRICXJC-DEYWJSPQSA-O			214	728195	352902	825580	281987	692427	651532	581608	348024	622582	673899	950535	512114	275353	114	564056	749043	290770	680826	628634	564416	462023	400114	584395	454981	367642	579278	34	638532	192	849196	487338	774056	617716	704154	1198200	742647	1238075	710217
1267	2.28	428.036	Adenosine-5'-Diphosphate, free acid	rt2.28_mz428.0356		NC1=C2N=CN(C3OC(COP(O)(=O)OP(O)(O)=O)C(O)C3O)C2=NC=N1	197	XTWYTFMLZFPYCI-UHFFFAOYSA-N			348	604951	1191468	7616	1243060	898981	746975	876631	822571	6399	649455	832024	4456	854227	243	636114	747880	727513	846262	805581	350720	746170	3183	775110	823844	902624	540738	378	658984	330	803541	855489	799831	4452	533171	3363	512094	884761	5880
1284	1.55	431.141	Ononin	Ononin	73848	COC1=CC=C(C=C1)C1=COC2=C(C=CC(O[C@@H]3O[C@H](CO)[C@@H](O)[C@H](O)[C@H]3O)=C2)C1=O	442813	MGJLSBDCWOSMHL-MIUGBVLSSA-N	C10509		161	251421	234816	237610	227519	71621.9	333208	221083	274608	201980	282575	158849	152222	223481	89	213404	235023	202233	279880	234507	172631	147824	297839	143714	293569	251438	348524	84	307838	95	230878	255270	139803	360288	298125	514455	279518	84606.9	297220
1296	9.03	433.112	Vitexin	Vitexin	50716	OC[C@H]1O[C@H]([C@H](O)[C@@H](O)[C@@H]1O)C1=C(O)C=C(O)C2=C1OC(=CC2=O)C1=CC=C(O)C=C1	5280441	SGEWCQFRYRRZDC-VPRICQMDSA-N	C01460		557	306208	460248	427547	627155	320747	220903	149191	115177	511490	349914	422888	98498.8	672518	644	401999	461474	707147	200080	1077008	172601	144976	101294	117494	176027	883500	1787985	1720	500325	154	362883	62176.2	66054.6	1846766	472955	241326	452536	495220	941946
1313	6.82	435.129	Prunin	rt6.82_mz435.1286		OC[C@H]1O[C@@H](OC2=CC(O)=C3C(=O)C[C@H](OC3=C2)C2=CC=C(O)C=C2)[C@H](O)[C@@H](O)[C@@H]1O	92794	DLIKSSGEMUFQOK-SFTVRKLSSA-N	C09099		3363	22826810	16996140	34268480	17117500	28567620	21686920	19707920	20488120	35669580	25943120	27392810	11622030	16174080	2761	17065140	21316750	13598280	14902390	25457680	15008750	11970850	14180280	13755590	18706790	17146340	27611810	61169.6	21041760	2800	34058170	25755530	22437340	56549680	53162480	37302150	55100920	48227470	66279460
1339	12.51	440.276	20559-18-6	rt12.51_mz440.276		CCCCCCCCCCCC(=O)OC[C@@H](O)COP([O-])(=O)OCC[N+](C)(C)C	460605	BWKILASWCLJPBO-LJQANCHMSA-N			320	44474.8	32833.1	59574.6	39103.6	2485	30289.5	73585.8	33696.8	53074.8	33088.7	42830.9	62619.4	39647.3	413	46730.9	54394.6	34221.4	83097.7	37043.4	109291	56605.2	873	77587.9	66930.1	56477.7	1647	436	50082.9	244	39790.1	31056.6	74956.9	1710	2256	38461.2	1872	37915.8	47482.1
1368	6.29	447.092	Baicalin	Baicalin	52991	O[C@@H]1[C@@H](O)[C@H](OC2=C(O)C(O)=C3C(=O)C=C(OC3=C2)C2=CC=CC=C2)O[C@@H]([C@H]1O)C(O)=O	64982	IKIIZLYTISPENI-ZFORQUDYSA-N	C10025		205500	5668571	3770916	10478360	4381239	1596278	1294481	5870743	1203740	14938050	1824900	13108790	5343756	3955543	143555	5339269	8146827	3811848	1006734	6212250	6812041	4565135	1085883	5378275	1437810	4255412	10309190	233309	5714042	211287	7630784	1093965	8395573	15899530	16267770	1649098	16257820	14680580	12920040
1378	7.63	449.106	KUROMANIN	rt7.63_mz449.1063		OC[C@H]1O[C@@H](OC2=C([O+]=C3C=C(O)C=C(O)C3=C2)C2=CC(O)=C(O)C=C2)[C@H](O)[C@@H](O)[C@@H]1O	441667	RKWHWFONKJEUEF-GQUPQBGVSA-O	C08604	HMDB0030684	99	55274.9	3087	178132	45933.5	122626	51279.8	76920.4	1547	219556	152371	227758	1185	2710	196	117153	179730	48089	1382	233518	59605.7	1448	584	678	1126	61215.1	300864	188	70262.8	112	46724.8	1069	603	219635	230131	2139	258018	178209	266789
1379	8.19	449.108	Vincetoxicoside B	rt8.19_mz449.1082		C[C@@H]1O[C@@H](OC2=CC(O)=C3C(=O)C(O)=C(OC3=C2)C2=CC(O)=C(O)C=C2)[C@H](O)[C@H](O)[C@H]1O	5748601	QPHXPNUXTNHJOF-XNFUJFQVSA-N			30786	1989201	1642026	2856721	1751062	2307492	1666555	1493665	786610	3446909	2534072	3963815	781406	2145351	48897.2	1780430	2724379	1808575	1047249	2933130	1232595	900750	750297	813172	1136816	2664241	4242495	76279.5	2116085	1583	2012453	332594	461620	4700456	4712155	1577738	5223798	3373272	5329286
1387	9.03	450.139	Pemetrexed acid	rt9.03_mz450.1392		NC1=NC(=O)C2=C(NC=C2CCC2=CC=C(C=C2)C(=O)N[C@H](CCC(O)=O)C(O)=O)N1	135565230	WBXPDJSOTKVWSJ-CYBMUJFWSA-N		HMDB0014780	829	466304	680266	629811	1002761	407008	257259	191189	133111	718974	442614	589883	102798	967928	1340	525497	672920	983082	210552	1544951	196452	163774	104532	129112	183120	1172599	2437083	43043.8	661959	487	583395	64170.2	65952.8	2981736	750440	273137	666794	752873	1447662
1469	5.99	463.123	Peonidin-3-glucoside	Peonidin-3-glucoside	42479	COC1=C(O)C=CC(=C1)C1=C(O[C@@H]2O[C@H](CO)[C@@H](O)[C@H](O)[C@H]2O)C=C2C(O)=CC(O)=CC2=[O+]1	443654	ZZWPMFROUHHAKY-OUUKCGNVSA-O	C12141	HMDB0013689	103	3164441	2288486	2905165	2512550	3623655	2824078	126824	2494476	2993356	3619286	3304669	41225	2463808	79	1611273	2378734	2226048	2454050	2310202	76756	1042520	2171839	23887	2846057	2809295	2859695	96	2878556	275	4174161	2987417	86138	3810388	3271682	4163250	3422481	3722306	3623802
1506	13.36	468.309	RX 6029M	rt13.36_mz468.3087		COC12CCC3(CC1C(C)(O)C(C)(C)C)C1CC4=C5C(OC2C35CCN1CC1CC1)=C(O)C=C4	2476	RMRJXGBAOAMLHD-UHFFFAOYSA-N			1327	7573803	5524067	11357340	6237370	3552271	4580469	8101181	3869562	7820872	4620625	8223998	7372041	7124902	2250	6716707	6376304	5362487	4155579	7147499	8371944	5754392	2241088	7263929	3576205	7719826	3821246	3778	5811681	2327	8732834	5213085	11103280	6337728	7984798	8251426	7954864	9808651	9712283
1509	6.3	469.075	cromolyn	rt6.3_mz469.0747		OC(COC1=C2C(=O)C=C(OC2=CC=C1)C(O)=O)COC1=C2C(=O)C=C(OC2=CC=C1)C(O)=O	2882	IMZMKUWMOSJXDT-UHFFFAOYSA-N	C06928	HMDB0015138	951	199598	145190	317499	140047	2427	36717.6	196307	1217	384455	32474.6	369241	214459	142059	527	190584	261187	136359	1416	281705	243086	194164	1642	232409	1393	169923	278805	1033	243768	848	205251	1156	252228	276784	348696	1790	335627	336404	264245
1517	8.2	471.089	Isoorientin	rt8.2_mz471.0895		OC[C@H]1O[C@H]([C@H](O)[C@@H](O)[C@@H]1O)C1=C(O)C2=C(OC(=CC2=O)C2=CC(O)=C(O)C=C2)C=C1O	114776	ODBRNZZJSYPIDI-VJXVFPJBSA-N	C01821		909	724513	575762	920373	555717	605560	553746	556288	256597	957125	651350	1185193	317628	631798	1112	595170	879490	573500	311449	928621	477337	390214	290736	327548	350563	863060	1001082	1012	746771	672	687544	132563	195218	1057772	1343746	550481	1444410	1225819	1356490
1575	5.67	479.118	Petunidin 3-glucoside	rt5.67_mz479.1183		COC1=CC(=CC(O)=C1O)C1=C(O[C@@H]2O[C@H](CO)[C@@H](O)[C@H](O)[C@H]2O)C=C2C(O)=CC(O)=CC2=[O+]1	443651	CCQDWIRWKWIUKK-QKYBYQKWSA-O	C12139	HMDB0038097	336	2378201	1796871	3650909	1789510	2218966	1922159	2177396	1170147	3554267	2544973	3090226	1510258	1673474	143	2266270	2745866	1524225	1562908	3831043	2337622	1617584	896994	1972643	1358769	2278086	2763828	211	2247729	144	3262726	1133509	2127536	4327856	5472092	2994278	5072306	5778759	6638846
2035	13.41	556.28	leucine enkephalin	rt13.41_mz556.2798		CC(C)CC(N=C(O)C(CC1=CC=CC=C1)N=C(O)CN=C(O)CN=C(O)C(N)CC1=CC=C(O)C=C1)C(O)=O	3903	URLZCHNOLZSCCA-UHFFFAOYSA-N			474	196709	146744	175694	159784	161653	189361	250712	163824	225378	177615	178021	197880	224199	564	219450	150657	162756	124847	210510	240555	196401	116073	244958	177154	268518	209917	570	244247	646	260313	147183	254881	233787	231293	269923	233460	193486	353395
2146	5.59	579.168	Rhoifolin	rt5.59_mz579.168		C[C@@H]1O[C@@H](O[C@@H]2[C@@H](O)[C@H](O)[C@@H](CO)O[C@H]2OC2=CC(O)=C3C(=O)C=C(OC3=C2)C2=CC=C(O)C=C2)[C@H](O)[C@H](O)[C@H]1O	5282150	RPMNUQRUHXIGHK-PYXJVEIZSA-N	C12627		36	207897	194443	233265	210192	180703	170476	211156	158235	346873	197789	244399	175779	170398	27	184844	203745	191986	145739	199027	205183	182649	189120	194992	218965	246136	448562	62	215468	27	234906	218289	214264	474257	534223	215282	551595	264968	519639
2278	7.38	610.307	Ergocrystine	rt7.38_mz610.3067		CC(C)C1(OC2(O)C3CCCN3C(=O)C(CC3=CC=CC=C3)N2C1=O)N=C(O)C1CN(C)C2CC3=CNC4=CC=CC(=C34)C2=C1	98255	HEFIYUQVAZFDEE-UHFFFAOYSA-N			78	89939	965	44347.3	64355.7	119937	106761	91563.1	480257	74236.9	122606	56901.3	118612	52147.1	126	89794.7	62059.4	636	108133	693	710	71166.6	305210	113560	598449	967	129060	161	106825	103	91818.9	581277	110696	90675.2	61508.6	117453	62657.7	1092	50980.2
2290	1.39	613.159	oxiglutatione	Oxidized glutathione	49863	N[C@@H](CCC(=O)N[C@@H](CSSC[C@H](NC(=O)CC[C@H](N)C(O)=O)C(=O)NCC(O)=O)C(=O)NCC(O)=O)C(O)=O	65359	YPZRWBKMTBYPTK-BJDJZHNGSA-N	C00127		1420	7291791	8734709	8253671	6551741	3007371	3579805	4108038	3894882	3738045	5159184	4697472	5297813	5244432	1556	5506788	4348225	6921549	2735073	4919206	4437361	4402807	3319102	4680945	5626884	5459836	4586553	1925	5849206	1382	9197045	8377649	7665367	9016685	7539738	8695233	6562702	7198150	7203918
2469	1.05	664.116	nadide	NAD+	71883	NC1=C2N=CN([C@@H]3O[C@H](COP([O-])(=O)OP(O)(=O)OC[C@H]4O[C@H]([C@H](O)[C@@H]4O)[N+]4=CC=CC(=C4)C(O)=N)[C@@H](O)[C@H]3O)C2=NC=N1	5892	BAWFJGJZGIEFAR-NNYOXOHSSA-N			85	561375	375307	736246	367890	521124	402523	993735	270078	238913	244377	25415	243040	322774	33	370116	1133668	393681	734063	711321	397330	308608	341906	327073	8884	256483	426376	69	456384	98	513440	463598	756902	548346	653021	583850	1323488	1143071	617669
[truncated: 3 more columns]

## Sheet: Dataset S1B
Dataset S1 Positive-mode LC-MS analysis of six aphid genotypes naturally bearing and lacking Hamiltonella. B Metabolites identified from precursor ions (MS1)
Alignment ID	Average Rt(min)	Average Mz	PubChem Names	RefMet name	RefMet RegNo	SMILES	CID	InChIKeys	KEGG	HMDB	AQPOS17MAY_14-BLANK 2	AQPOS17MAY_15-POOL 2	AQPOS17MAY_16-9	AQPOS17MAY_17-15	AQPOS17MAY_18-11	AQPOS17MAY_19-2	AQPOS17MAY_20-3	AQPOS17MAY_21-21	AQPOS17MAY_22-26	AQPOS17MAY_23-34	AQPOS17MAY_24-1	AQPOS17MAY_25-16	AQPOS17MAY_26-19	AQPOS17MAY_27-7	AQPOS17MAY_28-BLANK 3	AQPOS17MAY_29-POOL 3	AQPOS17MAY_30-13	AQPOS17MAY_31-8	AQPOS17MAY_32-5	AQPOS17MAY_33-12	AQPOS17MAY_34-22	AQPOS17MAY_35-23	AQPOS17MAY_36-24	AQPOS17MAY_37-20	AQPOS17MAY_38-25	AQPOS17MAY_39-6	AQPOS17MAY_40-30	AQPOS17MAY_41-BLANK 4	AQPOS17MAY_42-POOL 4	AQPOS17MAY_43-BLANK 5	AQPOS17MAY_44-POOL 5	AQPOS17MAY_45-27	AQPOS17MAY_46-18	AQPOS17MAY_47-29	AQPOS17MAY_48-32	AQPOS17MAY_49-4	AQPOS17MAY_50-33	AQPOS17MAY_51-14	AQPOS17MAY_52-31
32	1.02	74.0444	N,N-DIMETHYLFORMAMIDE	N,N-dimethylformamide	37910	CN(C)C=O	6228	ZMXDDKWLCZADIW-UHFFFAOYSA-N	C03134	HMDB0001888	435	81607.9	83518.1	113444	105730	71520.5	61834.8	80516.6	95781.4	61180.4	52622.1	78037.3	69049.7	65821.4	154	73115.5	124499	107586	1025	96729.1	112020	84698.5	77150.2	93612.1	78319.1	97183.1	81102.4	398	90091.1	406	80128.5	89589.2	60072.4	94274	60682.8	90719.8	101030	136155	117359
45	1.7	86.0962	PIPERIDINE	Piperidine	46478	C1CCNCC1	8082	NQRYJNQNLNOLGT-UHFFFAOYSA-N	C01746	HMDB0034301	939	2144945	3118612	2689962	3534113	2091954	1830513	2595710	1706829	3604301	106801	3176111	3484747	2745401	645	1768886	2320422	2932600	2139620	3724805	1952397	1334578	1031172	3812449	2834794	3011474	132270	984	3394839	780	3559878	385020	214608	1936274	3078993	2069204	4489524	4794567	2348824
49	1	90.0539	DL-ALANINE	Alanine	37109	CC(N)C(O)=O	602	QNAYBMKLOCPYGJ-UHFFFAOYSA-N	C01401	HMDB0062251	190	58320.5	63340.2	53247.1	2354	74642.4	58356.6	58292.3	57463.4	37776.7	3255	57529.8	44322.4	51368.2	231	54299.2	53678.2	53398.6	59464.4	63272.1	43126.9	48100.9	59350.4	51411	56730.5	65268.9	47497.5	129	45910.7	242	56355.4	62680	54444.6	58174.5	65666.7	76300.7	47558	72720.3	2470
65	0.92	102.054	1-Aminocyclopropanecarboxylic acid	1-Aminocyclopropanecarboxylic acid	47363	NC1(CC1)C(O)=O	535	PAJPWUMXBYXFCZ-UHFFFAOYSA-N	C01234	HMDB0036458	763	154736	204716	155869	160761	177758	167796	216814	185302	52706.2	246663	176095	208429	160860	510	179028	168087	159037	192787	111862	160498	221117	226607	241782	260106	172116	244628	789	173151	482	236101	333275	231777	199814	120239	211474	154816	234326	191507
80	1.4	110.059	4-aminophenol	4-Aminophenol	37637	NC1=CC=C(O)C=C1	403	PLIKAWJENQZMHA-UHFFFAOYSA-N	C02372	HMDB0001169	158	85666.1	58715.9	67848.9	63333.2	125581	104066	114583	68670.1	5604	104191	69368.6	107923	66443.5	91	81536.4	48310.1	2068	112072	69466.8	65197.1	76960.8	71772	5348	3993	53960.1	117191	90	82944.9	96	75284.6	104503	112515	109285	106754	97938.6	129919	79531	123364
90	1.48	113.033	uracil	Uracil	37192	OC1=NC(O)=NC=C1	1174	ISAKRJDGNUQOIC-UHFFFAOYSA-N	C00106	HMDB0000300	377	150306	160969	214759	117774	5617	7040	109626	75772.2	6714	4194	149839	212532	123164	521	151088	132907	163400	6273	148287	109954	127185	84113	159778	138126	146786	150077	479	161087	569	157655	113394	169156	176560	198877	5185	7283	138974	177275
95	3.41	115.053	dihydrouracil	Dihydrouracil	37061	OC1=NC(O)=NCC1	649	OIVLITBTBDPEFK-UHFFFAOYSA-N	C00429	HMDB0000076	269	163913	165087	137626	190861	148798	122461	147732	177176	161893	140576	170963	154056	205319	118	153563	138382	173758	132268	117643	191826	156647	175931	201934	208115	215206	152294	202	167665	167	157719	176039	191487	133790	85888.7	155604	112761	149819	127905
111	1.02	120.064	DL-Threonine	Threonine	37113	CC(O)C(N)C(O)=O	205	AYFVYJQAPQTCCC-UHFFFAOYSA-N			109	118557	110319	182317	94933.2	65863.4	82957.8	103362	85142.1	188888	1959	200768	188958	130785	344	130379	174121	111990	84866.7	210202	167884	220728	81565.8	214442	3488	5205	102310	246	143185	240	202184	196252	147599	126308	153580	90075.9	157790	203898	160117
155	12.96	135.08	cinnamyl alcohol	Cinnamyl alcohol	43990	OC\C=C\C1=CC=CC=C1	5315892	OOCCDEMITAIZTP-QPJJXVBHSA-N	C02394	HMDB0029698	31532.2	86329.6	87751.2	104984	85237.8	97381.2	101002	99823.4	85039.9	111080	92343.2	107575	94622.3	102624	36140	102927	97869.6	75162.8	123066	98739.4	97915.2	151744	77948.3	111204	104122	184952	108346	45295.3	116273	45061.7	99058.6	94367.9	123763	93694.6	121508	170038	107184	96223.2	136586
205	4.22	149.059	dihydrocoumarin	rt4.22_mz149.0589		O=C1CCC2=CC=CC=C2O1	660	VMUXSMXIQBNMGZ-UHFFFAOYSA-N	C02274	HMDB0036626	238	38402.9	47551.1	48853.8	61534	891	1514	122093	1205	1666	950	56756.3	58472	41636.4	125	55306	59896.1	1906	38324.5	1115	64605.5	61097	1071	68994.1	988	60774.4	891	203	79024	133	56930.4	653	57839.1	663	650	46001.9	1063	49920.2	974
226	0.92	157.103	3-Indoleacetonitrile	3-Indoleacetonitrile	38922	N#CCC1=CNC2=CC=CC=C12	351795	DMCPFOBLJMLSNX-UHFFFAOYSA-N	C02938	HMDB0006524	4345	90649.3	17816	68860.6	84622.1	452315	10573	107913	4726	83830.8	12116	83750.2	499736	98264.9	6445	96821.5	83744.8	8749	7487	83140.2	112058	119487	8074	525926	11208	97196.1	128059	5357	115550	1966	98994.7	10336	109620	134959	95650.4	8087	19491	79785.9	90334.8
236	6.82	164.039	CC(=O)NC(CS)C(O)=O	rt6.82_mz164.0393		CC(=O)NC(CS)C(O)=O	581	PWKSKIMOESPYIA-UHFFFAOYSA-N			68168.3	57695	68475.6	61897.5	52834.7	98740.9	71280.3	55667.3	64271.1	99129.3	76015.7	67446	89630.9	93987.4	69490	77353.8	73652.4	68547.5	70304.1	64871.9	110055	117224	89622.4	89018.6	98570.8	140582	136012	90198.8	113701	65288.7	73517.6	56209.8	100490	66495.8	74060.7	66614.5	75431.8	89725.1	61240.7
237	1.48	164.058	Pterin	Pterin	37435	OC1=NC(=N)NC2=C1N=CC=N2	135398660	HNXQXTQTPAJEJL-UHFFFAOYSA-N	C00715	HMDB0000802	222	92836.1	86021.5	65150.5	68347.5	5000	75089.7	81192.8	83116.3	73708.8	78877.5	87519.8	83585	90988.4	124	69965	77388	69517	88527.2	74661.6	69691.5	57009.8	81638.2	63501.7	109154	61078.2	73957.2	132	75704.3	185	103514	94000.6	87651.9	62218.2	50243.3	111052	85459.6	2374	3936
238	0.89	164.073	(R)-3-Amino-5-(methylthio)pentanoic acid	rt0.89_mz164.0734		CSCC[C@H](N)CC(O)=O	5706673	QWVNCDVONVDGDV-YFKPBYRVSA-N			555	91568.8	128813	115633	142460	153884	121169	129200	171109	45161.4	191569	65655.6	147276	90640.6	492	81456.3	88965.7	56447.4	121658	48331.1	77214.9	120203	128191	195754	177617	64137.8	151961	753	98241	626	145062	233544	136172	185004	44737.6	139627	58535.5	106848	65881.8
262	5.73	173.107	16502-01-5	rt5.73_mz173.1066		C1Cc2c(CN1)[nH]c1ccccc21	107838	CFTOTSJVQRFXOF-UHFFFAOYSA-N		HMDB0012488	1785	126597	131113	151348	97950.9	178268	94870.8	117305	96042.8	170992	147005	143833	140145	154139	941	136741	121451	145292	118981	138916	175926	132262	130513	131192	152287	187862	240324	1367	164704	1317	139431	118725	185766	118042	150780	125757	173876	153426	147711
268	3.19	178.038	sulforaphane	rt3.19_mz178.0385		CS(=O)CCCCN=C=S	5350	SUVMJBTUFCVSAD-UHFFFAOYSA-N		HMDB0005792	256	110740	87558.6	104437	56724.7	56596	53178	99192.8	137561	40735.8	104460	97169.4	75855.5	85509.5	283	112673	50400.7	86591.8	60167.4	46230	99640.4	98389.9	118972	88144.2	151461	106919	100846	213	107607	114	117359	109571	92310.8	106092	107984	132510	139632	71372.8	132172
295	4.22	186.091	PIRFENIDONE	rt4.22_mz186.0908		Cc1ccc(=O)n(c1)-c1ccccc1	40632	ISWRGOKTTBVCFA-UHFFFAOYSA-N	D01583		207	201016	191069	277079	251938	164920	122227	311808	141801	165768	124640	297429	315551	201470	213	226942	291840	240482	195055	240311	388044	265030	169407	368332	161406	256108	201778	201	330330	198	274501	164195	317685	130026	142398	214676	121723	306220	200214
328	1.43	196.082	883-39-6	rt1.43_mz196.0819		c1ccc(cc1)-n1nnc2ccccc12	136693	ZBJLUVHQIPUCPM-UHFFFAOYSA-N			375	55057.1	67400.6	70758.6	46055.4	51456.7	45607.5	50547.2	55977.3	63774.1	55175.2	83150.2	51231.5	67032.1	288	62043.7	74821.4	57085.9	46946.4	49485.4	59553.3	73604.6	50720.4	78221.5	86858.6	66944.3	47757.5	355	52343.8	424	70964.4	57703.2	82887.1	89790.9	59469.3	2808	56390.9	45258	71397.2
332	17.75	197.152	PENTAMETHYLMELAMINE	rt17.75_mz197.1521		CNc1nc(nc(n1)N(C)C)N(C)C	27775	XIFVTSIIYVGRHJ-UHFFFAOYSA-N			244	62630.4	777	104022	44945	58497.6	2078	69922.8	1116	101886	1680	80962.2	91970.3	98694.5	282	69488.1	58429.3	48910.2	1183	72944.4	111224	74197.5	1009	85909	54414.1	96332.7	72107.4	381	77054.3	366	60634	45015.9	96258.8	78706.5	70302.2	76347.6	87942.6	92126.9	96349.2
343	7.26	200.046	PHENOTHIAZINE	rt7.26_mz200.0461		N1c2ccccc2Sc2ccccc12	7108	WJFKNYWRSNBZNX-UHFFFAOYSA-N	D02601		110	48575.4	38226.7	68111.4	36021.2	85062.3	73117.8	46461.3	59861.8	70372.1	93500.6	71133	37717.7	45972.5	153	58372.6	64466.7	43084.9	64903	90360.6	64740.3	43401.3	66073.4	53921.3	103702	70260.6	90524.8	95	78276.2	84	57642.2	45056.1	27849.6	79068.7	65442.2	79545.4	76171.5	77714.1	97841.9
349	2.69	202.085	simazine	Simazine	51342	CCN=C1NC(Cl)=NC(N1)=NCC	5216	ODCWYMIRDDJXKW-UHFFFAOYSA-N	C11172		107	98196.3	136545	76525.5	149268	122591	101684	67891.6	98337.4	75307.1	94593.6	67265.7	71959.6	132563	123	94852.9	117340	161090	129828	46393.9	90227.3	64266.1	82502.4	80420.2	145650	157250	118546	132	118733	524	105007	111436	82624.5	110423	84142.7	127651	99668.7	79671.4	77159.6
356	1.38	204.133	crotamiton	Crotamiton	42660	CCN(C(=O)\C=C\C)c1ccccc1C	688020	DNTGGZPQPQTDQF-XBXARRHUSA-N	D01381		805	97010.2	134813	82929.8	124639	68794.6	75754.2	57571.3	72653.1	75202	139914	89015.9	88026.3	121404	747	89956.9	54976.5	70070.2	64498	51792.6	44345.1	76308.1	36436.1	2352	119185	100926	127291	758	105059	378	111602	41829.1	103452	128896	53721.7	52081	42685.8	2198	96720.5
362	1.4	206.044	xanthurenic acid	Xanthurenic acid	37483	OC(=O)C1=NC2=C(C=CC=C2O)C(O)=C1	5699	FBZONXHGGPHHIY-UHFFFAOYSA-N	C02470	HMDB0000881	299	62934.7	2284	1559	1428	56745.2	67838.1	1089	59091.1	64714.9	100926	1714	51839.6	60742.2	219	71978	1192	63820.1	55882	43702.9	1727	73697	72647.4	91471.4	91292.4	59352.2	94371.9	215	77715.5	139	55836.9	71029.9	106230	86093	91369.1	92903	75939.9	37812.1	68738.6
363	6.83	207.074	Diphenylcyclopropanon	rt6.83_mz207.0737		O=c1c(c1-c1ccccc1)-c1ccccc1	13434407	IZXJEMNYOPILPT-UHFFFAOYSA-N			2928	42271.1	55424.4	58522.5	42004.8	86379.2	54195.8	48440.2	59668.8	84107.2	63148.5	50463.2	66112.8	72570.7	47648	53670.2	41760.5	1148	53508.5	47180.3	74042.4	90442.5	68839.1	3043	79411.1	3549	102582	65806.9	63092.9	1255	59598.7	49437.1	2557	1635	2184	61890.5	70994.9	76482.3	60212.4
380	6.83	211.132	Jasmonic acid	Jasmonic acid	2341	CC\C=C/C[C@@H]1[C@@H](CC(O)=O)CCC1=O	5281166	ZNJFBWYDHIGLCU-HWKXXFMVSA-N	C08491	HMDB0032797	183	54990.4	43637.6	48456.7	39356.8	593	912	221018	397	1642	425	77505.4	159151	49166.9	80	66306.8	95023.3	900	576	56438.3	71494.2	90079.9	592	123327	539	42067.6	40357.8	103	81306.5	101	62376.4	423	203171	509	66675.9	762	85716.2	85773	1950
381	17.75	211.168	altretamine	Altretamine	42833	CN(C)C1=NC(=NC(=N1)N(C)C)N(C)C	2123	UUVWYPNAQBNQJQ-UHFFFAOYSA-N	D02841	HMDB0014631	460	51209.8	1266	110261	60894.6	54660	1152	109288	53566.2	82995.5	60234.3	78747.5	109948	119291	331	71622.6	59345.4	56275	1003	91686.2	114091	92443.4	1007	84521.5	65382	90564.6	60004.9	434	86259.4	232	81574.9	59849.9	87345.4	83100.8	48873.4	89676.6	72973.5	93523	118353
383	0.9	213.075	2,4,5-Trimethoxybenzoic acid	rt0.9_mz213.0745		COC1=CC(OC)=C(OC)C=C1C(O)=O	10276	KVZUCOGWKYOPID-UHFFFAOYSA-N			128	368726	346345	373443	394474	481825	439287	384442	350036	355892	488311	381445	342737	384426	353	361956	295018	316332	394075	282353	418678	391874	351386	400966	398045	367285	424673	352	399241	421	433344	378897	439627	511062	387106	554279	509180	417070	517813
392	6.32	217.048	methoxsalen	rt6.32_mz217.0484		COC1=C2OC=CC2=CC2=C1OC(=O)C=C2	4114	QXKHYNVANLEOEG-UHFFFAOYSA-N	C01864	HMDB0014693	128	40926.6	982	67592.8	35421.6	935	307	37032.6	167	53062.8	432	63743.2	48283.9	855	99	48372.8	85483.5	655	426	71500.3	80034.9	49170.3	370	53459.1	158	53898.8	802	34	52532.9	157	44634.4	245	44460.8	981	1152	30273.3	500	86010.2	85468.8
393	8.28	217.086	AC1LEG4G	rt8.28_mz217.0857		C[C@@H]1OC2=CC=CC=C2C=C1\C=C\C(O)=O	711665	OEZHHHFRMDIKIH-UCUJLANTSA-N			145	129357	117115	182263	111546	218325	177828	38713.6	84552.3	155736	275618	202602	1483	111044	223	156879	188956	121653	131667	307473	50021.5	2485	77034.1	43179.2	101959	190382	170375	328	188799	199	129727	56543.3	1225	148611	167014	170339	208628	215653	211095
415	1.38	224.091	10263-57-7	rt1.38_mz224.0911		CCOc1ccccc1C(=O)NCC(O)=O	748023	OOWLKCOFLNMDFW-UHFFFAOYSA-N			391	140203	115056	154595	98131.3	113701	159725	63995.8	103895	117132	68094.2	114143	130172	104958	250	135071	103752	115319	127333	5344	61979.7	96283.9	70808.1	143600	4690	127130	133904	233	153507	292	147014	110451	144520	130909	143327	336593	95161.7	109098	154189
416	1.4	225.087	3-Hydroxykynurenine	Hydroxykynurenine	41433	NC(CC(=O)C1=C(N)C(O)=CC=C1)C(O)=O	89	VCKPUUFAIGNJHC-UHFFFAOYSA-N	C02794	HMDB0000732	328	634976	406741	499511	553442	533187	545435	523015	568145	588840	816105	435896	631300	405163	315	522478	381024	411555	455708	359589	401547	472176	477363	630831	673031	383674	740388	232	567505	202	585248	799112	957641	918428	900684	849062	796714	426647	742257
421	12.97	227.083	22329-38-0	rt12.97_mz227.0826		Cc1nc(cc2c3ccccc3[nH]c12)C(O)=O	5406157	MFEZJNMQTQMDRQ-UHFFFAOYSA-N			1297	54889.5	51877.1	53504.8	43093.6	61218.9	63043.8	74715.4	53190.8	62024.1	53589.9	67881.3	66140.4	59636.4	1690	63977.6	57228.5	58185.6	48480.1	57201.4	69104.8	63206	59078.1	86937.1	48306.9	71778.1	60400.2	1361	61113.2	1956	53450.2	55037.4	69058.5	47633.8	68562.3	51686.2	63181.5	52282.2	60892.3
429	2.64	230.102	5401-70-7	rt2.64_mz230.1017		Cn1cnc2c(NCc3ccco3)ncnc12	221107	RGMVFYIAYDVJCK-UHFFFAOYSA-N			142	144242	158153	179458	186795	139744	123806	121172	193620	128902	115337	97476.4	121248	169540	142	144979	193399	183023	129573	164288	163502	167848	180706	153970	213261	159957	217108	173	180718	151	142384	183273	127938	223004	155838	150464	184286	200706	152984
447	1.03	234.097	8-(Methylsulfinyl)octyl isothiocyanate	rt1.03_mz234.0967		CS(=O)CCCCCCCCN=C=S	9794659	BCRXKWOQVFKZAG-UHFFFAOYSA-N		HMDB0035923	883	110826	135870	3766	145284	96876.5	4785	140282	124211	1655	84307.4	89593.5	119660	112273	261	116524	86094.3	125121	113716	2267	91591.1	105711	158419	129407	150284	116720	136503	371	135469	209	105891	164605	132898	127491	2161	166152	102634	98595.1	1592
476	3.11	242.1	methocarbamol	Methocarbamol	42783	COC1=C(OCC(O)COC(N)=O)C=CC=C1	4107	GNXFOGHNGIVQEH-UHFFFAOYSA-N	D00402	HMDB0014567	224	203164	180117	225804	185773	212709	188818	269972	111794	131686	186775	174590	223951	157753	253	195876	194047	168138	185303	210649	234200	208922	164050	279999	145706	177646	159645	206	212360	248	222030	115191	296799	175510	125291	279299	137073	218496	184882
478	5.11	243.07	3-hydroxy-8-methoxy-6H-benzo[c]chromen-6-one	rt5.11_mz243.0697		COc1ccc2c3ccc(O)cc3oc(=O)c2c1	5731430	IGJLBTGXYKPECW-UHFFFAOYSA-N			272	57169.7	68714.7	56684	69740.7	51954.5	53118.1	83711.9	59826.3	62473.1	55766.4	57731.9	55046.2	84948.4	204	65560.9	57922.8	94509	42394.5	62656.9	80992	93974.9	56082.7	82731	75292.6	98143.1	84310.8	25	83838.4	294	64705	66647.8	60556.9	75962	71520.1	55245.4	46515.7	52147.2	54341.3
480	8.28	243.101	beta-Lapachone	rt8.28_mz243.1012		CC1(C)CCC2=C(O1)C1=CC=CC=C1C(=O)C2=O	3885	QZPQTZZNNJUOLS-UHFFFAOYSA-N	C10367		424	51681.3	59392.8	66451.1	50562.5	83780.7	65212.4	1330	1402	69862.7	107019	79142.5	232	51407.3	271	62689.8	83132.4	47231.4	80028.2	132644	899	802	1738	636	42775.8	82525.1	84007.3	418	85072.4	269	50682.5	1463	703	67478.2	67819.2	61094.9	81189.3	81496.6	94463.3
489	3.14	245.081	8,8-dimethyl-2H,8H-pyrano[2,3-f]chromene-2,9(10H)-dione	rt3.14_mz245.0806		CC1(C)OC2=CC=C3C=CC(=O)OC3=C2CC1=O	759294	UKSKSIFYCHCZDG-UHFFFAOYSA-N			124	53497.8	1183	72310.1	1700	49626.7	1911	50503.8	1570	89084.2	2240	65096.3	2070	1463	137	51121.8	43761.8	1479	42769.7	1835	57758.1	43453.3	2254	55345.7	60978.5	56600.1	115231	131	67296.2	132	65139.4	46025.1	43716.6	115059	104788	78900.7	118879	45539.3	138300
490	1.55	245.128	NCGC00160288-01	rt1.55_mz245.1276		C[C@H]1[C@H]2C=C3C(C)=CC(=O)C3=C(C)C[C@@H]2OC1=O	11896611	FRBORWNVTCITAQ-NDMJEZRESA-N			230	49022.7	72857.6	76357.1	130007	142512	128174	2425	4272	3612	159650	71460.1	3014	151597	327	87245.8	2891	54602.3	4407	4784	38764.8	43562.7	117939	4986	128852	92754.1	173685	222	101176	159	89263.7	84488.6	50765.1	139894	114576	188092	87118.7	3728	5172
492	3.54	246.079	Haplopine	rt3.54_mz246.0788		COc1c(O)ccc2c(OC)c3ccoc3nc12	5281846	LJKPBWHZRNQEMO-UHFFFAOYSA-N	C10694		70	51896.5	1790	612	37954.8	103143	87327.3	1906	117105	1227	105473	306	47383.3	46614.5	111	42752.9	665	2187	92916.1	473	1036	1506	81336.4	27892.2	117976	1788	40299.1	108	77979.5	57	64063.1	157645	43240.8	1096	700	101227	337	458	1694
500	4.07	249.132	1,3-dimethyl-7-(3-methylbut-2-en-1-yl)-3,7-dihydro-1H-purine-2,6-dione	rt4.07_mz249.1324		CN1C2=C(N(CC=C(C)C)C=N2)C(=O)N(C)C1=O	262507	JHQSOHPXNWCALX-UHFFFAOYSA-N			31	57881.2	60806.1	118434	120224	102560	75298.3	126111	125812	113613	73548.6	144982	48066.7	75031.3	48	67509.9	126621	69189.2	65872.4	100646	6057	57536.7	122863	69892.4	161431	81745.3	146812	114	137538	93	55894.9	101500	2755	124520	104229	58054.3	96856.9	110466	120929
503	12.86	250.118	Oxibendazole	rt12.86_mz250.1182		CCCOC1=CC=C2N=C(NC(=O)OC)NC2=C1	4622	RAOCRURYZCVHMG-UHFFFAOYSA-N	D05293		1338	131328	115904	126366	119097	201068	137369	145249	112843	177171	124010	133442	148130	171979	1188	138554	130816	125615	105365	126452	142904	161274	121460	157226	162960	180490	178175	1144	126996	791	156504	93561.7	189348	139763	151784	128263	156742	176563	147580
507	0.83	251.16	Lychnopholic acid	rt0.83_mz251.1596		CC1(C)C[C@@H]2[C@@H]1[C@H](O)C\C(=C/CCC2=C)C(O)=O	134747151	LMJMJHGFJXZGDE-WKMLJHOTSA-N			61	108362	104240	116654	155882	114866	124874	93101.2	110456	98261.8	85155.5	127771	118504	96148.4	60	114852	116587	90099.4	142312	80833.9	114784	82808.6	110524	112266	124854	108496	87977.6	130	127932	118	131646	202966	160149	71281.8	68223.7	192821	70297.6	118412	38130.2
539	8.28	260.104	Lenalidomide	rt8.28_mz260.1043		NC1=C2CN(C3CCC(=O)NC3=O)C(=O)C2=CC=C1	216326	GOTYRUGSSMKFNF-UHFFFAOYSA-N	D04687	HMDB0014623	94	31693.3	31559.7	34745.5	30947.5	59250.3	48640.5	700	34384.1	40146.1	76120.7	42202.1	391	33779.9	69	41507.2	46207.7	29683.5	39780.6	68533.2	493	645	1115	753	41362	51515	48673.4	241	45498.3	191	37714.2	792	580	53551.9	54179.4	48045.3	54633.3	50606.4	52553.1
556	4.99	264.171	MELPERONE	rt4.99_mz264.1714		CC1CCN(CCCC(=O)c2ccc(F)cc2)CC1	15387	DKMFBWQBDIGMHM-UHFFFAOYSA-N	D07309		111316	152423	115756	113485	166682	138505	98955.7	237110	130282	83104.8	87105.1	104985	203186	120507	102392	144697	112326	119635	291677	60395.8	140334	168970	108118	227199	151844	138098	47623.8	116950	170740	119346	171219	179953	284018	39003.4	33395.2	181720	47631.8	109383	31519
565	1.38	268.081	sulfisoxazole	Sulfisoxazole	42659	CC1=NOC(NS(=O)(=O)C2=CC=C(N)C=C2)=C1C	5344	NHUHCSRWZMLRLA-UHFFFAOYSA-N	C07318	HMDB0014408	138	172513	99527.5	231864	2125	2215	113843	2184	2822	92412.6	109107	164109	91174.8	116406	90	154090	141609	157322	121288	163086	65165	109799	2188	139361	2230	184065	63598.7	90	130555	152	120666	80759.5	107842	50424.6	147803	371958	2672	104632	92416.3
591	1.04	275.132	HETEROPEUCENIN, METHYL ETHER	rt1.04_mz275.1322		COC1=CC(O)=C2C(=O)C=C(C)OC2=C1CC=C(C)C	4643333	KVNRDSLYCOJCRD-UHFFFAOYSA-N			248	89786	3537	2321	109900	114256	113843	5102	2566	84767.2	74106.3	2408	2858	104755	168	96165.5	95791.1	3416	69587	2639	4438	2559	101950	3258	3097	2419	3924	220	110930	157	102732	77878.6	3219	162254	134616	108183	127770	2416	103570
596	5.39	276.115	Dubinidine	rt5.39_mz276.1155		COC1=C2C=CC=CC2=NC2=C1CC(O2)C(C)(O)CO	442897	NETGEQWGGLFVRL-UHFFFAOYSA-N	C10662		3317	50691.8	52007.8	83809.5	46026.6	57571.7	56199.6	1380	562	67659.6	87799.6	72881.7	1615	56128.8	3917	61403.6	92557.8	54289.1	7107	94032.5	46152.2	1186	687	1726	68372.6	73484.1	142444	3749	75020.4	2455	70341.7	413	34257.9	118467	66063.8	57611.5	84031.9	126058	95372.6
598	10.24	277.041	chlorpropamide	Chlorpropamide	42987	CCCNC(=O)NS(=O)(=O)c1ccc(Cl)cc1	2727	RKWGIWYCVPQPMF-UHFFFAOYSA-N	D00271	HMDB0014810	222809	189110	203268	218397	224545	233919	217360	207782	226071	248162	223391	237272	231062	250231	257636	240003	206683	237000	212981	199266	261940	262052	297779	281094	304313	285600	329223	266664	273921	302254	266984	272171	269933	268840	269874	281058	269341	290104	249103
599	6.65	277.07	sulfabenzamide	rt6.65_mz277.0695		Nc1ccc(cc1)S(=O)(=O)NC(=O)c1ccccc1	5319	PBCZLFBEBARBBI-UHFFFAOYSA-N	D05946		84	69002.8	77558.9	99473.5	70891.5	64700.7	66566	64661.2	46722.3	61609.5	93833.9	137111	87709.9	101794	181	90059.4	91468.5	84775.6	47587.1	50689.1	71772.7	69091.5	1252	74553.6	66654.4	126608	121524	144	103863	90	97321.9	42761.7	133804	108592	78220.8	100033	75829.5	119062	1444
604	11.76	277.14	Gliocladic acid_130132	rt11.76_mz277.1404		CC(C)[C@H]1CCC(CO)=C[C@@H]1\C=C(/CO)C(O)=O	26495249	SLVSUVFUFJKMCV-URFGDBDFSA-N			1797	46432.1	37397.3	65456.1	36778.9	50502.2	46413.6	61489.7	42338.9	68772.3	65076	87007.4	49507.4	61750.5	39804.3	58930.5	54330.8	55300.5	82522.3	102554	51060.1	55791.4	48086.1	108485	60741.6	79884	90899.6	1290	70736.2	1287	60028.3	56190.1	54397	45485.3	58095.5	79004.9	103092	52458.2	52862.9
626	12.96	281.138	7424-15-9	rt12.96_mz281.1378		N[C@@H](Cc1c[nH]cn1)C(=O)Nc1ccc2ccccc2c1	688489	DKDILZBBFKZMRO-HNNXBMFYSA-N			56984.2	109226	106222	160747	97873.7	127988	134364	126146	117686	149411	119306	150060	137460	146886	52913.4	128977	140797	110746	96647.3	140020	139261	161617	118520	167884	131983	161181	153601	81440.6	154332	67179.6	140013	144173	179637	140723	190712	142390	171758	134219	173113
656	4.45	287.078	2,2-dimethyl-8-(phenylthio)-4H-benzo[d][1,3]dioxin-4-one	rt4.45_mz287.0781		CC1(C)OC(=O)C2=CC=CC(SC3=CC=CC=C3)=C2O1	133052535	KLAFICXHZAHAGT-UHFFFAOYSA-N			65	52418.8	47427.2	46008.4	47033.2	62172.2	54966.8	63922.9	43934	53004.4	67445.9	50852	44639.5	92939.8	48	45614.2	51247.1	53899.9	46040.8	43527.7	47948.1	46049.4	65821.5	50102.9	59840.6	76353.9	72271.7	55	85385.9	74	59995.1	51639.2	52528.4	70537.9	80015.5	96465.2	71513.9	50305	82057.6
667	1.02	291.119	alpha,beta-Dehydrocurvularin	rt1.02_mz291.1188		C[C@H]1CCC\C=C/C(=O)C2=C(O)C=C(O)C=C2CC(=O)O1	14314898	AVIRMQMUBGNCKS-OAQKJQOQSA-N			511	452224	491432	490270	479204	479395	490940	383438	701068	288046	367431	412968	489131	390038	314	493855	383142	423637	363677	419700	427626	441134	801312	483560	772938	375391	611728	471	527539	196	421384	857186	639331	482836	512952	548797	457363	542533	450828
674	4.22	294.208	NONIVAMIDE	rt4.22_mz294.2083		CCCCCCCCC(=O)NCc1ccc(O)c(OC)c1	2998	RGOVYLWUIBMPGK-UHFFFAOYSA-N	D08282	HMDB0029846	111	425611	350763	540511	435250	296226	214282	646783	214841	313159	159168	559680	626886	390052	73	429854	486970	377352	373302	346943	681391	472377	154674	657695	224569	481804	241040	109	463110	49	551460	262427	785262	275355	252230	472352	248467	563453	308574
675	1.05	295.096	7-Acetoxy-2-methylisoflavone	rt1.05_mz295.0958		CC(=O)Oc1ccc2c(c1)oc(C)c(-c1ccccc1)c2=O	268208	DPIAJERHFDBLPT-UHFFFAOYSA-N		HMDB0029364	160	682821	782418	1097472	669715	689765	687196	647357	852411	338491	539199	446970	498109	449024	145	652553	556856	674173	578100	910694	486124	571771	944872	631671	877199	473732	778372	218	724810	336	683157	1047148	579729	876341	593166	922341	550201	992650	691227
677	4.22	295.129	aspartame	Aspartame	37915	COC(=O)[C@H](CC1=CC=CC=C1)NC(=O)[C@@H](N)CC(O)=O	134601	IAOZJIPTCAWIRG-QWRGUYRKSA-N	C11045	HMDB0001894	834	19051340	14712720	19837310	15951410	11305660	8422952	20442930	7472760	10888010	6681972	17748360	18225370	11806130	715	12394950	14246900	11223710	10306850	9864925	17916840	12381630	5387762	16658650	7919402	11768220	7540472	509	13561800	2719	21199420	12834190	27757730	15035230	14068930	23779700	13849170	23646520	15131720
706	7.25	299.091	Pterocarpin	rt7.25_mz299.0908		COC1=CC2=C(C=C1)[C@@H]1OC3=C(C=C4OCOC4=C3)[C@@H]1CO2	1715306	YLZYAUCOYZKLMA-SJCJKPOMSA-N			128	99041.2	83166	147020	79329.6	132657	116350	100827	98926.1	231834	161590	272856	84320.3	117278	276	125797	169491	106141	106670	238872	202282	106413	117832	119974	148289	156064	302148	213	156666	78	139674	75464.4	66730.4	228293	256128	114497	255726	120021	161145
716	1.36	300.144	AC1MTY7F	rt1.36_mz300.1439		C1Cc2c([nH]c3ccccc23)C(N1)c1cccc2cccnc12	3632369	MFLKAHOBCOBBJX-UHFFFAOYSA-N			66	83560.3	74407.1	70582.1	1567	307722	6632	425614	6232	8442	81590.5	64055.4	110337	75733.6	28	85043.8	251518	60510.1	212908	5209	124368	121391	3875	105716	88327.9	47197.7	152618	63	85624	50	81209.9	89077.2	104751	153242	124781	84285.6	398317	291373	16266
723	1.89	301.172	Azapropazone	rt1.89_mz301.1719		CCCC1C(=O)N2N(C1=O)c1cc(C)ccc1N=C2N(C)C	26098	MPHPHYZQRGLTBO-UHFFFAOYSA-N	D02966		49422.1	144786	147253	2691	2805	3357	3806	2011	202749	2135	113649	102932	138642	4437	41368.5	122817	111917	2615	2571	2582	1980	149038	229388	150831	169472	6273	189710	47531	131883	41670	157125	287771	173776	161348	155944	155591	2920	2600	2281
728	17.76	303.228	Kaurenoic acid	rt17.76_mz303.2277		C[C@@]12CCC[C@](C)([C@H]1CC[C@@]13C[C@@H](CC[C@@H]21)C(=C)C3)C(O)=O	73062	NIKHGUQULKYIGE-OTCXFQBHSA-N	C11874		217	53594.2	57820.4	141992	61441.1	1850	44782.6	53271	69925.4	100414	739	76708.9	68011.7	43477.9	155	57293.2	59870	62848.2	814	41299.9	119132	63611.7	756	106085	702	56168.8	48605.2	254	48250.8	217	58019.4	52049.4	79241.5	57533.5	53358.2	761	544	59339.8	58156.2
729	0.99	304.162	Antibiotic TAN 1169A	rt0.99_mz304.1617		CNC(=O)OC1=CC=C2N(C)[C@H]3N(CC[C@@]3(C)C2=C1)C(C)=O	134758182	PJHHQGQQTSEDMC-HOCLYGCPSA-N			407	1971554	1902598	1952716	1806615	2830067	2429852	2088989	1421155	1612688	1655062	1424263	1511939	1501652	325	1891863	1502774	1374047	1774530	1449615	2476041	1764846	1262045	1902097	1279019	1332423	1938394	177	2087527	547	1870180	1656048	2887657	2452943	2489771	3424128	2685653	2382775	2375979
741	1.01	309.129	NECA	rt1.01_mz309.1293		CCNC(=O)[C@H]1O[C@H]([C@H](O)[C@@H]1O)n1cnc2c(N)ncnc12	448222	JADDQZYHOWSFJD-FLNNQWSLSA-N			905	1157197	1213259	787148	1418030	1251749	1283686	1031501	1877050	37460	936317	612690	1276011	901558	994	1074723	817215	1009480	972770	725028	1066094	1026137	2115302	1304101	1982673	817416	1500530	704	1132678	470	1246050	2922671	1769196	1490514	968656	1652595	976677	1187551	701555
745	2.69	310.975	1,5-di-o-phosphonopent-2-ulose	rt2.69_mz310.9746		OC(COP(O)(O)=O)C(O)C(=O)COP(O)(O)=O	1192	YAHZABJORDUQGO-UHFFFAOYSA-N			122	45557.1	53890.6	1711	47946.2	54949.1	3881	3026	3784	38950	3228	1523	30327.2	36133.6	123	39133.8	30765.3	2632	40002.4	2003	38459.8	1183	4518	2385	3540	2606	40671.5	123	41455.7	75	65073.1	3091	1980	3088	2250	2773	48952.2	2975	37389
754	0.97	312.166	THEBAINE	rt0.97_mz312.1663		COC1=CC=C2[C@H]3CC4=C5C(O[C@@H]1[C@@]25CCN3C)=C(OC)C=C4	5324289	FQXXSQDCDRQNQE-VMDGZTHMSA-N	C06173		102	179977	156028	191094	191030	231156	175385	220343	162304	208589	179405	115627	163888	151064	52	173782	17904	116842	82108.1	142902	257850	168515	112160	238274	153733	135603	191319	254	182768	132	213931	189934	262983	269013	161478	248474	193751	206703	204252
761	1.7	314.092	Flubendazole	rt1.7_mz314.0917		COC(=O)NC1=NC2=C(N1)C=C(C=C2)C(=O)C1=CC=C(F)C=C1	35802	CPEUVMUXAHMANV-UHFFFAOYSA-N	D04200		216	259974	192917	328528	214195	2154	10690	1899	22028	401533	452195	391190	327342	369678	300	268893	17686	275706	4921	2840	425895	338705	17299	362025	485291	392627	680953	442	302218	376	467388	476639	514817	802858	592155	387519	43488	3834	839838
786	11.04	319.159	(Z) Fluvoxamine	rt11.04_mz319.1595		COCCCCC(=NOCCN)c1ccc(cc1)C(F)(F)F	3404	CJOFXWAVKWHTFT-UHFFFAOYSA-N		HMDB0014322	68295.6	60130.5	63423.3	59200.4	72106	51676	56736.8	57721.5	79468.6	64079.2	63799.9	101404	79235.1	69030.9	80727.7	80448.3	78901.1	73273.6	62036.3	65545	75164	72461.7	82717.7	108368	82493.1	87450.9	99010.6	91513.7	90472.2	98319.7	68007.6	74890.9	79777	76488.3	64761.3	136682	57655.6	61018.7	65784.5
794	5.32	321.147	Eterobarb	rt5.32_mz321.1473		CCC1(C(=O)N(COC)C(=O)N(COC)C1=O)c1ccccc1	33925	DACOQFZGGLCXMA-UHFFFAOYSA-N	D04077		53	53668.6	55844.8	3937	55517	2724	2366	71111	1734	47468.1	1333	38961.7	63814.9	56467.4	112	56539.3	40321.3	58435.9	35923.2	5043	63979.7	61080.5	1884	65546.2	3160	84789.3	2757	157	66100.5	118	64232.5	45629.5	65313.1	1404	1659	39058.4	45410.5	58984.8	65351
809	4.83	327.201	HYDROQUININE	rt4.83_mz327.2011		CC[C@H]1CN2CCC1C[C@@H]2[C@H](O)c1ccnc2ccc(OC)cc12	45479755	LJOQGZACKSYWCH-DMHQBCLBSA-N			290672	153457	142133	128560	149039	194273	161725	109125	174361	166229	193136	147037	109858	164392	266187	160808	127389	220572	375011	161413	166879	163934	166643	178347	197666	168918	269288	311380	213302	324567	172183	187518	166356	195225	239916	201135	172685	129252	185991
816	7.26	329.101	AC1LFK42	rt7.26_mz329.1013		CC1=CN2C(=O)C3=C(C=CC=C3)N=C2N2C(=O)C3=C(C=CC=C3)N=C12	779309	FNNLUWYUFVEPNA-UHFFFAOYSA-N			347	49754.5	44668.7	51402.1	34935.8	66243.6	63894.7	45610.4	55185.3	68143.9	80868.2	68159.5	37789.6	47391.1	199	62874.4	68214.6	49194.6	67207.9	87720.1	65228.9	38003.5	63951.1	46924.2	82786.9	71983.1	105019	136	113721	310	48949.8	40166.6	1825	53190.3	59751.3	52482.6	78985.1	56748.6	93150.2
819	3.4	331.129	AC1LXB6B	rt3.4_mz331.129		NC(=O)C1CCN(CC1)C(=O)COc1ccc2ccc(=O)oc2c1	1769093	WUJIVYPXVXGIJD-UHFFFAOYSA-N			34	60111.1	82868.3	44577.6	91012.9	64639.2	68351.7	68697.8	102146	49159	52954.8	48630	81261.1	73252	39	66221	37473.8	74153	61268.2	47045.2	72943.5	63378.3	101501	78835.2	122470	78343	70926.6	40	81097.1	121	67574.2	115996	89699.8	65993.4	37978.9	81141.7	42217	48665.3	2083
825	1.04	332.193	Bucharaine	rt1.04_mz332.1929		C\C(CCC(O)C(C)(C)O)=C/COC1=CC(=O)NC2=C1C=CC=C2	5338262	PBWIOAMUZKICDN-JLHYYAGUSA-N	C10649		336	1840244	1977347	1624969	1756176	2143538	2447646	1364851	1629529	1909463	2610477	1459403	994086	1763194	380	1594044	914013	1704818	1466822	1154880	870199	669551	1232893	778157	1639830	1481482	2677864	312	1657887	209	1837553	1516607	1422025	3829900	3462694	3125385	2931142	1363193	4264368
849	0.96	337.172	Hapalindole D	rt0.96_mz337.1723		CC(=C)[C@H]1CC[C@](C)(C=C)[C@H](N=C=S)[C@@H]1C1=CNC2=CC=CC=C12	14157132	PPHWDUZMWNUINO-QAJUQPOASA-N			195	324910	332147	214324	393771	455046	430020	397557	372711	215886	302611	190810	391554	287139	115	330665	209202	276685	366674	207391	347738	313538	378888	410427	451814	228501	443803	140	371356	122	341594	553377	486785	391256	278976	594649	360032	275784	256872
855	1.01	338.155	mycophenolic acid	Mycophenolic acid	43267	COC1=C(C)C2=C(C(=O)OC2)C(O)=C1C\C=C(/C)CCC(O)=O	446541	HPNSFSBZBAHARI-RUDMXATFSA-N	D05096	HMDB0015159	120	173134	372409	166345	198968	433128	375861	190373	214893	243700	174464	119466	124629	195327	209	173646	124319	333314	171845	140400	163835	131883	196285	131606	186149	293107	597386	535	216411	362	149581	223875	206523	512888	475198	271629	481847	167051	423302
870	6.3	342.239	MLS002207185	rt6.3_mz342.2389		CCC(C)C(N)C(=O)N1CCCC1C(=O)NC(C(C)CC)C(O)=O	3107	JNTMAZFVYNDPLB-UHFFFAOYSA-N			61	27358.5	33577.1	1635	40161.2	39551.4	30896.2	42236.8	28532.7	1734	42489.9	30316.7	42060	35715.9	91	33212	1020	37795.1	40234.7	1267	35991	39116.2	1421	42202.2	45316.8	38946.6	38250.4	182	44678	150	34322	30582.6	39598	46071.2	1434	41322.8	1156	1445	989
872	4.14	343.123	trehalose	Trehalose	37528	OC[C@H]1O[C@H](O[C@H]2O[C@H](CO)[C@@H](O)[C@H](O)[C@H]2O)[C@H](O)[C@@H](O)[C@@H]1O	7427	HDTRYLNUVZCQOY-LIZSDCNHSA-N	C01083	HMDB0000975	67	93961.7	77389.4	137508	74761.3	74050	67728.9	63037.7	183751	88860.1	85698.4	149848	60772.8	95204.1	27	89499.4	117936	75721.7	58727.3	144613	77649	65603.3	206415	74541.9	240739	113928	148125	28	110226	44	95504	186336	47729	115141	125222	65906.9	106792	126040	104865
874	12.3	343.295	Cocamidopropyl betaine	rt12.3_mz343.2951		CCCCCCCCCCCC(=O)NCCC[N+](C)(C)CC([O-])=O	20280	MRUAUOIMASANKQ-UHFFFAOYSA-N			233171	230767	255349	273286	264569	360271	278115	226424	286729	381000	336504	320193	228140	291944	240367	244783	314301	274833	239304	322000	254054	261767	252711	241561	286375	347796	409844	271709	326379	242832	302300	314129	278856	511630	406465	371045	394337	360284	430239
880	0.97	345.076	thiamin phosphate	Thiamine monophosphate	38188	CC1=C(CCOP(O)(O)=O)SC=[N+]1CC1=CN=C(C)NC1=N	1131	HZSAJDVWZRBGIF-UHFFFAOYSA-O	C01081		22736.7	45236.9	69962.6	1211	1544	77536.8	70635.4	3269	1947	2030	39401.4	2256	1112	50732.4	2390	58503.8	937	1986	66874.3	1787	39484.2	903	946	392	2793	1250	71500.9	23138.3	74796.6	21185.5	45170.8	1089	68314.6	3801	39353.7	51034.5	55505.3	1264	55442.2
893	2.54	347.145	Abyssomicin C	rt2.54_mz347.1447		C[C@@H]1C[C@]23OC(=O)C4=C2O[C@H]1[C@H](O)C3\C=C/C(=O)[C@@H](C)C[C@@H](C)C4=O					138	149432	158737	104302	166432	195812	715	206560	778	829	741	111403	3513	144845	126	117941	93109	99043.9	137100	2791	842	643	976	449	235531	162482	297403	106	160427	119	150185	189748	3549	300613	275975	209535	218218	102512	1622
911	0.85	353.144	PK 11195	rt0.85_mz353.1438		CCC(C)N(C)C(=O)c1cc2ccccc2c(n1)-c1ccccc1Cl	1345	RAVIZVQZGXBOQO-UHFFFAOYSA-N			20	27193.2	31260.8	27060.2	36397.7	29201	25622.1	26874.3	20949.4	2238	2138	2325	23108.1	32937	35	30427.1	23421.3	30797.1	26955.7	28190.3	25319.8	25288.1	23350.8	22602.3	25080.4	34263.2	37602.2	4	34408.8	15	28172	25545.4	24307.9	41816.1	2142	34077	23043.2	37148.8	27085.7
930	8.3	357.097	Butyrolactone II_130093	rt8.3_mz357.0969		COC(=O)C1(CC2=CC=C(O)C=C2)OC(=O)C(O)=C1C1=CC=C(O)C=C1	16745402	AEKPZNDJHWFONI-UHFFFAOYSA-N			1574	919265	878229	1618771	1120803	419095	256942	1117704	340998	1602530	341813	2018063	1351463	1299142	661	1037859	1601512	983732	193970	818588	904483	978434	307592	1166087	356449	1136791	1641904	937	1159059	680	860784	252075	1186124	1231325	617763	255585	575885	1341964	436742
982	1.46	371.144	EREMANTHOLIDE A	rt1.46_mz371.1438		CC(C)[C@@]1(O)O[C@H]2CC3(C)OC(=CC3=O)\C(C)=C/[C@H]3OC(=O)[C@@]1(C)[C@H]23	134747386	LOILTCBRRAVDAF-JINALETGSA-N			285	191450	183711	204352	156058	149730	294231	126609	358482	187078	194453	181008	196740	152375	169	169532	137798	168197	122491	107334	157437	135290	186513	184456	247147	168633	238575	233	213774	2538	218316	284650	245663	229926	239856	225792	197450	157263	30761
998	3.9	374.11	Deferasirox	rt3.9_mz374.1099		OC(=O)C1=CC=C(C=C1)N1N=C(N=C1C1=CC=CC=C1O)C1=CC=CC=C1O	214348	BOFQWVMAQOTZIW-UHFFFAOYSA-N	D03669	HMDB0015547	103	1296424	880231	1086935	1002839	1971795	1505082	1319790	917991	1237601	1882397	814457	1271884	747729	139	894359	831384	648405	1130460	907859	1120405	866034	831291	1461000	1175950	786606	1526981	91	1075647	148	1849606	1414779	2411766	2371461	1576355	2277247	2098423	1120797	2442092
1017	5.61	377.217	desoximetasone	rt5.61_mz377.2169		C[C@@H]1C[C@H]2[C@@H]3CCC4=CC(=O)C=C[C@]4(C)[C@@]3(F)[C@@H](O)C[C@]2(C)[C@H]1C(=O)CO	5311067	VWVSBHGCDBMOOT-IIEHVVJPSA-N	D03697	HMDB0014687	94	49015.6	1445	2450	2292	70308.4	70697	39119.4	107682	4593	72754	2844	38449.2	1944	185	47933	2459	1531	106397	2271	1726	50606.1	93062.6	46429	155272	2546	43961.8	136	71955.1	81	49392	104119	32358.5	5594	5528	69541.8	5356	2003	5643
1046	12.66	384.25	NCGC00160348-01!13-(3-(2-methoxyphenyl)-1-azapropyl) isoalantolactone	rt12.66_mz384.25		COC1=C(CCNC[C@@H]2[C@H]3CC4C(=C)CCC[C@]4(C)C[C@H]3OC2=O)C=CC=C1	132762751	LYFSZLNQEISTTA-NQYHGMCYSA-N			1568	50687.8	49984	69491.2	48960.2	53135.1	847	61522.3	929	60297.9	1305	62805.4	68919.2	60615.5	652	64234.3	53400.1	50338.7	70591.5	67409.6	81311.7	73909.1	51575.3	86942.7	66182.2	83808.3	89716.6	912	75615.2	649	151284	52155.4	85970.3	72353.6	88148.3	46377.8	62720.5	58320.5	53300.6
1052	8.91	385.177	MLS001140567	rt8.91_mz385.1766		NC(=O)C1CCN(CC1)C(=O)COc1ccc2c3CCCCc3c(=O)oc2c1	1769385	YYGSCYQUDZCDBG-UHFFFAOYSA-N			331	126151	106031	186588	112998	132777	131770	108723	126329	141134	141336	139494	103052	171536	399	132467	159213	124145	165472	212795	118587	88478.1	118660	107481	178011	201480	296118	311	173740	125	138617	144509	64584.6	298261	167658	168913	199311	166374	239035
1059	12.93	387.192	AC1LX8VN	rt12.93_mz387.1923		CCCCc1cc(=O)oc2cc(OCC(=O)N3CCC(CC3)C(N)=O)ccc12	1767689	NJBWOQIJXUXTPP-UHFFFAOYSA-N			62144.4	57638.9	68367.8	61416.6	64495.6	67076.7	98160.6	60666.7	65528.5	85066.2	199334	69282.2	88713.6	61033.9	93381.8	117889	74653.8	80315.4	110610	115408	84790.9	93703.5	154786	91428.9	111397	101383	86317.1	121044	101530	102469	92024.6	83290.3	83649.6	127374	78196.1	76800.5	66141.7	80249.8	79642.4
1088	5.24	393.21	SW219977-1	rt5.24_mz393.2096		C[C@H]1C[C@H]2[C@@H]3CCC4=CC(=O)C=C[C@]4(C)[C@]3(F)[C@H](O)C[C@]2(C)[C@]1(O)C(=O)CO	40467076	UREBDLICKHMUKA-AMDXKQBSSA-N			163018	192811	164926	52547.9	164076	52146.3	46144.2	63074	61970.4	67128.8	61895.4	45803.6	153118	195520	155973	66549.4	47361.3	198472	349001	59259.4	190023	173545	160500	178092	70659.1	64531.1	69856.2	152259	79509.8	198590	82462.6	67888.4	212594	56761.9	97082	83557.4	71619.1	65684	71610.7
1139	2.8	402.197	MLS001157745	rt2.8_mz402.1967		COc1ccc2n(C)c(cc2c1)C(=O)N[C@@H](C(C)C)C(=O)N1CCC[C@H]1C(O)=O	11871014	KGGMUKPCMBFYJH-WMZOPIPTSA-N			43	59508.3	2817	68332.8	1356	81203.2	145785	1208	126060	117133	269613	98802.6	72030.3	3711	30	65748.2	1756	1568	53097.8	1629	1022	56457.5	117087	62996.3	222820	2839	224590	28	73842.8	41	98936.7	148593	2482	189319	188196	89233.2	111932	2278	145150
1149	2.9	405.115	Tosufloxacin	rt2.9_mz405.115		NC1CCN(C1)c1nc2n(cc(C(O)=O)c(=O)c2cc1F)-c1ccc(F)cc1F	5517	WUWFMDMBOJLQIV-UHFFFAOYSA-N	D02317		97	195862	225730	1099	222820	480639	276337	207397	188850	2238	359789	1421	148088	224585	111	176896	692	223445	239936	618	142200	166956	158907	155254	260661	239558	1847	124	225263	83	218340	214860	202216	1167	2229	353605	1611	849	4166
1164	5.27	407.188	6,8-diprenylgenistein	rt5.27_mz407.1879		CC(C)=CCc1c(O)c(CC=C(C)C)c2occ(-c3ccc(O)cc3)c(=O)c2c1O	480783	UCHYSPNEUSDFQR-UHFFFAOYSA-N			1610	51264.4	98279.6	1815	49906.2	1507	47607.1	69123	47879.9	113107	2061	48703.8	106229	1179	1844	117877	1739	824	144557	76436	54945.6	57074.8	183462	1126	1520	122675	1560	1332	68368.5	1835	172579	2051	66517.1	57274.4	57158.6	2790	2295	2107	64854.3
1167	13.32	408.25	H-Leu-Leu-Tyr-OH	rt13.32_mz408.2501		CC(C)C[C@H](N)C(O)=N[C@@H](CC(C)C)C(O)=N[C@@H](CC1=CC=C(O)C=C1)C(O)=O	88513	UCNNZELZXFXXJQ-BZSNNMDCSA-N	C11331		1604	155704	141906	142260	166931	122185	122350	242536	138449	253858	115295	208679	195028	199480	1317	181588	218276	154453	216465	159212	390640	245729	88602.6	270245	129373	238846	140547	990	208668	649	155701	122851	217444	141082	133199	125815	193848	168328	154469
1237	0.99	422.158	MLS001075356	rt0.99_mz422.1583		CC(Oc1cc(C)cc2oc(=O)c3CCCc3c12)C(=O)N[C@H](C(O)=O)c1ccccc1	16397744	DSAGYHKERFGOOJ-YNNZGITBSA-N			316	211695	174669	208095	142336	337087	274393	241239	180120	127306	329830	168515	176996	149151	156	180924	155554	137237	201296	113584	166916	221584	163768	249342	189950	139567	285372	206	193306	173	243399	226004	225677	309040	242096	358274	223198	198351	294847
1241	6.45	423.092	Mangiferin	Mangiferin	53275	OC[C@H]1O[C@H]([C@H](O)[C@@H](O)[C@@H]1O)C1=C(O)C2=C(OC3=CC(O)=C(O)C=C3C2=O)C=C1O	5281647	AEDDIBAIWPIIBD-ZJKJAXBQSA-N	C10077		96	45161.8	640	58177.2	534	37645.4	2094	32761	614	110430	41948.7	136491	41964.8	1618	107	39288.8	51984	994	1024	67331.1	64111.8	47620	1460	42070.1	1065	1603	145375	227	52767.7	119	43409.2	500	38624.4	93221.7	97241	37260.8	96742.6	48840.9	94692.8
1261	13.33	426.261	PE(14:0/0:0)	LPE(14:0)		CCCCCCCCCCCCCC(=O)OC[C@@H](O)COP(O)(=O)OCCN	9547070	RPXHXZNGZBHSMJ-GOSISDBHSA-N		HMDB0011500	403	1175133	1094591	1272135	1196365	820596	806816	1722244	833148	1823290	817257	1483899	1488413	1514664	923	1261712	1335617	1083733	1065168	1211353	2337026	1505455	520478	1612090	804897	1646356	937943	1083	1337988	940	1470264	1165380	2149417	1182054	1232147	1120985	1544766	1464336	1302369
1262	1.04	427.093	CHEMBL3407503	rt1.04_mz427.0931		COC1=CC(=CC(OC)=C1OC)C1=C(OC)C(=O)C2=C(O)C(OC)=C(O)C=C2O1	118730331	GGNGEESEARSAMF-UHFFFAOYSA-N			231	170548	191788	59756.1	165403	241369	97946	135941	133239	158178	133509	3633	3005	118885	120	95717.5	6103	150917	130028	96412.9	3330	211392	158534	186160	1721	3706	197688	359	61181.8	138	194279	100829	3301	239678	284781	178984	269053	107343	259554
1312	0.89	435.078	Avicularin	rt0.89_mz435.0784		OCC1OC(OC2=C(OC3=CC(O)=CC(O)=C3C2=O)C2=CC(O)=C(O)C=C2)C(O)C1O	12308704	BDCDNTVZSILEOY-UHFFFAOYSA-N		HMDB0030860	228	95959	77135.3	78227.6	80987	84015.5	117703	63853.3	51636.4	46825.7	78032.1	152536	54389.9	64355.9	163	86520.6	58979	66193	73126	69314	62367.8	66626.9	101189	63035.8	64598.5	61648.2	63640.5	177	97997.5	34	102649	64139.5	76464.7	77792.3	96158.9	127479	122872	130209	90129.6
1344	8.82	441.131	MLS001140265	rt8.82_mz441.1313		COc1ccc2C(OC(=O)c2c1OC)N1[C@@H](CCC1=O)C(=O)Nc1ccc2OCOc2c1	16398996	YUSWJBZWFPEJFF-JRTLGTJJSA-N			87	117270	136338	105781	148718	186625	198775	59080.5	97420.5	131597	254769	125256	54498	149873	196	155204	115560	142539	193816	106730	63443.3	64834.7	125462	66402.6	149687	224363	141510	263	160644	179	163974	95568.6	54410.2	115874	139086	262019	163786	139324	118227
1363	8.28	445.147	PIPTOCARPHIN A	rt8.28_mz445.1469		CC(=O)OCC1=C2[C@H](C[C@@](C)(O)[C@]3(O)CC[C@@](C)(O3)\C=C2\OC1=O)OC(=O)C(C)=C	13970334	BZQDHZDSIXPDSS-CYDVCVIESA-N			130	410569	379175	459114	328641	462894	435879	126628	213259	363880	529897	493700	100310	333982	388	423213	456012	305002	351769	692761	177540	112258	207715	136454	240600	494610	340682	112	530127	43	447816	182726	87780.1	361378	460172	506854	543908	664667	557638
1373	8.2	448.099	(R)-Bicalutamide	rt8.2_mz448.0992		C[C@](O)(CS(=O)(=O)C1=CC=C(F)C=C1)C(=O)NC1=CC(=C(C=C1)C#N)C(F)(F)F	56069	LKJPYSCBVHEWIU-KRWDZBQOSA-N			361	77899.8	66418.7	133455	66023.7	83810.8	66012	69930.3	37883.7	118883	97043.1	183076	47521.7	81332.5	259	90352.9	140289	86513.9	54820.3	126237	104697	73253.5	42362.3	1283	52887.7	128236	179249	112	110099	156	89309.5	937	1030	154695	124141	67092.9	133192	149004	143677
1405	8.18	453.209	MLS001159166	rt8.18_mz453.2094		CCC(C)[C@H](NC(=O)N1CC(=O)Nc2ccccc12)C(=O)N[C@H](Cc1ccccc1)C(O)=O	16406407	HYEQZHORGPLPHC-BAMDKVGYSA-N			224	49906.5	1253	682	1217	65957.1	56127.5	59640.8	152457	927	60766.6	210	110206	40077.2	165	55259.5	1079	495	51450.5	377	1096	53881.3	210929	99314.6	203049	49657.2	62548.8	76	65279.4	270	55219.5	185382	52921.2	42623	1191	64399.3	1140	910	1517
1491	0.99	466.214	Yaequinolone F_120178	rt0.99_mz466.2143		CO[C@H]1C(=O)NC2=C(C(O)=C(\C=C\[C@]3(C)CC[C@@H](O3)C(C)=C)C=C2)[C@]1(O)C1=CC=C(OC)C=C1	134721684	BNZZZUQOYBAEPR-VNSGFCDMSA-N			138	152745	143026	110653	149049	237140	231876	163130	120396	72670.4	135150	87016.2	124448	130688	120	141087	90762.7	113772	170413	94455.6	138910	85657.6	124130	112012	112351	5996	187373	162	166006	141	120208	156144	233002	143806	148109	286159	145393	129878	104920
1519	0.98	471.159	SMR000651590	rt0.98_mz471.159		Cc1c(OCC(=O)N[C@@H](Cc2c[nH]c3ccccc23)C(O)=O)ccc2c3ccccc3c(=O)oc12	1768585	KPSVCBXPHRRKCB-QFIPXVFZSA-N			179	137385	117965	127885	150813	187060	135379	143727	105363	104162	111944	105829	113981	122026	262	128298	126277	127889	129221	94949.2	179264	103378	105284	135057	114414	119805	171955	414	140309	409	134415	130288	185710	168509	108241	188302	150727	126218	134036
1548	14.46	475.212	sildenafil	Sildenafil	38721	CCCc1nn(C)c2c(O)nc(nc12)-c1cc(ccc1OCC)S(=O)(=O)N1CCN(C)CC1	135398744	BNRNXUUZRGQAQC-UHFFFAOYSA-N	C07259	HMDB0005039	1400	122212	2407	149965	112882	1447	118547	52521.1	652	187902	1538	167124	156670	152865	651	125095	160283	115302	123732	135537	191452	146644	2139	164830	1956	147902	103595	876	153950	771	87250.4	86143.2	143936	2548	121058	1343	167200	146058	97732.2
1580	3.06	480.202	SMR000652719	rt3.06_mz480.2021		Cc1c(C)c(=O)oc2c3CCC(C)(C)Oc3cc(OCC(=O)N[C@@H](Cc3ccccc3)C(O)=O)c12	16406876	KSVIRFPCRPCERS-IBGZPJMESA-N			35	214802	181721	19204	219426	339768	288237	16435	20877	24044	364257	19223	217719	14671	49	198587	318482	235338	14985	16533	151931	259460	286192	254950	356118	270500	28473	65	212575	56	317170	325560	8791	34652	32493	17257	29932	283729	29383
1599	1.01	483.134	Silybin	rt1.01_mz483.1342		COc1cc(ccc1O)C1Oc2cc(ccc2OC1CO)C1Oc2cc(O)cc(O)c2C(=O)C1O	5213	SEBFKMXJBCUCAI-UHFFFAOYSA-N	C07610	HMDB0030583	123	65260.8	509	94800.8	2791	110299	137612	741	60075.2	1348	109927	63886.5	750	1093	157	71733.6	78643.5	1526	87625.7	86652.6	1690	1172	57735.7	1180	80789.6	482	1347	288	87079.6	112	71021.8	629	1973	1694	626	121270	1787	4135	1229
1621	3.3	487.202	MLS001159173	rt3.3_mz487.2025		OC(=O)[C@H](Cc1ccccc1)NC(=O)[C@H](Cc1ccccc1)NC(=O)N1CC(=O)Nc2ccccc12	16406398	MFFGCTAVWWFSEP-VXKWHMMOSA-N			32	76839.4	84741.7	70138.3	71114.4	56657.5	59988.2	65572.1	75781.8	82592.1	59777.8	78225.3	64031.1	80012.5	30	78370	65029	77145.6	2779	62536.2	73455.9	62397.9	50986.6	78130.8	88155.3	145643	181371	53	97815	26	69959.4	123533	85923.7	83771.9	134443	52914.7	84458	65170.7	100956
1632	8.92	489.231	Vardenafil	rt8.92_mz489.2308		CCCc1nc(C)c2c(O)nc(nn12)-c1cc(ccc1OCC)S(=O)(=O)N1CCN(CC)CC1	135400189	SECKRCOLJRRGGV-UHFFFAOYSA-N	D08668	HMDB0015000	124	66153.1	92591.4	75296.8	82579.9	79117.1	65708.5	71658.4	76799.5	84118.7	2798	83625.8	74113.6	60870.1	184	55793	73008.4	85951.2	69085.6	1116	84152.3	56694.6	80316.8	59389.1	108446	76180.7	35581.3	71	103344	72	93749.8	48141.7	70321.5	34591.3	93197.7	85896.7	54570.1	46365.3	98904.2
1708	8.81	501.19	SW219965-1	rt8.81_mz501.1895		CCC(=O)O[C@]1([C@H](C)C[C@H]2[C@@H]3C[C@H](F)C4=CC(=O)C=C[C@]4(C)[C@]3(F)[C@H](O)C[C@]12C)C(=O)SCF	129010019	WMWTYOKRWGGJOA-HCAVUHQRSA-N			219	40059.8	78762.3	56592	96931.3	120474	100587	856	1061	1654	142406	71693.4	642	94890.4	156	86385.3	73655.1	96111.6	122282	51654.5	566	1070	51506.3	958	79993.2	144176	72623.3	157	93177.2	143	65485.2	37567.3	620	88496.1	45711	130391	86962.6	53824.4	59093.6
1764	13.71	511.223	MLS001142948	rt13.71_mz511.2229		CC(C)[C@H](NS(=O)(=O)c1ccc(C)cc1)C(=O)N1CCC(CC1)C(=O)N[C@@H](CCC(N)=O)C(O)=O	16400401	ZCAXKTMXLLDQED-ICSRJNTNSA-N			189657	286774	266282	195343	191460	349242	365432	466361	318119	224265	308568	467839	497125	443288	109771	315634	267776	252295	445175	129394	239863	266603	138265	569050	95664.9	218576	982277	173024	336356	147409	298660	440749	625969	904320	893590	488381	514833	181963	666303
1784	6.35	515.232	SMR000652071	rt6.35_mz515.2321		CC(C)[C@@H]1N(C(=O)N[C@@H](Cc2ccccc2)C(=O)N[C@@H](C(O)=O)c2ccccc2)c2ccccc2NC1=O	16406578	HHFGRBVNICWEBY-CAOCKLPOSA-N			108	52726.6	75559.3	74131.5	128560	65064.9	54939.1	2178	57354	50093.7	64914.6	95140.9	1619	166600	23	80601.9	74689.2	121479	49379.1	57192.4	79218.3	2051	1680	55095.9	88133.9	129351	103161	14	74951.4	86	68267.4	48357.3	1353	2443	78573.8	52425.1	77005.2	64814.9	2838
1787	1.04	516.218	MLS001142816	rt1.04_mz516.2183		CC(C)[C@H](NS(=O)(=O)c1ccc(C)cc1)C(=O)N1CCC(CC1)C(=O)N[C@H](C(O)=O)c1ccccc1	16400186	BUKIYBRHWQNVOV-GOTSBHOMSA-N			30	45436.2	51577	39244.7	46300.3	43827.8	44574.4	63697.1	3182	44010.2	1583	36876.8	3118	42544.7	21	45124.5	44644.3	43886.7	49345.5	40270	48100	64617.4	1633	55505.7	1919	57455.1	1745	33	46189.3	24	37248.8	39344.2	51641.8	49510	70083.3	3326	69671.6	40559.9	66247.6
1866	0.99	528.187	NSC 82151	rt0.99_mz528.1866		COC1=CC=CC2=C1C(=O)C1=C(C(O)=C3CC(O)(CC(OC4CC(N)C(O)C(C)O4)C3=C1O)C(C)=O)C2=O	2958	STQGQHZAVUOBTE-UHFFFAOYSA-N			467	134875	181450	137736	131436	194204	177654	213615	142395	99072.4	139090	80899.2	119188	136890	296	131633	84250.3	138474	120778	109900	150032	131114	131456	127785	133134	122098	311808	659	153731	394	119530	132290	170914	307288	228801	172930	155331	124708	226258
2004	1.01	550.278	SMR000646284	rt1.01_mz550.2777		CC(C)C[C@H](NC(=O)C1CCCN1C(=O)C1CCN(CC1)S(=O)(=O)c1ccc(C)cc1)C(=O)NCC(N)=O	16396689	NHEMQBHHQZAHQY-HMTLIYDFSA-N			42	60718.2	60520.3	71710.1	1128	3977	42408.7	42315.1	2012	40668.8	3295	38929.7	1872	1223	37	57497	64748.4	41360.3	1350	60181.2	57308.5	695	3169	416	1819	3221	63612.8	23	51041.4	30	29243.9	1753	42859.4	40014.2	82744.7	1595	72133.4	71437.9	61375.4
2158	3.63	581.234	SMR000650522	rt3.63_mz581.2339		CSCC[C@H](NC(=O)[C@H](Cc1ccccc1)n1c(=O)[nH]c2ccccc2c1=O)C(=O)NCC1CCC(CC1)C(O)=O	16406135	BSVJWNAVNNNGFO-WXESENMXSA-N			24	83037.1	3076	56943.4	41598.9	121294	53323.9	99212.5	110687	55747.8	92681.2	2815	130481	2498	42	52154.5	62537.8	2669	66187.8	2242	74540.1	2696	72874.7	128068	102568	2886	66616	48	60426.6	22	83194.8	63027	88638.4	94336.4	2208	72062.4	77456.6	67580.8	2034
2481	7.89	666.314	Natamycin (Pimaricin)	rt7.89_mz666.3139		C[C@H]1O[C@@H](O[C@@H]2C[C@@H]3O[C@@](O)(C[C@H](O)[C@H]3C(O)=O)C[C@@H](O)C[C@H]3O[C@@H]3\C=C\C(=O)O[C@H](C)C\C=C\C=C\C=C\C=C\2)[C@H](O)[C@@H](N)[C@@H]1O					78	71673.9	79185.2	46461.1	82768.4	100198	85843.3	93330.8	96404.8	88725.7	104247	69266.7	76778.6	106322	31	76054.6	55061.6	84763.5	70926.3	35322.7	87051.7	68951.4	92150.6	82669.3	121867	80179.6	130677	41	75299	59	87890.8	100286	88003.2	125704	111366	118881	99328.9	41214.9	100110
2508	1.05	675.26	Jatrophane ester JE-C1	rt1.05_mz675.2598		C[C@@H]1\C=C\C(C)(C)[C@H](OC(C)=O)[C@H](O)[C@@H](OC(C)=O)C(=C)[C@H](OC(C)=O)[C@H]2[C@@H](OC(C)=O)[C@@](C)(C[C@]2(OC(C)=O)C1=O)OC(C)=O	134770038	UFLYYPBSJUQZFA-YHZWSDRVSA-N			20	84697.3	3491	121007	49515.8	102648	99208.4	73915.6	46110.1	121403	96705.5	94816.8	40584.4	41057	20	81791.1	113632	41102.1	115697	59732	34915.3	55434.4	61136.3	50650.5	65192.1	50364.8	129635	36	66317.4	24	79017.4	59899.8	29535.4	133422	185667	93891.9	181279	95840.9	230883
[truncated: 3 more columns]

## Sheet: Dataset S1C
Dataset S1 Positive-mode LC-MS analysis of six aphid genotypes naturally bearing and lacking Hamiltonella. C Precursor ions that could not be identified as known metabolites
Alignment ID	Average Rt(min)	Average Mz	PubChem Names	RefMet name	RefMet RegNo	SMILES	CID	InChIKeys	KEGG	HMDB	AQPOS17MAY_14-BLANK 2	AQPOS17MAY_15-POOL 2	AQPOS17MAY_16-9	AQPOS17MAY_17-15	AQPOS17MAY_18-11	AQPOS17MAY_19-2	AQPOS17MAY_20-3	AQPOS17MAY_21-21	AQPOS17MAY_22-26	AQPOS17MAY_23-34	AQPOS17MAY_24-1	AQPOS17MAY_25-16	AQPOS17MAY_26-19	AQPOS17MAY_27-7	AQPOS17MAY_28-BLANK 3	AQPOS17MAY_29-POOL 3	AQPOS17MAY_30-13	AQPOS17MAY_31-8	AQPOS17MAY_32-5	AQPOS17MAY_33-12	AQPOS17MAY_34-22	AQPOS17MAY_35-23	AQPOS17MAY_36-24	AQPOS17MAY_37-20	AQPOS17MAY_38-25	AQPOS17MAY_39-6	AQPOS17MAY_40-30	AQPOS17MAY_41-BLANK 4	AQPOS17MAY_42-POOL 4	AQPOS17MAY_43-BLANK 5	AQPOS17MAY_44-POOL 5	AQPOS17MAY_45-27	AQPOS17MAY_46-18	AQPOS17MAY_47-29	AQPOS17MAY_48-32	AQPOS17MAY_49-4	AQPOS17MAY_50-33	AQPOS17MAY_51-14	AQPOS17MAY_52-31
0	2.69	50.0144		rt2.69_mz50.0144							78	105059	97443.1	126486	89088.3	69184.6	62170.1	162169	68746.8	101467	49639.1	144161	161007	129350	76	115063	118009	89129.8	92552.2	109293	128224	126894	50803.8	153841	74683.9	129889	103289	93	152444	80	140339	91716.2	192228	116486	93702	122879	92176.3	146958	98123.2
1	1.41	50.0144		rt1.41_mz50.0144							80	43549.3	49126	55077.2	47528.9	29530.9	47024.8	2139	37582.4	31492.7	45481.5	35772.5	35979.2	49445.9	85	50192.9	38389.4	55578.2	47191.8	2673	36939.6	34183.3	35475.8	44916.7	53563.4	54444.2	65028.1	45	62431.2	99	45494.7	53953.5	40934.7	47214.3	55499.1	55701.4	63195	41726.1	37662.1
2	2.68	51.0221		rt2.68_mz51.0221							95	53458.8	61690.5	65141.3	4119	33509.3	26433	68498.7	32413.9	44849.3	2327	66602.4	73275.2	55949.5	85	51784.8	2894	50124.9	2578	54028.7	54649	3858	31311.5	78685.3	34382.2	61336.5	50789.8	76	68975.7	65	73575.2	48763.4	80900.4	61206.1	42891.7	51652.3	36310.8	73129.7	55793.7
3	0.79	53.0151		rt0.79_mz53.0151							213143	303652	237075	318122	318595	244089	232556	252109	201724	269745	244911	337567	262260	371154	214595	273884	323148	297334	257228	314057	542879	271491	256244	293697	245213	301279	266764	179212	274310	124110	352089	448369	280389	269954	308926	278411	297389	309775	516510
4	1.26	53.0128		rt1.26_mz53.0128							2773	425772	361097	445325	398938	302225	354102	310315	450176	450793	418616	432018	447300	426110	660898	472228	459352	410288	346320	451514	546548	583285	413472	601589	453594	521245	435462	2149	526152	3624	472454	444316	493270	458464	351622	407003	428802	507746	500020
5	3.21	54.0083		rt3.21_mz54.0083							5017	796939	2333745	7731	5397	5373	4035	3724	5622	6846	5729	5678	754258	4144	8402	1667717	2247566	1009884	737450	4757	4583	2198718	6635	9234	9491	7216	10841	7209	1039497	5657	2323222	9362	5842	3607	8307	11061	12330	5238	8041
6	1.26	54.0082		rt1.26_mz54.0082							3176	816350	872144	746019	712848	677360	864653	620118	836249	823104	933662	870454	1046458	793219	1299931	852806	689343	837773	692741	745395	1009170	1178524	1091215	1211527	1024059	969850	914601	5689	950143	5514	1007352	1051776	1059917	983293	1094725	1008967	890780	933684	1057556
7	1.6	54.0083		rt1.6_mz54.0083							4160	865369	859153	936573	744003	6056	562261	4173	388244	5251	4891	906387	7640	1023214	3871	867590	4424	913163	3263	4363	636284	6064	4175	6512	851006	912374	879396	5411	802293	4120	869327	11194	997807	1008009	1745849	7783	883259	789153	800191
8	1.1	55.0539		rt1.1_mz55.0539							391	239244	599954	672779	598510	297577	300553	534586	514980	220565	98849.4	191322	194228	338877	544	574420	751142	651197	450278	639991	411650	371462	206548	19318	14815	291217	454012	241	676893	309	228583	242819	514026	498617	444088	245718	540991	749708	844564
9	0.77	55.9337		rt0.77_mz55.9337							506	61909.3	561	38038.1	47770.8	59775.1	28706.1	669	32107.5	1001	31696.5	29109.6	491	32601.7	292	33418.6	56052.9	526	1033	806	63240.2	34720.5	418	32883.3	30556.3	31124	82677	222	32769.9	182	28048.6	24830.6	26383.1	26978	403	28198.7	778	790	26020.7
10	19.75	55.9336		rt19.75_mz55.9336							212681	224731	216169	237583	180392	227017	187280	185593	186588	172625	296913	273591	269610	274999	296452	278838	277438	188417	252025	341083	269777	344770	333957	367708	376981	409075	359438	236182	392753	318273	305702	303446	296046	228430	331055	340338	328342	334945	221187
11	1.15	56.0488		rt1.15_mz56.0488							70897.3	190936	194578	223150	206986	176912	177080	267734	220410	178709	143333	177467	193411	159996	907	202930	242109	198186	172330	216421	242700	225753	254647	218412	221630	203270	193738	53376.3	219588	145312	207559	249152	242892	215898	197574	221520	322907	274007	231248
12	1.35	56.0489		rt1.35_mz56.0489							163	162390	142498	178639	116402	87851.1	139854	3986	128670	126220	144080	146929	107421	152121	183	114483	146104	125773	106107	171959	156215	135549	120130	156189	149568	122628	140348	156	130269	226	138389	194286	158014	110007	77732.1	133362	5909	163853	111193
13	0.76	56.9492		rt0.76_mz56.9492							309841	88014.9	71161	98174.6	87157.6	98942.3	69257.2	65054.2	79722.9	71167.9	67511.9	78036	65452.3	81757.7	325564	81901.7	71506.4	65793.3	73457.4	77258.1	81217.9	85026.9	74168	73602.4	67461.1	77909.7	71987.6	232779	75947.1	254736	74040.9	67358.3	72234.6	100581	67500.2	66570.1	80033.8	72950.7	79687.9
14	1.24	57.0567		rt1.24_mz57.0567							791	116377	67023.8	127518	1476	501	948	870	106458	116896	597	95886.1	105172	66714.9	604	105988	551	764	681	655	860	77640.1	542	125102	103466	76522.5	553	610	62003.3	619	120412	508	55327	107748	716	53401.8	108768	139144	1086
15	0.98	58.0643		rt0.98_mz58.0643							76	104466	85162	117729	82883.4	84289.7	79265.2	74664.7	79733.7	111637	84825.4	118511	96090.1	87077.9	315	89616.5	112255	76223.1	109019	111060	124150	108676	83806.2	92569.4	96762.6	95639.2	110334	216	115037	189	107936	102639	98220.8	113665	126224	79833.9	127808	118510	136313
16	0.81	58.9972		rt0.81_mz58.9972							390	65409.9	68934	76470.9	58793.6	37842.9	41690.5	59053	39491.4	83137	37648.3	81996.4	55208.8	58667.4	354	49492.2	66409.8	57607.1	102072	71785	65660.8	53588.1	31230.5	57563.9	670	55181.2	730	230	65432.9	436	70061.8	46285.1	75954.1	54262.3	94432.6	56482.2	80556.9	73582.9	117726
17	0.96	60.0773		rt0.96_mz60.0773							1944647	162397	225636	108756	115213	183557	227913	116171	209313	335054	213048	123196	129993	111090	1286011	174349	106832	112188	682962	82126.9	141596	129206	191391	222788	196660	113009	400392	1575394	179026	1417055	178674	210684	150173	277214	172671	201665	271195	113068	184031
18	1.35	61.0101		rt1.35_mz61.0101							602	89264.6	84572.2	135141	113705	84297.5	68920.8	43282.1	81911.2	70031.1	91150.7	90072.4	79068	70721.9	618	115998	70085	77891	74832.8	132496	69922.8	74010.1	74147.1	83077.3	123582	76477.6	119772	594	79212.5	375	92661.1	113482	74275.5	80193.2	87182.4	125915	86206.3	68902.4	62366.7
19	0.81	62.0233		rt0.81_mz62.0233							426	36570	42046	44586.1	48812.9	1285	23794.5	39498.3	1271	46996.2	866	44360.4	30978.2	33691.2	355	32446.8	39681.9	34802	34528.5	41721.2	39365.7	43969.7	923	32290.1	914	40478.9	879	425	41374.1	496	44310.2	1866	43747.5	23538.2	59573.7	35822.9	49762.1	45893.4	56394.7
20	0.79	68.0094		rt0.79_mz68.0094							67355.9	102729	107707	193630	124525	104034	97468.6	97990.7	139676	114360	104394	139446	89659.4	98979.8	60547.5	103963	107168	103586	93143	100767	117569	128530	77106.5	93727.6	91086.2	100724	95777.1	59670.7	96401.8	293	120100	100237	113152	117244	134545	108859	114409	120348	192953
21	0.8	68.9816		rt0.8_mz68.9816							390	146112	78002.9	107104	93169.6	64221.5	77174.6	76647.6	69667.4	85744.3	106050	149746	68574.4	93118.2	515	86893.4	137616	123995	114756	91374.1	100082	88427.6	90039.4	77649.6	63006.3	155135	62958.1	528	96664.5	477	77963.2	65978.9	79370	61993.6	157145	79400.8	97001.2	91942.3	106971
22	19.75	68.9931		rt19.75_mz68.9931							310007	327947	273732	295392	333173	333380	306104	237122	322540	287286	470887	270809	302055	331798	423272	333502	362258	273681	338776	492615	483867	334462	558797	478527	564208	520338	511188	154542	514008	214062	577756	592736	427438	423438	635730	621933	599713	631287	420947
23	1.68	69.0694		rt1.68_mz69.0694							352	267558	242168	372930	281882	188807	200345	299334	205511	284027	127128	276350	235808	251450	341	290530	362135	274026	291780	353981	280390	224343	160336	283090	235465	274452	221228	431	293904	414	237695	229158	261055	275020	219796	259818	317776	309093	259002
24	1.02	70.0643		rt1.02_mz70.0643							1078	1131932	1316821	1370850	1051014	768011	884733	1042492	998568	1139797	606147	1190330	934096	1179037	585	1117667	1196631	1167030	853440	1273462	1529616	1275139	926956	1138143	953620	1265879	1020478	1268	1315505	1028	1059163	1091083	1146838	1203148	1372758	1013827	1310768	1565602	1375364
25	1.09	71.8616		rt1.09_mz71.8616							53	35569.7	79887.8	97172	80482.8	43421.1	1993	72174.3	42537.3	35009.4	1446	36472.6	30254.4	81486	68	69399.3	96277.8	78816.9	50320.1	76151.6	96880.4	47280.2	50946.5	33182.3	28090.2	46171	54680.4	110	83537	102	41705.7	33611.8	66253.7	76019.1	66748.1	61153.5	80351.6	103117	105447
26	19.72	71.9283		rt19.72_mz71.9283							133607	162559	153314	137417	129936	135539	126527	92699.4	115262	122711	126730	162352	136346	164033	176526	168651	157300	121382	91290.3	180371	111097	203402	192288	216961	224899	103764	210535	157787	257186	151215	172227	185410	159844	172880	150880	171090	186418	176785	123489
27	1.1	72.0805		rt1.1_mz72.0805							589	3754600	4457250	4791862	4387339	2331649	2660352	3765260	3457649	3865264	894139	2977236	1277075	3620632	389	3476382	4656676	3637974	2710013	3769317	5010736	3742096	2547629	2001355	2886990	3955165	2915707	647	3890181	568	3575804	1685800	3502101	3655553	3107709	3257494	3997500	5202061	4946528
28	0.77	72.9364		rt0.77_mz72.9364							1283	68685.1	41708.9	78867.3	66388.9	63323.8	73643.6	41652.5	133720	69546.3	135370	68560.4	38747.7	57240.6	802	64340.7	67030.5	41004.8	54047.1	64425.4	81273.1	73975.1	36063.7	74283.7	53733.3	85590.6	62964.3	306	64340.6	244	53321.2	45463.5	46204.4	53580.2	992	53858.7	49829.2	77137.2	63607.3
29	19.79	72.9365		rt19.79_mz72.9365							435250	541438	520644	563662	533277	561677	385202	515549	403250	462454	643961	632136	402349	594971	617586	591624	485539	618996	564774	727991	675741	786716	832395	828310	821466	806483	782182	699386	768821	715268	676327	724328	525620	656280	735929	753668	765783	761777	754533
30	0.76	73.9444		rt0.76_mz73.9444							352	49252.9	734	45148.2	40497.1	47530.9	33360.5	1102	1564	44802.8	46486.8	31858.4	1111	41738.1	261	44757.1	29257.6	434	25949.9	29839.6	35812.8	1155	434	48784.9	30781.6	33447.3	31095.6	282	37390.7	143	24946.9	23845.2	27797.7	35323.3	643	1008	1148	960	26547.6
31	19.9	73.9443		rt19.9_mz73.9443							164937	199187	155723	207306	154275	212795	223337	167184	200904	172902	194655	225370	203479	221643	202208	195195	194055	210974	215529	245395	222618	238842	268275	239392	234985	258896	223450	196285	249741	243930	220481	240008	208035	189657	224687	240406	229138	222740	219393
33	4.21	77.0126		rt4.21_mz77.0126							39	39813.2	29201.7	43135.1	37237.1	1968	2490	61730.8	1175	2017	1543	62477.4	61951.8	41572.1	69	42332.7	52793.2	39563.6	34932.5	43754.4	60295.4	51805.5	1366	75074.5	1769	54642.3	1757	73	57164.4	67	44052.7	963	71638.1	1475	1526	47555.4	1529	53106.8	34257.4
34	2.69	77.0312		rt2.69_mz77.0312							152	292027	275847	361409	269898	204768	165176	416004	182291	241009	124898	374981	405425	322361	160	293962	318306	255270	257221	274294	323601	342298	148627	403143	221866	371274	287660	197	385605	168	341725	244037	465583	310923	207518	288511	230356	412478	256903
35	1.18	77.0289		rt1.18_mz77.0289							76	33902	35430.8	1237	2206	2156	1779	1885	31775	1246	37937.5	30730.1	1276	39989	51	35555.3	35926.2	46205.7	2221	588	29813.3	911	1089	32553	46669.8	53127	2099	81	35285.5	88	41311	38507.4	33189	45088	657	45833.4	1089	1189	1068
36	1.41	77.033		rt1.41_mz77.033							84	114823	146857	157318	171462	120029	122621	106974	100637	106635	150701	86150.4	114085	136724	102	118206	104354	157747	139812	64411.6	109083	94339.7	103707	116552	154080	146102	187499	95	136747	142	124712	130550	117878	145530	140827	163908	139782	116184	161019
37	2.69	79.0532		rt2.69_mz79.0532							184	200305	174753	231742	172882	116080	96889.8	273919	123397	161219	69102	243799	268634	208988	252	189929	189108	184554	148482	195009	214908	220182	80210.4	265916	130719	230973	194061	285	231531	207	223521	148320	288437	169363	135580	174576	134657	243859	172343
38	19.66	81.9365		rt19.66_mz81.9365							1399	116358	1392	1660	2061	2361	123448	90657	137279	159120	170136	153447	152025	139933	158201	97926.9	158812	137156	93805.9	117347	152988	195796	201012	219636	222156	232920	215503	202232	217473	186245	93788.9	189358	185220	188226	197467	198856	102042	197791	192734
39	0.81	82.0132		rt0.81_mz82.0132							1101	155060	141116	185724	156328	112776	100761	151713	99611.2	189238	89811.3	202389	142681	144566	1164	134499	168055	146022	134284	172696	185673	160060	86851.2	149476	87192.4	173470	82199.6	1236	167898	26456.6	170544	109778	182321	101701	245214	158918	202192	200512	229703
40	1.13	84.044		rt1.13_mz84.044							263	1516289	909645	1102533	914224	918947	915879	821665	762865	1038381	1281129	1285440	1374957	1026825	223	870682	1480429	828455	1194613	783679	1286968	1395265	775391	1426129	1447625	1313304	859902	310	955297	246	1419492	1673295	1221872	912163	886938	1191898	852735	954971	1024364
41	1.46	84.0439		rt1.46_mz84.0439							312	862587	656363	1086859	703357	602400	559244	590507	510899	484342	824026	1068423	1020694	618632	678	839865	938784	727683	756126	781376	780054	902590	674155	1037927	827563	683183	615001	570	887878	368	886055	750508	1069684	648642	934025	1067665	878267	942721	601375
42	0.85	84.0805		rt0.85_mz84.0805							584	627875	582769	669434	792614	613508	549805	543329	616160	547831	627328	450967	586379	697902	837	598666	612701	621964	635806	515012	635283	542853	46497	604570	661963	716318	838918	625	613740	672	620330	657959	541616	802337	415689	638931	558852	768284	633789
43	19.2	84.9587		rt19.2_mz84.9587							203320	391060	176738	186986	145870	209478	225103	204259	167975	164342	141302	139452	1380	199142	174187	163366	184811	191664	123306	153058	163811	240735	763	260187	182597	207489	91914.1	1434	190152	244040	141018	177697	267264	133539	138782	1204	115341	956	158330
44	1.7	85.8333		rt1.7_mz85.8333							55	32493.1	53546.7	60703	64159.3	1403	36025.4	55156.6	28412.8	69960.4	1859	62564.9	64038.9	53256.5	43	34613.8	79100	56349.5	42602.9	79176.7	79235.6	63254.4	1244	3638	56506.9	64598.6	56484.6	40	38663	49	70729.2	68189.3	4441	30145.9	52782.7	34488.9	81943.6	86701	86198.4
46	0.81	86.9921		rt0.81_mz86.9921							518	64756.3	52202.5	74700.4	56325.6	35055.6	33876.8	52197.9	1208	58729	25081.7	84915.1	44607.5	64060.6	517	57061.8	64882.3	59032.1	61295.7	62342.5	54516.2	41810.1	806	44848.5	24677.4	73350.7	36282.6	701	57545.9	485	52370.7	37270.4	58552.2	38304.9	80438.9	50088.7	68741.1	64473.5	80558.2
47	1.36	88.111		rt1.36_mz88.111							292	27581.9	34873.7	25422.7	2280	1569	22770.1	1127	1733	27365.1	1514	2546	2139	26038.3	411	29731	2148	1635	1355	24396.4	24384	31124.8	1871	28356	22964	24819.2	27241.7	374	23927	345	32466.3	34062.7	29792.2	28767.2	31338.2	28518.2	2629	2664	32067.8
48	19.82	89.9387		rt19.82_mz89.9387							158852	173399	95422.2	98694.2	149756	160716	111014	134516	123504	112437	166145	119739	97996.2	137702	172818	145380	161931	92763.6	132125	170213	140889	158256	195891	170632	165470	186713	142261	113628	102858	194245	171001	153404	152041	153081	181137	136732	135498	175035	156406
50	19.91	90.9468		rt19.91_mz90.9468							113351	135187	107675	104933	107142	119020	118348	104775	105170	95472.7	112096	123616	125777	108210	132092	111968	117545	126376	121903	134340	155358	114646	136406	135542	111694	133187	103998	108554	140312	150316	140064	140296	120097	130906	148394	108012	1694	94196.3	132301
51	2.69	91.0534		rt2.69_mz91.0534							95	138716	131594	159810	115769	4602	76364.1	174068	88629.9	111926	6018	152920	197974	140603	149	137573	145918	123214	119304	118282	155214	154751	65473.7	172838	114183	168576	7150	138	165662	106	178293	118201	200738	5920	6008	7612	7079	174934	8783
52	3.35	91.0532		rt3.35_mz91.0532							95	132481	122103	139269	98869.7	189972	131028	136965	133732	9034	157121	202917	132598	153985	148	138639	135930	103181	144123	127918	135202	131358	139302	167037	172876	167953	154007	97	234006	136	148314	147728	125812	167441	158784	202647	228034	148496	11644
53	1.41	91.0535		rt1.41_mz91.0535							200	526610	593299	605175	713200	475527	481491	455669	475431	430549	564639	350379	494498	605647	141	519833	480130	679802	561605	272622	481047	423872	442773	480593	656122	644806	785883	199	683282	114	544264	586002	486468	619674	566222	718311	538057	446157	456470
54	1.72	92.1096		rt1.72_mz92.1096							608499	422628	394994	404314	407668	5569	8823	2673	16064	28472	345230	337167	296636	368260	554587	411495	10937	429763	6844	8421	430018	434072	20848	364871	407633	434559	509866	525709	440256	605475	382569	438658	427484	576404	527948	447721	14704	7283	537172
55	2.69	93.0689		rt2.69_mz93.0689							71	57309.5	64155.2	79959.5	51656.2	44404.8	27167.5	90368.1	38628.7	55201.6	2324	82509.9	98640.5	71156.9	84	65668.1	69350.8	52355.2	51707	65292.6	68405.3	78052.3	2844	88102.1	42198.8	88670.6	67751.3	97	77580.5	92	71322.7	43127.7	112890	56339.4	41870.9	65434.8	37397.1	77593.9	62041.6
56	1.41	95.0482		rt1.41_mz95.0482							125	285290	378792	333111	415870	279180	270837	250892	280997	241213	313969	193828	258896	362146	86	312835	276081	426860	324646	148310	269220	234388	257342	234166	394257	357912	377103	184	326916	198	285911	307880	267477	369859	267932	392319	311908	208305	244847
57	1.18	95.0484		rt1.18_mz95.0484							53	65383.4	91595.6	1945	3769	4133	2668	3002	59880.4	80979.3	116511	70552.8	88923.1	112631	31	56089.8	68146.7	90515.6	3452	1232	71526.6	73563.5	55794.4	82104.4	137868	146640	65614.4	41	58149	58	101941	111905	46239.3	79142.7	38843.4	83998.6	2934	34727	48921.5
58	0.85	95.0597		rt0.85_mz95.0597							82	34384.7	40339.2	912	47667.3	69120.7	47147.7	39540.6	58696.9	49316.7	58748.5	34695.1	42120.7	35568.2	141	43123	38877.4	33314.8	58357.3	366	48215.5	56220.6	83877.4	47271.9	67910.6	40825.6	59659.1	34	41168.3	102	54075.6	73447.4	51167.2	37424.6	36001.3	51734.6	41641.9	958	47372.8
59	19.7	96.9599		rt19.7_mz96.9599							189173	151971	144076	1524	135119	116654	1093	159425	179556	162883	185750	187900	127499	188077	194771	164819	148101	128114	100043	218260	161475	160174	190617	249985	134292	233654	141151	1403	162302	171391	120683	173372	133010	145182	137575	148166	191777	187889	157516
60	1.01	97.0275		rt1.01_mz97.0275							398	35418.5	48545.4	2473	39286.7	2039	40378	32694.4	32783	1599	1816	35525.6	2652	42095.8	222	34350.6	2685	40821.4	1517	2001	1570	49414.9	33237.4	1370	1427	52119.3	51983.4	443	43277.8	716	51593.3	89257.9	57108.3	43641.8	80723.9	51234.3	53521.6	46639.4	54571.8
61	0.76	97.968		rt0.76_mz97.968							45159.9	135398	65802.5	118350	127498	115199	100221	78903.4	99372.6	78640	95019.3	93517.8	49464.6	125412	36633.1	95677.2	102087	79152.3	77626.9	76937.4	131692	92073.7	56511.5	85042.4	83381.5	87663.1	107789	586	87337.9	418	75100.3	79918.7	99977	84955.1	58068.6	85651.1	71734.5	73108	72741.5
62	3.09	100.111		rt3.09_mz100.1111							53	37315.8	40431.1	63108.8	50576.9	1062	1025	54132.7	1080	35166.6	710	55407.1	46632.2	45424.6	62	39980.1	54081.2	46178.1	1143	62440.4	55012.6	38055.2	573	47129.5	1165	46909.5	509	65	48588.8	112	52691.4	838	56853.5	812	1619	800	2023	61956.8	37227.6
63	1.57	101.022		rt1.57_mz101.0223							831	61276.2	73999.3	82986.5	67871	1689	45316.4	1253	2099	66385.9	46665.9	61980.7	34570.7	77499.8	536	70746.8	54469.1	77147.4	45801.3	61820.8	41940.6	46350.7	2159	54400.9	43339.7	87662.4	62345.8	1196	65917.1	2235	57432.7	1901	1927	74952.4	92577.1	67557.4	75515.9	52281.6	91236.1
64	2.69	102.046		rt2.69_mz102.0455							275	67902.2	79317.1	96046.4	64341.2	45631.1	40699.6	99626	43974.2	61322.4	2260	96687.4	91042.6	76691.6	339	71346.1	81974.6	59040.2	58992.8	80113.8	83795.5	92734.4	2086	96661.5	56447.6	81511.7	91708.6	377	101092	233	82102.1	57453.3	115696	91190.3	44742.7	76540.6	58718.6	112165	77537.4
66	1.7	102.127		rt1.7_mz102.1269							410	44756.2	48556.3	41322.9	44894	46052.9	38140.5	1124	45700.1	53770	46874.6	37037.2	45494.2	43680.2	304	44136.4	47612.3	49558.9	39929.7	44136.1	48811.7	41747.8	48417.1	49330.4	51089.5	41601	60181.4	299	48008.5	259	40330.3	43003.9	46450.7	64508.3	60910.8	45322.2	58181.2	50137.6	62965.8
68	1.4	103.053		rt1.4_mz103.0535							259	59130.3	74405.6	56697	79952.8	48915.3	40177.6	57744.3	55639.6	55961.3	70066.2	38418.7	55029.6	60262.1	167	61386.6	50985.2	81414.9	60886.4	42851.8	56538.6	47651.2	44772.3	64913.5	71948.7	69002.8	86363.7	162	72937.5	191	59332.1	62732.3	55868.5	75854.4	68586.9	75689.5	51608.4	53128.2	52305.3
69	4.22	103.053		rt4.22_mz103.0532							95	51990.1	36604.9	62504.8	41610.3	33618.5	2352	70057.4	1146	37053.9	1710	64890.7	78141.2	45806.5	81	53503.3	57317.5	49179.2	44989.8	46645.6	80236	58652.2	1822	78404.4	569	57111.2	1133	98	66187.5	105	59919.5	1585	78114.5	208	891	47243	2282	67336.7	34623.6
70	2.69	103.054		rt2.69_mz103.0536							268	1253874	1117002	1526142	1100547	802280	609173	1770009	728031	1019928	465356	1560707	1636386	1336925	305	1168998	1312770	963157	921226	1112874	1388321	1364290	482332	1641485	760162	1409181	1099614	262	1442828	204	1364695	912328	1921947	1153286	868491	1115796	868543	1545228	1101266
71	0.96	103.786		rt0.96_mz103.7861							25	56321.3	46905.3	53116.3	46069.4	90939.8	71317.2	47675.3	78091.1	66479.6	90841.6	47360.9	43553.9	42501.3	29	51362.8	40716	38348.3	73952	30595.5	47733.8	44305.9	76456.1	48867.7	90574.3	46208.8	99184.2	77	57992.6	54	61478.7	91627.3	61800.5	105974	90332.5	92111.8	85067.9	43308.3	80552.2
72	1.16	104.052		rt1.16_mz104.0518							110	51415.4	66307.7	70338.6	49846.4	60247.5	84137.5	1361	96146	1441	82443	84024.2	67111.2	46353.9	55	49356.8	59174.1	56426.1	65747.1	56949.4	53740.6	67606	65811.2	78075.5	123107	78422.5	64266.1	66	82531.4	53	81729.2	115850	67908.2	61670.8	1475	61395.1	1480	70570.1	747
73	1.35	104.052		rt1.35_mz104.052							103	180018	164488	172724	202101	107936	144831	152186	172546	116150	198755	139469	134566	136171	96	157942	153684	127326	127052	192462	146033	132899	135016	151566	233902	154851	187456	134	161358	103	154702	217059	121862	150581	100461	177828	126338	145716	103682
75	2.69	105.068		rt2.69_mz105.068							105	57764	48568.2	74929.4	48495.2	39423.1	36389.7	87230.2	39086.9	46366.3	1762	82961.6	87417	64991.2	79	54673.2	63954.9	49142.9	51774.7	55459.2	66873.3	61121.2	2500	74259.6	37228.3	65224	54544.6	96	60346.5	61	69662.5	49394.2	101270	59723.2	46057.8	62062.6	42323.4	80636.6	57750.5
76	0.97	105.73		rt0.97_mz105.73							42	23724.7	1466	2115	21415.6	1878	2815	1358	1812	27516.4	1700	23552.9	830	1342	25	23157.2	1435	1047	1740	805	1107	752	2319	24094.2	2135	1186	39181.1	21	30075.1	46	24180.7	1695	27639.7	41085.1	41315.8	2789	40692.2	2028	34387.3
77	1.36	107.048		rt1.36_mz107.0483							178	57500.1	72108.4	73971.1	59916.6	59865.6	56849.3	93770.6	62452.8	59427.3	68291.7	2193	64502.3	59537.8	141	76764.3	63213.4	78772.1	64481	45040.2	61713	62092.5	40238.3	2444	1855	1390	94855.5	134	120936	108	62441.1	53907.9	73882.1	89318.4	72024.1	81346.1	65141.9	51014.2	71490.7
78	2.69	107.048		rt2.69_mz107.0484							108	334771	288416	392414	275099	219352	163412	457912	199182	264548	108959	393495	410563	339951	126	303664	353434	258713	254755	293678	337541	344976	112684	407488	187269	335382	270459	146	357899	114	381497	253297	531926	325690	231524	307608	236880	406993	278612
79	1.41	109.064		rt1.41_mz109.0635							226	39821	48714	53254.5	56626.5	1865	2233	48532.9	2555	42268.1	48017.2	35340.3	46543.6	55922.2	178	45898.3	44855.9	65115.3	1717	1683	2305	36100.2	42324	41763.6	53125.3	56168.9	57919.1	143	58591.2	214	43732.4	44549.1	54338.6	56270.7	40472.3	51973.6	3265	60566.6	43015.3
81	0.86	110.071		rt0.86_mz110.0709							4134	687606	626840	33857	701301	740097	694017	750572	632780	25511	1279399	41724	1504324	693452	4474	633691	33746	641103	823686	29854	703606	1416732	1287109	1518768	1380123	31233	601552	4211	702301	3844	1306498	1468077	812699	545844	50405	858575	42981	35806	43962
82	0.83	111.009		rt0.83_mz111.0088							564	107234	102456	4724	107068	3259	106242	117231	2394	3011	3082	5415	105952	102990	513	111452	5180	98445.8	110906	4878	117289	2758	4010	120775	3685	2674	2138	526	120348	525	121665	191346	110394	76609.7	7395	115804	3689	5356	2921
83	19.84	111.968		rt19.84_mz111.9676							80074.3	92271.8	79770.2	1005	89798.2	101219	70231.7	83726.6	77000.2	84360.7	103081	115918	100868	100778	72100.3	94829.8	103982	102594	108034	102534	111810	122358	120241	131166	122157	114655	123170	125458	119221	126402	123244	128990	121039	145590	118341	92991.1	129034	88570.8	133878
84	0.82	112.005		rt0.82_mz112.0054							442	115996	95006.9	134449	122149	173301	172011	206305	91026.3	204503	1358	130496	1861	258403	434	107783	118946	107087	218200	110165	1926	111783	884	99456.7	84954.9	130511	93979	531	133727	184	124995	2892	219208	118722	295528	122026	311707	121616	299697
85	3.46	112.049		rt3.46_mz112.0491							44	113297	417818	131	385568	412	484	149	429	149	92	91	247	384227	29	95485.1	324	361631	149	82	278	223	273	336	236	406252	554	82	114646	59	129843	405	149	178	281	372	149	205	447
86	1.53	112.05		rt1.53_mz112.0499							329	449323	513619	333806	520415	583861	489251	317832	438739	510885	637255	274197	290672	530148	178	416868	230865	499775	432266	171347	340528	270426	343725	287743	548122	516635	692808	216	481718	190	479558	498500	435532	848150	672137	642630	673267	211407	591281
87	1.05	112.05		rt1.05_mz112.0501							205	821773	1060810	856070	979857	836992	987874	772579	947353	908842	1032854	661800	799138	977536	248	824370	487904	1029664	630494	642244	900828	837769	782892	914560	969222	1031789	1307400	174	986876	172	821525	949803	1047662	1475797	1085131	1118733	730636	701849	1233903
88	0.83	112.11		rt0.83_mz112.1104							269	265717	227274	394532	267366	87092.4	85445.5	105592	195460	106874	158391	327415	186900	154659	202	276916	428986	263030	125701	365673	453391	205069	195618	191041	203172	275216	216984	144	309443	164	285545	214608	115285	269207	159939	244917	176328	406166	168531
89	19.73	112.955		rt19.73_mz112.9546							355597	342573	296155	249127	331434	267487	358666	169544	313824	268473	370162	340544	201018	329553	363883	326143	333740	292033	312916	372284	299851	389660	325976	402609	424208	388925	376914	331071	338788	410801	404845	406830	257337	254558	397586	320929	389467	394191	289998
91	0.76	113.963		rt0.76_mz113.9628							71225.3	147738	189277	137310	133333	130700	296331	75572.8	186434	163889	159106	107176	69097.5	106290	62196	123755	97595.2	64047.4	89028.6	135277	148962	150570	78449.2	154408	96482.4	101899	107631	865	121395	954	104263	94667	104512	204442	52591.2	104780	157295	88548.9	138942
92	19.85	113.963		rt19.85_mz113.963							1176177	1322143	1107013	1341963	1294199	1315169	1392900	1174520	1220444	1285651	1254749	1407721	1256987	1346250	1295104	1219519	1329146	1338879	1297749	1501893	1606349	1486148	1611562	1613743	1594722	1533843	1552536	1571039	1559026	1809176	1843240	1838591	1835008	1846337	1851716	1807069	1751924	1868449	1841075
93	4.09	114.09		rt4.09_mz114.0902							245654	53267.9	27557.3	2236	40307.6	2262	1927	1729	2786	121481	2340	2349	2713	2680	52806.4	61141.3	1414	2628	456886	2226	81578.3	111549	37694	49234.2	2336	45257.8	34924.9	74129.8	51896.9	55325.7	49764.4	35689.7	2292	1030	54166.6	39309.5	52601.3	58971.4	2406
94	0.81	114.987		rt0.81_mz114.9867							252	63736	76179.6	86234.4	103366	55429.5	62385.1	34490	30589.3	74306.9	49381	78229.8	35040.8	57218.1	381	66869.1	85565	51413	68899.8	68392.8	149357	98366.3	932	42624	50168.4	62204.9	45957.1	290	73599	369	63925.9	28844.5	35281.2	31425.9	77651.4	94793.2	105455	72864.8	65882.4
97	1.71	116.142		rt1.71_mz116.1424							168	84754	94210.8	102962	103671	915	2784	400	4248	112939	70004.3	64623.6	62092.3	72438.3	166	78073.9	2723	89945.6	1614	1394	85529.5	83595.3	98506.6	106358	106594	110090	137123	238	110858	178	86967.4	95504.6	83466.7	118651	131696	109613	4543	1966	148813
98	2.08	116.143		rt2.08_mz116.1426							167	222371	248114	229581	288586	284880	229839	256489	263789	326845	228368	201457	227449	236620	176	230527	290562	231730	227791	280200	300679	213256	256986	249982	275912	272000	315070	161	273219	176	249327	271367	248356	272914	283816	245397	298439	266577	330726
99	1.41	117.056		rt1.41_mz117.0562							250	42162	39342.3	1309	39935.4	1843	33234.8	1731	33533.6	31326.5	1387	1477	1531	43119.5	141	40473.3	36970	50248.1	32594.6	1132	39653.8	34171	34862.1	44516.6	50508.5	49337	48804.3	160	43113.5	119	38850	39670.1	1383	42211.1	38746.7	43084.1	33577	30819.3	35602.4
100	3.4	117.056		rt3.4_mz117.0562							217	232842	305012	241007	300847	210529	201533	255211	288752	252631	210332	267955	271876	305200	88	260513	238687	297023	222971	180362	318318	275805	273563	336797	350344	350302	240004	91	307704	131	279951	292817	299144	228275	169845	246046	182368	238750	192819
101	1.01	117.722		rt1.01_mz117.7221							279	80571.8	94094.4	136050	82347.1	39257.3	52590.5	71969.8	57893.1	103682	512	86799.2	63639.5	88999.6	109	81249	122984	84347.8	66789.7	118376	118499	98450.4	43014.6	70568.1	41746.2	102819	79685.2	73	89688.6	142	85030.1	58464	84018.8	99989.7	120356	823	124857	132881	112200
104	4.7	118.064		rt4.7_mz118.0644							37	34744.2	63366.1	76274.5	72416.6	70617.5	30792.6	40533.3	61089.1	3360	36336.2	51461.6	66949.9	72764.5	38	70901.1	2065	74592.6	63952.9	1571	53090.7	48521.1	67837.5	80987.3	79501.7	84971.5	2526	66	91880.4	95	40195.6	68453.5	55747.4	2036	945	40850.8	1519	2405	1070
106	1.42	118.686		rt1.42_mz118.686							47	26856.8	40274.4	33750.5	35290.2	35724.1	28658.1	1172	30050.8	33624.9	36049.7	1958	32695.4	48223.9	23	38454	30935	49114.5	28414.7	1296	28370.4	25520.8	26295.2	28882.8	46434.1	45236.4	49827.4	19	36860.9	62	37013.4	31564.2	28853.5	44685	33498.4	42773.2	30655.8	1716	27853.1
107	1.18	119.048		rt1.18_mz119.0484							98	637580	781473	16728	688278	45128	496382	33895	741290	1045053	743076	895669	774229	1152085	75	563701	616452	789016	37225	262742	610857	957143	693128	840151	1045941	1334863	682845	78	556509	105	1054929	961440	486950	755824	353020	898609	562648	471284	555027
108	1.41	119.049		rt1.41_mz119.0485							325	2259374	2949483	2704529	2679780	2530617	2275676	2366384	2092944	1820193	2463918	1617638	2038685	2714639	268	2307124	1995760	3032048	2560312	1116384	2114902	1858044	1978422	1942718	2777139	2714136	2683461	165	2661788	240	2234649	2294928	2026217	2673601	1966860	2783461	1934929	1590383	1816782
109	12.97	119.085		rt12.97_mz119.0848							70700.9	163814	154168	199005	133619	198557	195263	210591	158356	231590	190695	260172	197088	237790	87370.8	194509	198226	201789	185355	213164	249345	257567	162378	250137	185474	249206	228839	110307	251042	74962.9	170528	157387	188056	157158	216974	184038	219048	181239	235255
110	2.69	119.71		rt2.69_mz119.7098							63	377692	352147	470223	333189	275654	182927	505067	228215	306005	153613	484848	541874	401346	57	412607	448528	332936	310862	351350	431661	427653	144305	529320	260547	427818	364860	65	453802	41	431337	303405	616007	367450	258260	340677	271908	463168	325861
112	2.7	120.08		rt2.7_mz120.0803							25375.5	17710470	17248100	20209710	16671370	12601670	8858049	22622160	10744850	12438470	7315255	18876840	19424600	16938300	28153.3	16122780	16954830	12820450	12746080	13386870	15462940	15299160	6615455	19487540	10006860	15552800	13363230	26563.7	16408200	36926	16220500	12382190	21362300	15657440	12351560	15306370	13033380	18222020	14535810
113	4.22	120.08		rt4.22_mz120.08							168	763723	645537	924477	782369	585023	420562	1202240	420095	616110	338910	1084717	1261522	785846	203	876551	1016773	779697	737661	710197	1370277	1024028	351953	1417394	491656	959881	591655	238	1053144	181	866128	412362	1246069	526851	500652	816640	440599	1035119	621190
114	2.69	120.282		rt2.69_mz120.2817							33	102202	91547.3	148289	90135.9	66759.6	47098	140145	55618.7	84705.1	38598.4	139510	139278	113570	29	104292	125154	95209.4	81014.5	99938.7	115568	111052	41810.3	134981	65177.1	110275	100123	23	126413	22	132330	91123.3	176148	99866.2	76290.6	101548	76208.8	120227	76668.3
115	2.68	120.538		rt2.68_mz120.5384							27	277001	212932	392387	220291	153454	123975	436013	147945	294064	81464	481362	529123	324729	34	325295	402023	264822	264421	391943	535401	535573	93977.6	732323	209197	399929	345088	30	499452	28	353410	167844	562795	244190	169650	222062	159452	435289	232136
116	1.41	121.064		rt1.41_mz121.064							2583	328645	408630	375343	353356	304560	308232	338943	313462	268674	345280	233705	253484	398069	2292	363439	292862	443693	330352	155168	342002	309924	292929	321484	403168	382498	488779	2981	463106	2332	340859	357829	273029	419182	329586	408420	339052	218212	288752
117	2.7	121.313		rt2.7_mz121.3131							21	126398	6315	9194	6983	99780.8	68926.4	12597	9493	11776	49961.9	184354	10504	6821	28	141632	7509	8087	6641	10957	156969	166461	5269	13535	89049.4	6403	7666	30	176544	18	172342	103912	8711	140040	98955.8	6468	9202	192675	122614
118	1.41	122.666		rt1.41_mz122.6658							31	54968.6	73006.1	63550.3	88607.7	50320.8	54112.8	53090.8	57028.8	43217.6	62361.8	43034.2	53047.8	69028.1	32	66022.2	57917.5	83216.7	48586.8	33239.1	51222.2	43522.8	46940.5	47046.9	70248.4	70247	88195.3	29	77311.2	26	58842.3	60713	65021	72287.9	51554.2	76926.5	50777.1	39828.1	45705.7
119	19.66	122.963		rt19.66_mz122.9629							172068	274313	169419	193490	79851.8	170240	277011	243585	251919	313598	330992	323543	309049	325481	310137	322421	303183	273198	89283.7	243584	289769	392022	404488	438254	446077	450868	426100	408539	403316	397802	405128	409612	398780	413124	380759	434014	401215	449301	402838
120	3.21	123.043		rt3.21_mz123.0429							162	84813.2	78948.4	80774.4	76457.1	89305.6	75140.7	91242.1	86046.4	84158.1	94814.8	85815.6	79124.8	68041.6	246	81869.7	67101.1	2726	2168	98681.4	84976.1	91313.4	2088	81917.9	94887.7	78976.1	141625	145	97407.3	172	88833.1	87613.7	84185.6	112792	106344	107861	103059	91158.2	125486
121	1.19	123.044		rt1.19_mz123.0436							162	843996	1115858	33624	71076	80247	55561	3317937	726830	981485	1222446	896516	864060	1319713	158	706082	761344	1041760	3817008	24684	671301	837370	704175	823832	1495083	1544227	909511	234	708335	207	1214193	1358399	629743	1025216	38612	1085351	58634	541484	596680
123	1.39	123.657		rt1.39_mz123.6566							47	33051.9	41320.9	35923.4	3896	3088	35563.5	3280	2855	3409	44036.5	31814.5	36461	2531	32	43623.7	2383	55779	2587	1800	2540	3037	31581.7	37730.7	54171.9	39703.4	50812.2	21	48554.7	24	36821.9	38680.3	41212.6	47238.4	43514.3	49498.1	2145	32291.6	3470
124	0.81	124.024		rt0.81_mz124.0237							242	40061.2	1577	51529.4	39627.4	23402.3	499	1227	957	50016.6	24033	56683.1	43295.8	37221.5	226	34969.1	46222.6	43136.7	34903.2	40979.8	44983.9	44429.3	671	38617.2	29638.4	43330.8	34118	169	48628.3	186	46114.1	27095	42749.7	30788.2	70605.8	40421.5	59575.9	46841.7	58824.3
126	3.71	124.038		rt3.71_mz124.0383							72	70735.9	58721.4	65445.9	5667	161192	130000	103564	96764.7	76693.7	180222	62000.8	90970.7	62018.6	132	84668.7	50468.6	58080.6	144512	75667.8	83930.5	100136	93410.8	97483.2	127147	66101.8	165582	113	107140	87	88389.6	90713.9	115511	127431	96349.5	144456	95005.7	75538.2	107709
128	0.81	128.018		rt0.81_mz128.0183							461	64979.9	59412.1	61579.9	70004.5	33697.1	35479.7	49445.5	27863.5	52797.2	29563.6	75530.7	55686.7	47985.6	322	41945.6	50939.1	43049.5	42109.7	51288.2	55482.1	39361.4	697	40273.4	31146.2	70030.7	1364	282	46655.3	375	56949.7	38821	50608.2	35252.9	77500.7	47135	65286.2	61611.3	86915.8
129	1.2	128.07		rt1.2_mz128.0696							114	146526	79344	152986	1052	134080	97417.3	141769	66076.5	111504	125269	175710	153352	117641	217	124490	97794.7	1228	1700	104470	168422	155814	1529	133295	110245	144444	127835	212	184849	200	141351	65038.6	180349	110618	229499	166677	165047	152767	115088
130	1.06	129.067		rt1.06_mz129.0668							106	92849.7	119025	58655.1	107619	37041.2	72495.9	102790	39095.1	101107	71464.9	100428	59722.1	90883.2	113	60518.6	97554.9	101847	38789.1	101256	123061	97069.7	36484.8	86709.6	42894.8	76260.4	2830	65	103370	240	56731.2	77196	118583	38507.9	111549	88870.1	106788	121759	115039
131	1.31	129.066		rt1.31_mz129.0665							69617.7	125105	137359	117494	121074	4038	83760.3	6906	75203.3	133834	72861.8	143474	152774	128177	62255.1	98076.4	139634	121303	68294.4	128672	160518	142392	91908.6	168751	99779	164696	85061.1	74801.6	136066	57751.7	138866	109701	155927	105543	141493	107924	126742	150595	124730
132	0.85	129.123		rt0.85_mz129.1234							401	368391	345565	565308	391496	254823	222036	265368	274711	249318	220471	448492	266178	360275	424	325049	597008	354609	315079	481917	624747	297508	283000	307718	335452	377277	344854	303	420018	200	397288	299380	286948	429318	310219	339658	364990	581749	354653
133	1.01	129.581		rt1.01_mz129.5808							130	78654.2	81291.6	87320.9	2305	101439	86893.7	26215.4	79670.4	2871	3629	112211	115215	107472	28	73961.9	73833.9	65923.8	78878.7	3138	98104.4	120851	93915.1	27834	3911	2486	74352.6	79	92297.7	23	133488	137967	121863	84281.2	91914.9	116172	84654.4	95265.9	74926.4
134	1.13	129.648		rt1.13_mz129.6481							19	101217	71085.8	131085	96402.1	63763.5	67512.3	123185	57580.1	88994.4	70780.9	97613.1	84653	2243	30	63557.3	100031	99653.1	49216	58940.3	93545.6	80299.2	47794.1	128622	130594	80274	60954.9	80	75044.1	42	111559	112851	94425.6	118018	65056.3	99795.1	68565.3	57505.6	66409.3
135	1.46	129.65		rt1.46_mz129.6503							719	63114.9	41519.8	85350.8	1552	43767.7	37193.1	39120.8	34572.9	53669.2	67351.5	77351.9	78033.3	53228.8	708	52569	70445.9	48746	49607.6	53433	59941.8	57083.9	44665.5	54333.2	53765.9	54416.6	48379.1	575	59115.6	399	63155.9	53796.4	79929.6	43796.6	63882.2	74353.4	64957.1	80337.6	43631.2
138	1.45	130.052		rt1.45_mz130.052							493322	4124045	2984033	4673771	3307364	2877174	2927456	2727872	2328575	3204686	3610381	4955364	4636311	62880.4	409099	3639247	3987877	2976397	3025189	3362884	4119860	4009018	2805665	3782448	3476676	3036404	2584153	432037	3805777	430976	4304300	3763303	5162940	3481378	4398577	5041594	4497719	4594094	2795871
140	4.72	130.158		rt4.72_mz130.1581							1250	97416.8	98290.4	72545.7	109136	121287	86070.8	100631	105502	83786.6	72211.4	108564	106385	119019	1248	96204.4	122341	103189	104785	114463	158195	126865	102604	136611	162296	137224	178407	953	136839	1327	74023	112442	85605.8	76982.7	77488.6	32716.2	89521.4	121589	81314.6
141	19.88	130.965		rt19.88_mz130.9653							562420	511630	349737	446761	364100	419515	409066	416214	416807	370617	432892	467361	418094	518253	325850	385483	403341	422057	386646	460157	387291	353264	506882	500384	407255	477482	472705	530732	455899	680873	543902	612603	485962	459117	577443	596968	635483	509587	614639
142	2.69	131.048		rt2.69_mz131.0482							1331	907460	871144	1118164	780367	603664	455588	1252653	516027	714879	399863	1170101	1218931	1027669	1241	940166	979920	703708	742603	857126	1086560	996954	377316	1223647	576349	1006454	812812	1298	1068842	1224	1008141	793940	1503010	936412	702872	825591	744744	1124197	765363
143	1.82	131.693		rt1.82_mz131.6933							31	42741.2	49525.2	54732.6	1073	45458.5	56040.2	2395	36406.1	1279	41988.2	60043.6	64722.5	50293.7	33	40040.3	38190.1	1066	50778.2	35980.4	35751.2	63340.9	1080	79258.7	54987.4	56074.2	51116.2	46	38479.3	63	78536.1	78535.2	63681.6	43692.6	55805.8	66043.7	41329.3	54815.8	48268.5
146	1.84	132.101		rt1.84_mz132.1014							1059	3414373	71697	3573187	2236403	100813	104864	109180	2476060	1965283	2566336	186922	4188234	86750	891	2582054	2909316	1523207	62605	83293	2292283	3730768	1550176	4673110	3340254	169051	3385264	931	2746823	945	4928142	5237445	6241098	3207173	4034648	4425444	122252	117216	2993934
148	1.16	133.031		rt1.16_mz133.031							107	388266	355259	420690	396630	465447	416164	18425	500812	668816	809647	720755	11394	350157	88	389940	422598	329584	446138	377814	356259	12188	506824	9425	1207729	834615	464720	90	448618	59	898447	1327304	362795	492319	219722	493015	260268	447373	288232
149	1.35	133.031		rt1.35_mz133.0311							437	846365	847506	931597	818898	514146	733518	857935	849871	593790	924253	688340	708305	714189	230	793552	707554	766304	577680	973252	757086	755021	674583	787148	1146454	674897	777345	223	737933	113	812778	1084444	684872	764537	424214	937039	578275	765406	525959
150	3.7	133.076		rt3.7_mz133.0756							319412	367913	358822	483091	308950	404058	306594	303470	316868	602770	352828	394366	336666	415974	297377	362955	304281	367740	341928	371468	464331	416638	422138	412912	454238	517720	672432	325334	475914	345319	421361	335541	585556	339071	418959	353152	562296	517568	384421
151	3.7	135.029		rt3.7_mz135.0294							117	75880.5	52058.2	63310.9	81064.7	147545	115702	98173.5	94220.6	82787.2	134279	65643.3	87950.1	65528.6	217	82727.3	62252.7	61751.1	113340	65995.3	80684	74003.3	86056	91554.6	127148	74245.7	153386	214	114740	137	83170.2	86440.9	109456	106698	79954	130464	91218.2	54968.5	107054
152	1.64	135.029		rt1.64_mz135.0291							153	256345	229194	178511	255501	16508	379572	6952	457834	198746	360600	187705	285423	262738	197	256085	199218	207874	397015	247339	300077	354974	445645	362670	463279	285136	447255	230	417283	258	274127	408026	406190	256695	249710	337326	186748	170026	192458
153	1.33	135.042		rt1.33_mz135.0419							123	242751	167985	372290	142596	414360	202099	232949	163341	310030	323987	317232	349650	175726	81	257744	259005	179758	229638	277023	270978	300713	143660	320115	243517	200889	409129	205	248770	120	294684	207254	259248	362885	298000	315607	271703	282832	376662
154	1.11	135.036		rt1.11_mz135.036							128	260075	159957	289955	166596	493722	436887	299699	333191	1384	452742	2345	207769	171712	120	268442	196822	143794	330872	231937	276745	234714	332009	232750	387376	178524	637010	60	325526	121	218283	238751	241764	509298	421580	376739	346821	233230	473351
156	1.15	135.649		rt1.15_mz135.6489							39	61171.2	71606.2	49417.5	54323	68751.2	63265	50545.8	63044.9	58896.3	73530.8	47891.1	49089.7	64749	31	56042.5	48966.3	68380.2	61338.6	33618.9	50858.6	55324.4	61006.5	54002.9	80700.5	78088.3	79481.2	41	63430.7	20	59800.1	79997.3	54298.6	80590.9	59313.6	91729.2	57744.1	44038.3	61581.6
157	1.41	135.655		rt1.41_mz135.6545							44	138926	195079	138140	168595	105715	114949	90013.9	134450	124174	152016	108696	123593	171499	44	152117	126161	196981	119843	64542.6	128153	116314	122961	133731	171558	165364	174593	40	168466	31	151278	157106	132927	182411	119828	170892	124578	94335.4	125884
159	1.16	136.072		rt1.16_mz136.0719							235	3792505	4504800	2968455	3775959	4314502	3808824	3331819	3693489	3610797	4350605	2688230	2970872	3687466	272	3187260	3002330	3959219	3234473	1921741	2985599	3201909	3578228	3263436	4048885	4028859	4396204	448	3403522	275	3725147	4474950	3571724	4959808	3945925	5447018	3688209	2761517	4356930
160	1.41	136.075		rt1.41_mz136.0753							723	9271218	11970890	9572739	10512380	6503018	7357434	6424673	8803284	7093496	9235456	5787656	7540155	9324853	622	8080225	6690551	10092060	6461478	4049620	6797001	5931430	6572413	6373316	9296744	8962974	8960067	725	8397516	620	8571470	8491724	7743859	10177280	8158768	10958620	7725492	5976387	7160564
161	2.66	136.075		rt2.66_mz136.0748							190	207385	5268	203158	294102	6350	14060	205663	10545	842	1695	1957	7256	308328	256	223441	206054	301411	2286	153275	1210	439	1877	2008	385852	375164	312586	177	305983	194	282268	281185	1662	2936	3672	1836	218168	207852	5906
162	1.68	136.624		rt1.68_mz136.6242							29	58025.2	56003.2	70296.3	72212.7	1271	1695	1322	44819.7	49507.6	40690.2	40888.5	46326.2	54934.5	20	62400.8	1504	2208	877	628	71622.2	56227.3	38624.4	58558.9	43366.1	59802.3	51410.7	21	62779.3	35	55538.4	48337.8	84858.1	59142.2	39507.9	58474.1	50940.8	991	1676
163	1.42	136.802		rt1.42_mz136.8015							63	69867	3868	60483.7	3617	45642.8	47141	2335	3295	45434.6	2499	2036	56483.9	4257	28	65911	2440	2772	54295.3	1824	49832.3	46677.9	55401.5	55503.8	3997	3649	73248.4	27	77404.7	30	94514	3487	3003	4167	52209.5	78352.1	57248	2561	4088
165	4.76	137.059		rt4.76_mz137.0586							38	74957	3568	106635	79517.2	86880.3	3320	68478.3	1213	108538	7308	9661	2018	6016	81	83190.2	5265	83892.3	2772	5430	5721	79285.1	609	72409.4	1071	125649	159690	83	105963	60	88929.2	740	2714	125663	150920	3127	118913	103089	7629
166	3.32	137.059		rt3.32_mz137.0592							138	959071	931813	1116621	709287	1580871	1539476	841195	962020	1487788	1748424	856666	742682	1123300	142	822693	985139	978863	1062170	940735	777693	974775	902928	1034205	1074437	1293237	1793608	106	1688656	116	1324955	1155471	927314	2074887	2421014	1874461	2328111	1404722	2958319
167	1.43	137.093		rt1.43_mz137.0929							1544	63115.1	71601	69732.8	69931	74277	153477	122539	48151.4	51271.1	76932.6	40264.8	58746.1	71224	1860	77439.7	55888	59135	59504.4	87325	103139	50953.4	99480	60098.9	84911.9	74165	80915.4	1337	80709.4	1542	71116.5	57010.9	69145.3	73359.4	91166.6	86985.1	61866	58297.1	69907.3
168	1	137.628		rt1_mz137.6283							233	78380.8	59683	70935.8	69277.4	60279	47577.5	75242	69927.5	70500.9	61102.9	62688.6	63840.4	77276.4	60	55853.4	67817.6	68191.9	44840.1	67402.8	87238.3	74657.5	71928.1	82485.6	76833.9	80887	86960.6	103	65549.4	105	69621.2	76196.2	93155.8	88097.6	76998.3	48183.1	75088.6	84436.2	77649.2
170	1.42	138.71		rt1.42_mz138.7102							23	41327.6	2716	1311	43456.6	1344	35290.6	47783.4	2292	35454.1	1715	1680	1412	2844	17	39597.9	1287	3019	1926	1409	37553.8	1683	2006	2198	1804	44868.6	1647	30	51299.9	15	35368.7	2061	1203	45395.8	34405.2	1508	1464	1411	36540.7
172	1.69	139.118		rt1.69_mz139.1183							666386	466305	465276	469166	473213	481051	437000	17256	441080	501684	409448	380306	345479	407041	521470	431515	455962	447835	374332	369723	437379	481448	499480	389490	432649	449447	558698	491389	479626	740522	458056	537023	530874	684064	624094	35853	562382	476057	618856
173	19.94	141.958		rt19.94_mz141.9578							1126172	1176136	1088878	815175	1154305	1114861	1240568	1117285	941040	1225918	1080902	1242325	174118	1125885	773048	992490	1033193	1121807	1119143	1248329	1327378	1274307	1252863	1511349	320219	1268924	1339354	1464449	1368832	1804874	1707159	1366926	1659448	1785297	1361801	1161889	1578136	1208028	1643212
174	0.76	141.958		rt0.76_mz141.958							204563	452445	258165	552342	518996	406264	347961	272946	373996	326135	313980	342683	162469	342458	142998	318564	289715	190645	252103	246888	276544	283729	143311	315190	258569	290472	286000	63463.3	283328	61184.4	315586	324186	324836	334533	161538	313222	288552	339888	293578
175	3.41	142.065		rt3.41_mz142.0645							35	176141	175610	152860	201240	152058	118092	148986	177713	137152	135022	166754	181030	185548	193	151855	146529	169850	134254	190312	201077	189110	167827	202816	200775	216276	168562	192	176208	219	174084	456526	180335	127206	98761.4	162333	105294	146645	119341
176	1.27	143.066		rt1.27_mz143.0657							200	98989.2	159792	101454	119240	1589	45196.3	72736.1	85513	159099	1033	114147	65535.4	241618	128	97354.2	83979.4	162230	1348	97888.7	181905	133282	85709.2	97142.3	86870.3	230210	140354	145	125789	227	90145.3	80566.3	58923.6	143371	81128.8	46199.9	72114.9	91939.6	74053.8
177	3.41	143.072		rt3.41_mz143.0717							249	211730	208948	174153	217285	158221	143437	183945	223900	198783	160169	195401	182992	235314	265	174125	193075	206452	164131	144607	266274	207139	203914	242675	261612	295272	237420	181	226718	185	189527	212667	216632	186972	135149	187832	145196	164276	135167
178	1.05	143.075		rt1.05_mz143.0748							74	90923.9	100107	86602.3	115885	47596.5	43297	100707	76514.9	92554.5	38872.3	81048.7	52627.2	201290	80	89825	95591.8	124579	46981.4	82292.9	128653	103115	66550.5	79814.6	65195.1	145870	114214	99	96985.9	81	69238.2	59136.6	79247	96393.9	97061.4	47083.2	2241	85666.1	83957.9
179	1.05	143.598		rt1.05_mz143.5978							50	41209.8	38332.3	35091	40104.6	59242.8	84597.9	34624.8	40175.4	45528.4	82878.8	37931	2937	43895.5	36	44241.9	1037	49574.8	45587.4	36294.6	28340.7	2108	44367.9	2521	42884.7	39196.9	83790.8	29	43004.3	35	38655.4	34849	2265	101522	89905.5	74837.2	67484.5	31402.2	81160.6
180	3.93	144.065		rt3.93_mz144.0645							87	45755.8	70094.1	72030.7	67139.2	575	967	42569.7	819	42735.1	741	59749.2	1229	58900.2	128	50904.7	78090.1	73455.4	702	128307	2149	1642	325	1498	991	83073.4	674	64	52409.7	121	45508.7	700	1068	732	477	706	1094	88911.8	1156
181	1.08	144.065		rt1.08_mz144.0647							848	652814	769863	1068878	690307	790188	757820	653768	647759	490544	617769	444052	288382	632370	650	670392	620360	817276	690382	1089082	470266	360427	516624	376780	669480	685341	1009870	964	833344	1254	548959	582587	375106	940024	611188	927697	635423	738921	959241
182	3.41	144.08		rt3.41_mz144.0799							295	996345	1202712	960428	1244111	884235	826153	999951	1231007	1033076	871223	1067943	1064396	1327679	228	1033093	889716	1150299	848872	743876	1239220	1081328	1081728	1238634	1374134	1505891	977347	204	1141010	170	1085019	1259158	1262276	909059	636105	1021265	773653	980288	755374
183	4.71	144.08		rt4.71_mz144.0796							197	54901.1	51262.7	59798	54915.6	45953.8	45375.6	48882.4	53277.9	44686.6	36187.1	66124.4	55086.3	59381.2	171	51050.3	44179.4	59996.6	45712	1763	66849.2	45330.2	48106.7	61795.2	59974.9	80125.8	54056.6	123	68283	118	65840.7	2449	2689	49896.7	38109.6	49737.7	57688.2	39248.1	40002.2
184	4.11	144.08		rt4.11_mz144.0799							72	46323.2	55168.4	41302.3	77327.7	33364.3	1956	70833.1	69831.6	82475.7	1987	54907.5	72391.2	56713.5	63	70082.2	44818.6	56223.5	43250	680	4601	72361.9	68949	96704.4	86944.8	66291.9	39353.1	49	62151	67	65620.7	86151.5	105564	41249.8	32930.9	44571.9	59078.9	42088.8	1325
185	1.4	144.069		rt1.4_mz144.0687							125355	551544	567873	973747	514823	459746	533063	368174	399999	413725	821573	462837	310029	453437	104960	557421	529801	726232	550965	827180	314557	47878.4	375141	384543	643829	541989	629162	118511	639651	99339.2	594789	520510	201798	767832	375222	922494	505782	541464	583268
186	1.18	145.099		rt1.18_mz145.0987							1542	161822	180580	4307	4853	8327	171562	7539	142071	178243	180667	190171	167037	184483	142424	166210	149163	183464	158312	178621	138707	198310	167556	184534	195538	219708	224953	212286	182994	200235	183299	204210	124162	217117	71960.8	202791	191941	182164	192782
187	1.41	145.099		rt1.41_mz145.0988							1375643	521529	463934	640553	525448	542773	401347	513350	394555	458398	563065	555294	565030	473683	958324	510883	480880	500761	395298	554637	491178	652825	580088	627076	568073	520734	38583	953956	610503	1251687	549167	601241	643412	657561	836774	563745	564598	493378	597085
188	19.81	145.929		rt19.81_mz145.9287							118171	136390	1174	104851	803	142954	115061	1111	1210	801	142700	935	98818.1	144646	1151	126734	120199	95394.6	446	110447	134208	159195	161811	115658	146687	124430	142150	115540	163392	115525	114028	111708	1321	80214.6	131928	73491.3	776	97617.4	108528
189	4.71	146.059		rt4.71_mz146.0594							44	37451.7	44436.4	37344.7	52785.8	44890.2	1704	36788.6	46992.3	45924.4	1815	65959.7	43572.1	57483.3	131	40723.2	57767.6	50641	42853.9	1422	90462.2	41567.6	39939.8	58761.8	64369.6	66161.5	49056.2	89	52533.5	125	46470.3	942	1331	456	1133	1788	1366	1992	1624
192	1.05	146.115		rt1.05_mz146.1155							886	221029	271389	3932	225373	275727	221433	191752	248854	248720	193959	58478.9	137326	234913	869	202325	10078	248529	187158	126302	6202	155138	203344	196062	220262	262132	283519	1110	207027	747	194544	262317	239868	272970	227750	228072	254800	162618	232606
194	1.41	146.59		rt1.41_mz146.5902							399	33231.9	55574.2	50374.5	62045.2	50525	41699.9	41577.9	38606	33247.1	3116	2041	44635.8	48459.3	401	45260.4	38361.7	3132	31450	27885.6	33148.4	27137.5	3011	39204.7	50562.4	48343.1	67763.4	457	61968.3	129	42495.8	41444.7	37508.8	48619.1	37187.8	46134.3	34725.2	25977.4	38145.5
195	19.92	146.936		rt19.92_mz146.9364							108856	66050.3	112263	66053.5	93057	121534	97360.8	105562	103138	120046	94910.3	107852	89363.4	108178	109967	106472	86926.3	105838	92997.1	102926	95129.8	111327	147403	100969	103390	92852.7	105461	106719	95134.2	126682	125184	108764	124159	95830.2	123690	119133	102614	129571	103504
201	2.69	148.075		rt2.69_mz148.0751							92	109091	99173.9	126837	92808.9	70965.8	59155.7	151830	60868.5	88676.6	44517	116556	173486	113090	145	108514	123097	91140.8	105859	104503	133079	123394	3140	141904	79189	122712	103277	128	128390	102	117050	80604.7	197355	114730	78851.1	99347.5	79102.1	130608	93950.4
203	10.92	149.023		rt10.92_mz149.0225							54842.5	185838	149731	3593	165392	78211.1	247538	2614	80145.7	77448.6	75342.3	65274.4	1771	79441.1	80347.9	74707.5	52648.4	80176.7	1496	225050	99679.3	94892.9	66487.8	90004.3	70045.2	2440	144342	95374.1	85495	90143.3	46361.7	96801.1	191884	63234.5	106043	205840	200874	1820	76082
204	7.9	149.022		rt7.9_mz149.0224							1147	69111.7	1444	1165	1345	170356	76567.2	87540.5	191432	529	184754	1188	72849.9	1174	570	140921	1409	587	63976.4	1227	1841	67199	141771	118619	206920	1174	928	1324	111158	914	70118	113196	144290	594	518	151611	1212	863	724
208	3.99	150.054		rt3.99_mz150.054							88	59140.8	69575.6	71725	72360.6	52167.6	48732.7	54926.8	80637.2	63466.5	38966	54679.6	51492.9	57534.7	141	58220.9	79098.4	65403.5	64467.6	69563.7	52546.5	57491.5	59320.7	71142.4	86887.7	82684.1	1693	24	73046.4	107	58176.7	94228.5	58409.2	560	1253	57142.7	52196.2	82717.6	768
211	4.03	151.038		rt4.03_mz151.0381							208	77960.3	73924.3	101017	68189.6	62021.1	60203	72437.5	52875	117213	61891.5	106208	65724.1	71885.7	391	82356.3	96826.8	79111.5	60514.8	128742	101965	72578.7	44354	91004.2	63897.2	106991	82066	304	110393	346	87173.9	41404.1	76598.7	82203	104955	61326.5	119249	135058	138294
212	1.68	151.586		rt1.68_mz151.5862							27	91413.6	85260.6	60512.1	123473	1768	4051	1986	7919	64969.4	114620	43655.2	88633.1	78594.7	18	84249.3	3090	61738.2	1311	1130	122298	106105	7218	105438	146425	76596.7	114316	32	116943	41	93045.9	160341	153825	97623.5	54334.1	124028	1833	2017	48812.1
213	3.71	152.056		rt3.71_mz152.0564							103	1193539	887717	996792	1006512	2155704	1639224	1402236	1283121	1083667	1996518	915512	1209925	866580	123	1095450	742525	792596	1390250	902383	1057389	929536	1153375	1322265	1618985	896536	1812807	125	1335117	134	1544345	1590734	1797897	1922797	1523204	2589411	1550759	870115	1742940
214	1.68	152.056		rt1.68_mz152.0564							408	5376886	4996509	4084459	5274287	166589	83330	100939	320187	3344928	6041948	2940204	4581766	4101022	501	4106592	1957793	3113493	60157	65516	5030374	4768804	147588	4987924	6081958	3807700	5269375	806	5577927	748	6078446	8644481	9521401	7562625	3834627	8030950	117900	117430	3328976
217	1.05	154.085		rt1.05_mz154.0855							240221	135567	89680	135463	102928	213002	206836	187188	184682	149862	15269	10611	11407	107154	215140	151098	121102	92526.4	169825	85616.4	120015	150079	178693	162908	13025	8519	272391	245832	105657	251941	119460	166617	140878	221303	18457	207798	219372	112507	22438
218	1.35	154.086		rt1.35_mz154.0857							219	290086	141920	331414	131073	273507	245246	400312	241504	334013	304160	279361	410341	166160	163	278282	196669	139656	234476	200745	295075	372447	149687	452614	257301	164039	524680	250	299406	213	273905	261523	389819	404913	445903	425007	278753	211553	597441
220	3.54	154.085		rt3.54_mz154.0855							100	304097	166666	328730	197187	522233	428508	368199	262802	542254	601126	288605	313872	209906	35	313059	235160	181951	445942	278466	281219	279421	254156	375814	328170	251456	713194	85	364336	83	331474	258550	278300	619156	662880	630623	577607	266549	786452
221	19.67	155.002		rt19.67_mz155.0016							145410	145284	123430	133258	108806	127388	109542	139826	140798	112112	790	128512	139817	617	142296	158580	107960	1524	123329	150905	150664	130244	155147	165274	156321	157903	105644	156010	142460	127157	118038	887	128277	507	632	126	102084	106072	115903
222	9.6	155.015		rt9.6_mz155.0152							87266.7	83370.6	125047	88706.8	94299.5	120859	94552.2	115147	83684.2	95655.7	99224	104804	132599	98155.5	125102	105018	99266.7	132113	84438.3	103917	119218	122426	169206	119648	135798	120216	154294	188001	126352	160957	90745.8	114611	80866.3	86831.9	101321	99013.9	87751	101265	87787.3
223	3.16	155.07		rt3.16_mz155.0699							306	345487	228272	444257	203680	321414	214211	356751	173983	333761	247995	385930	265267	302887	357	340175	244455	271944	238140	186156	350364	336361	203734	348654	449711	392079	755048	512	394581	330	328941	280047	210912	600794	606672	421639	637167	228011	529402
224	0.76	155.974		rt0.76_mz155.9736							31327	91018.5	39612.7	61875.8	65823.5	55741.6	44449.8	33070.3	52651.6	46340.4	55399.8	48914.1	41837.7	49401.7	19250.5	51362.8	40509.5	36159.7	40624.7	34990.5	44350.6	47940	724	47348.1	54618	44959	58012.2	446	52725.1	275	47141.1	40929.2	47741.9	51400.1	920	46457.5	36506.3	74926	36859.3
227	0.95	158.092		rt0.95_mz158.0922							3060	127794	180810	141181	166886	463835	477251	405508	345149	124880	466142	96856.1	400510	206746	1438	207300	149533	349766	405932	146871	155386	456942	351590	475241	403778	190738	527833	2168	464631	1724	394575	367534	414326	187883	170724	492388	144215	190510	197081
228	0.99	159.076		rt0.99_mz159.0757							262	70793.6	79900.1	2988	70932.4	93301.8	70381.5	68021.8	72585.2	71091	78644.6	2067	72771	72807.4	394	70848.2	65740.7	60244.2	65025.1	3700	1209	87584.3	93255.4	84287.4	85152	70658.7	99776.2	417	83197.2	345	68524	86510.7	85094.3	85475.2	84072.1	90420.1	72602.8	67902.1	2718
229	3.41	159.091		rt3.41_mz159.0909							94	1014630	1303906	990791	1312730	925190	884742	1051665	1236365	1047157	870829	1058693	1108854	1321702	167	1006926	886180	1174106	872038	725182	1273737	1069284	1062105	1223410	1336260	1409725	1002539	145	1172291	170	1167851	1298735	1354077	964407	650367	1079133	793091	1016782	780574
231	3.07	162.054		rt3.07_mz162.0543							102	111270	105059	96418	138824	175426	171627	109715	153177	156186	204182	93266.4	88133.1	125063	119	114554	97092.5	101832	126052	73313.8	73678.4	102879	140936	118034	169882	114884	261810	152	149023	87	145215	204957	184238	238097	192603	211259	187806	134860	195189
234	1.32	163.038		rt1.32_mz163.0384							139	136642	80091.8	191392	60301.4	141416	122430	150026	102645	202950	204635	191934	200465	93571.5	84	145006	145010	74274.9	137960	153689	150409	171579	88318.3	198772	135955	97655.5	256799	111	156611	161	137056	113101	177592	234213	214091	178894	180875	156628	252922
235	1.05	163.042		rt1.05_mz163.0416							414	144775	150771	200796	132011	197314	200399	186204	114006	146325	156077	163056	145294	124632	170	163539	132193	122956	167371	177693	160425	156889	111897	155734	121059	144207	231817	392	195373	289	129190	101605	177466	205020	260508	194853	194436	174860	260328
239	1.41	164.543		rt1.41_mz164.5433							75	163528	214534	185693	213225	124095	150496	138161	147622	136780	166898	119331	142928	202128	54	163462	138277	213299	177722	80881.4	150523	137613	133461	143020	201778	197056	223526	24	206026	99	174170	163907	146906	192690	160348	208702	131135	114196	125619
240	1.18	164.543		rt1.18_mz164.5428							17	32441	42615.2	1456	3469	30879.9	2910	3162	31058.5	38496.6	46315.8	29429.6	31349.8	50183.7	21	24803.1	33385.5	44697.9	3759	1102	28337.6	33157.6	34979.8	32015.3	56940	60277.8	2879	7	31215.5	15	45473.5	52842.7	25111.3	42668.8	1840	42538.6	28934.9	24793.9	24570
243	1.18	165.054		rt1.18_mz165.0544							83	2368785	2932098	112544	201889	247704	153522	207317	1850303	2347280	2818027	1884126	1912499	2717215	76	1756470	1882910	2631583	148642	735306	1697583	2047417	1771340	1922867	2949332	3070094	2079484	207	1645596	133	2923404	3202388	1772650	2753928	123554	2998806	175784	1486755	1671040
244	17.75	165.129		rt17.75_mz165.1288							461	66986.6	719	109511	1038	1039	1153	83391.7	685	97559.4	1037	75173	100607	77434.2	491	63358.6	65869	1140	1025	85489.4	122139	1528	1396	71219.8	121089	96189.9	1354	504	79376.4	352	77175.8	923	110787	60562.4	72223	67618.6	66568.6	109054	72586.6
245	1.42	165.29		rt1.42_mz165.2899							7	39857	47975.3	1985	41033.3	2915	26289.8	1340	29829.5	31157.5	33376.4	26969.1	31589.4	37365.3	16	37783.7	25930	46863.3	24226	1324	35533.9	29408.2	25410	1755	46697.1	42669.7	50084.8	23	43694.4	43	40303.9	40929.6	36212.2	2792	39403	40929.6	30000.3	27356.8	27185.6
246	4.22	165.572		rt4.22_mz165.5718							55	39019.7	35450.8	61626.7	47156.6	28847.5	2349	60169.7	2426	28964.2	1590	62690.2	63952.7	49110.1	33	47032.6	52785.6	46795.7	41973.7	43865.1	84436.5	56306.3	2412	75166.1	27714.7	51182.4	32394.7	34	56304.6	11	44837.8	2396	63865.1	26849.8	26771.6	36007.1	2430	64407.7	29974.2
247	2.69	165.571		rt2.69_mz165.5706							28	227561	195793	275801	203415	145582	101222	308064	127310	168323	87576	272703	299816	222548	28	223535	246145	178464	174181	196189	228958	221225	84502.9	307954	130405	217026	191826	47	244687	28	275273	174031	380678	237027	166692	201578	168200	293705	173482
249	4.22	166.086		rt4.22_mz166.0857							100	2747302	2248811	3371486	2654096	2068562	1363221	4020380	1379864	2022258	1048571	3532683	4102501	2639779	146	2822323	3150018	2494697	2479009	2311366	4233861	3003676	1124135	4223261	1547749	2998138	1609611	118	3151849	147	3027418	1480817	4413576	1625355	1529946	2915235	1589662	3646884	1889921
250	1.4	166.708		rt1.4_mz166.7075							8	45261.4	76481.4	4055	3633	48964.1	2997	42473.8	3212	56079.9	56184	30545	3507	57519.2	0	52537.2	2939	3632	47795.8	2357	4129	2088	4158	3485	64798.3	5036	67110.9	17	66006.8	16	62880.6	3082	45635.6	3853	47763.4	4046	34225.7	2703	38560.5
251	1.41	166.793		rt1.41_mz166.7933							18	44935.3	61604	52103.4	4819	46219.6	3626	2672	43689.2	3633	65795.5	2537	47451.4	4584	31	40288	3497	69599	3942	2795	3637	4080	38977.7	3694	54246.8	5526	6166	16	47614.5	15	50957.3	4281	41654.7	61369.2	49105.3	65470.4	2792	34083	5059
252	0.93	167.021		rt0.93_mz167.0208							816	96856.8	63649	131918	97250.3	82961.7	86600.5	88635.3	114870	68307.3	78249.4	82526.9	68154.6	80769.2	518	82813.8	92395.5	80107.4	63793.6	106711	77628.1	72598.1	96762.2	92174.2	108402	74274.1	116313	848	97634.2	695	91902.5	112038	97618.3	106669	80873.2	100018	77363.3	107242	82053.7
253	4.6	167.07		rt4.6_mz167.0695							63	73777	86588	5936	97868.1	96688	92072.3	50277.3	47756.5	167530	121574	105247	40795.1	92768.9	74	77278.8	86001.8	87273.9	63924.8	4158	63770.4	41087.2	60098.6	46205.9	64550.6	115146	293390	127	96234.2	72	94500	42483.6	36084.2	316543	222744	100802	199642	111644	267606
254	2.67	167.295		rt2.67_mz167.2949							20	67916.7	3581	3021	60472.5	3586	2808	89586.5	4315	3853	2330	2386	80822.9	3201	17	72773.7	2682	52491.1	50996.7	61476.3	5279	1607	1508	5381	40629.9	72312.4	57613.2	18	68628.9	10	72694.1	1677	125534	66950.1	55152.6	61413.4	45253.2	82446.7	54410.1
255	12.87	170.055		rt12.87_mz170.0551							646	67907.8	62200.9	63382.1	57917	107687	85464.7	126308	63718.3	102891	77883.9	73030.1	75677.4	143920	602	81937	76775.9	77900.8	69913.9	66203.5	90539.1	100856	62704.2	86571.2	107091	113520	107252	740	85139.4	323	67832.4	45916.4	96206.4	75907.5	78891.8	63960.4	68882.4	81037.5	71462.5
256	3.41	170.06		rt3.41_mz170.0595							73	472917	618870	473113	624334	457577	407909	488019	626798	505563	422920	550051	549146	662646	150	532765	457425	584104	445127	369983	659997	548284	562033	664723	708725	742043	528680	120	566348	149	552919	614504	617340	476921	323393	509966	373511	498716	379681
257	0.92	171.016		rt0.92_mz171.0161							313	99829.4	119446	123039	73970.7	117154	115170	89812.4	166686	5939	98146.2	4666	6278	109876	205	81762.1	88973.1	101044	123065	125117	69521.5	168170	132692	200836	155399	8820	151261	218	103003	157	174300	202853	119841	166470	84941.1	129665	96437.4	135041	96046.2
258	1.29	171.076		rt1.29_mz171.076							483	132961	153772	151098	146619	78851.2	90010.9	125592	96042	165306	78941.5	156985	144327	153157	353	143216	166808	165703	88418.6	148289	191996	166931	88900.8	189033	103332	202715	105356	297	153786	420	142472	99086.2	158289	110652	121894	98728.1	139654	185207	132431
259	1.29	172.06		rt1.29_mz172.06							295	620407	685798	680790	670496	299408	366167	528396	364354	674325	303612	746784	684809	643511	360	600208	697794	714996	359194	711510	778157	717491	368012	775742	437940	852787	395309	220	673357	339	724341	459671	755286	449256	595427	449664	625205	834005	603247
260	1.04	172.063		rt1.04_mz172.0629							237372	365972	481744	500840	482195	177910	178135	445008	230452	362309	113981	364693	374916	436152	186367	380708	559649	429049	249698	443682	543274	354008	205392	430886	206332	477197	209799	231857	412876	221992	342289	235326	470196	229980	315109	241310	398274	521880	337320
261	3.58	172.096		rt3.58_mz172.0959							233	35680.9	1549	68434.3	1866	38470.4	2904	81	343	23	30467.4	55782.2	77	28835.9	137	26949.2	53165	33606.8	44507	66380.2	178	118	224	103	133	40040.6	291	79	39024.1	133	36612	332	355	105	110	56690.5	143	51789.4	160
263	1.18	174.083		rt1.18_mz174.083							3175	324721	237667	330360	242115	335774	236277	316924	221001	275124	347531	380394	345240	300821	173170	294557	268200	288960	272482	292619	343503	371695	314550	341701	306472	372272	371235	223186	347715	229777	327664	286936	369812	372820	491372	398646	372127	316103	385718
264	0.93	174.575		rt0.93_mz174.5751							184	75902.1	60777.7	64218.4	73995.8	108624	99322.2	80477.1	76653.2	79743	102807	67833.3	84514.9	73806.4	42	76460.6	66589.1	53461.6	94599.4	59583.2	113972	93752.2	74313.1	110438	83475.6	69476.1	101031	156	87779.8	82	94719.5	83198.9	86270.9	113408	51774.8	129253	77597.7	71054.9	77873.8
265	0.91	174.895		rt0.91_mz174.8949							2900	46541.6	113036	47211.6	62325.7	59714.1	62962	45777.7	57261.7	40262.9	48437.1	41652.4	44777.8	61277.5	2489	88528.3	44277.7	69769.2	45247.3	39948.9	42127	46811.8	41129	51804.9	52657	51057.1	85482.1	3265	50542.4	3237	45001.1	55022.3	52847.9	70021.3	38680.2	53115.8	59592.6	39121	48930.6
267	0.96	176.014		rt0.96_mz176.0141							40173.5	234877	249912	324942	286942	212659	190120	1057305	869447	970530	218469	809657	1059960	300098	37051.7	865661	813304	241454	134863	275970	365111	319296	170101	1206882	302600	908305	246870	59696.6	286394	45857	1091409	976656	336460	1151809	230302	249722	942090	283874	980322
269	5.08	179.063		rt5.08_mz179.063							47273.9	46884.3	45028.3	50832.1	32710.1	69303.8	40960.3	33866.3	41218	75299.2	60683.2	49561.7	39893	47138.9	48936.3	44834.2	46853.3	38945.4	43657.3	45620.7	50999.4	57718.8	54037	51572.4	56815.9	74998.2	97086.8	81416.3	69287	68185.7	50387.2	46281.7	53750.9	53877.1	69783.3	47026.7	53652	100352	51422.6
271	17.75	179.144		rt17.75_mz179.1436							114	62348.4	60829.2	166067	58192.1	63781.6	96682.1	124160	91173.4	109733	69916.3	99314.5	135528	88942.7	389	79837.5	77246.1	73379.5	53381.4	98415.9	136288	103437	1063	95541.6	76345.6	138070	91984.8	383	93555.9	232	89224.7	74301.8	123808	96869.9	85396.4	94589.3	81146.7	112607	111374
272	1.4	180.054		rt1.4_mz180.0537							154	59507.2	57356.8	57599.4	53443.9	49239.5	3013	2148	57061.2	69333.5	93515	60812.9	2841	57403.4	119	61808.5	49183.1	61009.9	50352.7	42870.8	39074.8	69232.3	66534.2	94594.9	111281	67320.7	80968.9	102	67775.5	95	80297.1	3730	120029	99277.4	104096	109729	79584.3	45670.8	80549
273	1.01	180.076		rt1.01_mz180.0764							1295	368808	497727	359284	407799	426165	456708	490750	366441	242279	301757	292782	386581	413446	1637	414294	272158	522658	358605	314259	404937	348731	361295	415695	347689	490373	428841	260	475988	1013	294947	313876	495370	349240	339128	509483	299030	305912	360438
278	1.08	181.049		rt1.08_mz181.0491							154	624764	343440	1053919	380306	802738	789361	842148	445572	650702	609797	663435	610334	318513	172	633565	642084	313128	686681	697593	719521	661183	401321	663248	381044	394166	1152596	355	717277	131	450468	318069	835803	960271	1079896	818880	780736	803662	1269785
279	1.41	181.516		rt1.41_mz181.5158							162	218750	265548	243642	289201	207458	193513	171875	203153	170244	228993	146389	172196	227285	64	187648	168980	256868	197070	87591.5	174546	156098	160165	176784	244649	253767	234382	67	214270	59	236983	236673	195206	252798	227698	275561	176338	144849	171767
280	1.17	181.516		rt1.17_mz181.516							7	46030.1	55643.5	1644	4140	4361	3192	4126	37780.4	43090	58664.3	38685.8	38763	55286.9	7	30747.5	41344.9	56038.5	3941	1798	29335.7	29545.3	34223.3	46907.6	66090.8	69758.5	37353.1	15	38097.6	20	58890.6	67737.9	37790.5	54163.2	1680	58620.1	34655.9	29223.6	28007.5
281	1.18	182.083		rt1.18_mz182.0828							149	3201083	3942453	252504	105735	3367424	320361	457169	2328601	3101556	3687594	2562275	2526083	3381883	229	2237974	2523996	3264490	74414.4	1009226	2153372	2584007	2195461	2491895	3639518	3805561	2624476	292	2054032	308	4140797	4346985	2499013	3776055	93540.3	4167682	108808	2089239	2320694
283	2.66	182.081		rt2.66_mz182.0807							143	1606239	2368629	1515533	2308897	1923002	88341	1302212	98394	629	5653	1357986	56658	2280101	190	1716332	1588782	2276176	1833476	871865	10484	598	11809	2077	93832	2618000	1977725	223	1991487	120	1663301	1723908	1339034	1758323	1329381	2252172	1476202	1182157	9790
284	1.41	182.329		rt1.41_mz182.3287							63	53626.9	58411.8	57148.2	55456.2	49791.6	40475.6	40655.6	48165.2	47683.9	55850.5	43247.1	47051.2	65064.6	32	54576.6	42100.1	68855	37623	24847.2	40766.1	40501.3	37326.6	37671	58607.1	63658.7	69562.4	40	53294.9	84	54261.3	62619	49249.7	67961.9	49553.2	64300.8	39640.7	43403.7	45975.4
285	1.42	182.644		rt1.42_mz182.6441							90	89509.1	107465	115708	5667	5515	63635.2	80973.6	82952.2	88745.3	88796.7	78811.9	75609.3	125850	40	88925.6	94255	158661	6200	35751.1	100559	95940.8	84403.3	94415.8	151179	143218	150402	52	118834	86	99058.4	85416.6	100702	130817	63474.5	99212.2	72571	4953	76152
286	1.41	182.77		rt1.41_mz182.7703							148	83025.9	99193.2	4700	91053.3	79446.1	4200	3486	64818.9	67280.7	79048.3	53770.9	66002.7	3913	20	81992	61372.3	103206	67010.4	3235	79905.5	6144	60218.5	4963	2616	3221	5938	15	91024.9	13	89157.9	79828.5	4358	6103	89988.6	94704.8	4512	55544.2	5450
287	0.81	182.962		rt0.81_mz182.9618							225	114775	85993.4	151335	80019.2	41682.2	42957.3	81044.9	63688.5	147942	35705.9	165801	75723.8	88648.2	569	87563.1	114774	87828.7	69981.5	123649	102252	89052.9	29614.4	80397.7	42154.4	111972	63080.7	335	110522	315	86841.5	40590.1	106490	71617.7	207796	98833.4	140777	115888	164761
289	2.61	184.096		rt2.61_mz184.0958							172	82995.5	101513	94199.3	118237	98035.4	290	68456.1	1455	110	291	2704	3928	106866	104	86387.5	106404	122453	45685.7	71983.7	60	253	174	240	142250	116307	119862	103	106549	152	86232.8	109956	77236.6	111028	86424.7	101771	90188.4	94904.2	296
290	0.81	184.96		rt0.81_mz184.9598							179	28934.9	28652.1	42616	26861	737	983	25833.3	926	48967.3	783	51257.8	24311.8	30852.5	263	27681.1	54363.6	31868.9	1832	47687.6	35406.8	32933.2	408	28901.6	797	45032.5	979	160	39572.5	341	44975.7	791	2505	941	62833.7	26124.4	45787.5	53596.9	54859.2
291	0.93	185.032		rt0.93_mz185.0316							275	363034	341694	457647	423515	389319	322303	343853	462443	316864	369142	353850	352557	402645	222	336746	423087	352072	243465	401392	378084	368728	388128	396657	475034	359445	449406	272	413258	275	452306	543160	499177	507617	312918	406954	364694	512680	374887
292	17.78	185.14		rt17.78_mz185.1398							614	89986.2	1014	126823	1015	91133.8	76053.2	96742.4	714	104778	91381.8	1581	87780.9	141462	538	79136.4	81700.5	92717.8	75384.1	2224	115952	89152.7	1482	71391.8	79061.1	100811	75965.6	466	36863.7	507	119121	91437	92915.3	108198	90142.9	98145.4	107617	102307	110928
293	1.51	185.164		rt1.51_mz185.1636							132137	128406	72470.7	76732	101364	101289	116240	94229.7	98604.9	105903	76345.3	118975	65268.9	141084	129872	116447	99638.5	50181.9	113195	97623.5	135456	127768	106508	137302	55011.6	132481	189056	105754	144604	118123	137717	137724	139286	155790	194986	117726	132299	73161.7	127380
294	2.75	186.076		rt2.75_mz186.0755							422	300722	334715	324345	317636	358835	362307	342989	267281	208519	355998	325887	236854	333132	529	275619	261616	298694	306308	343397	223807	233202	255758	252512	384092	431703	403379	264	371392	282	385691	331090	266364	475585	352390	394727	368446	382236	391028
296	7.26	187.074		rt7.26_mz187.0744							97	124919	106252	184403	116167	228306	200472	139798	171413	188909	261502	186731	102479	146799	86	154559	185752	127730	182040	235519	168083	133771	195469	160653	247754	188564	268001	135	201954	100	151599	142444	87216.4	201455	212606	221047	240034	209593	287772
297	3.41	187.487		rt3.41_mz187.4865							18	356241	419637	316958	429002	295960	283791	345569	405609	332293	293790	343754	369019	421372	27	334561	285108	397551	278396	245966	414553	346472	344786	410270	445903	470939	302458	37	372134	27	403715	430726	446500	311783	215190	367496	250714	324642	261772
298	3.41	188.071		rt3.41_mz188.0709							3107	15540180	18721430	14274160	18639010	13828190	12579510	14194360	15691690	13586270	11280920	12290160	13330000	15014900	2512	10823190	9267584	11840630	9806844	8281732	12916060	10696640	10592380	11909850	13586830	13730500	10928760	1952	12118230	4011	14038930	16983380	17428820	13441440	10643750	15691360	13122740	14739480	13443000
299	4.71	188.07		rt4.71_mz188.0698							136	202874	267141	212795	290409	239327	166849	217838	233300	232712	201409	273650	237007	287301	177	221463	190860	299461	214224	153576	335543	229405	231291	282548	304753	323090	246349	193	299134	162	209253	226414	249992	183601	152577	224504	176216	187339	166000
300	2.88	188.127		rt2.88_mz188.1273							152	138373	60676.2	178222	98649.6	228862	182927	118265	138516	158170	195563	136973	60559.3	78835.7	156	144987	176638	81637.4	173932	218226	77660.7	58007.3	105901	82667	168842	120563	220955	115	159743	153	115990	111932	57684.8	218959	153758	209463	150934	193978	224925
301	0.95	188.175		rt0.95_mz188.1754							207	99943.6	91811.5	147150	89750.1	126470	134951	74328.7	46939.6	117579	147713	156507	62446.6	92117	193	95920.8	112606	95264.9	123064	123598	64467.1	65691.6	79618.7	70937.4	95419.7	108376	142226	116	116465	219	103016	74060	65303.3	128289	158483	155550	145876	121344	145507
302	3.41	188.323		rt3.41_mz188.3231							24	80450.1	135574	113187	144369	104318	87871.3	112871	147057	136268	109777	130211	115878	151542	26	114079	95998.9	123481	58440.1	74854.9	151324	85077.1	112998	140957	149286	163792	110809	26	125432	9	148246	165231	151900	130950	85502.3	139167	61058.4	120495	91591.4
303	3.4	188.643		rt3.4_mz188.6427							9	347670	459193	350815	505543	272412	273822	412164	518395	436123	389401	513815	499708	657198	9	485846	418624	586851	389612	310820	636813	511141	510028	684059	648799	836144	402127	19	567750	9	447124	424839	436820	264634	148490	316519	150105	321231	178560
304	1.06	189.087		rt1.06_mz189.0865							872	1171346	1295541	1537742	1406267	1037283	936599	1519753	871681	1154600	788340	1013446	1240028	1276017	632	1171073	1272497	1112662	828256	1119881	1465314	1272897	760071	1334242	840533	1244248	973697	443	1232549	441	1121657	961709	1526811	1114114	1256725	1038107	1294788	1326697	1215596
305	1.29	189.087		rt1.29_mz189.0867							270	1687702	1875835	2019588	1872286	1019558	1085700	1582410	1041186	1799665	896063	1744603	1698053	1513983	281	1488913	1841890	1752917	1063546	1709141	1849540	1505061	924246	1710056	1065275	1854289	1321049	392	1603239	339	1998865	1210087	2050574	1449029	1556661	1290606	1629604	1990558	1776075
306	3.41	189.096		rt3.41_mz189.0962							237	67367.8	133067	92811	110134	69555.6	68954.1	83113.2	94841.4	76273.9	71971.8	78517.6	83791.4	113749	157	86075.8	70197.5	84373.7	93114	68510.8	195802	76775.7	77566.4	81404.2	112701	110635	82724.8	313	87551.3	452	95453.9	205285	128147	91236.3	190221	95481.8	77519.9	90889.5	253295
307	3.41	189.309		rt3.41_mz189.3089							9	106839	128410	105284	7172	83588.5	83801	963	119548	103205	89375.6	97711.6	124684	142845	44	110869	97458.2	129422	84068.8	71189.4	141102	110610	89170.7	144140	147998	144984	103283	0	125887	18	116811	130183	124675	1401	64928.2	103818	5995	99633.2	80467.9
310	5.32	191.084		rt5.32_mz191.0843							31	57499.6	57613.4	67368.1	72772.9	50167.7	46544.5	72208.4	64675.8	83525.2	1018	90012.2	89266.6	74676.7	47	71150.7	83404.3	77790.2	62475.8	65469.6	81291.9	65863.6	40697.8	90050.9	74623.8	88165.3	1770	69	90150.3	69	68521.8	57788.2	83713.8	1073	1662	53717.2	91273	74400.4	91492.8
311	1.4	191.104		rt1.4_mz191.1043							179036	127259	139194	157771	126661	102835	59431.3	115631	101696	124240	116946	122702	130289	6133	141433	128971	141909	146432	99527.8	137305	135318	139764	102825	135106	130292	138066	173882	157632	163878	168279	128335	123893	165420	138671	183361	117559	167053	133383	152067
313	6.45	192.065		rt6.45_mz192.065							101	137892	109445	131002	113262	255073	209471	134048	142728	147226	304533	114209	122757	157454	80	145930	102087	137845	141910	169462	138898	132103	163430	152711	197899	168175	326746	108	186805	63	171430	107366	106088	320226	152539	198805	191195	141598	246976
314	1.41	192.108		rt1.41_mz192.1079							2131771	832418	770084	1048039	769214	579265	824970	703381	655468	730875	848902	854338	952445	710644	1275403	780192	697638	697909	719107	794943	741736	982678	891805	936099	848806	781634	906937	1212762	1047432	2175434	903712	985435	1146796	1044272	1454085	910868	958464	829474	965344
315	3.65	193.049		rt3.65_mz193.049							60	49537.2	56610.8	58550.1	57307.5	54978	42828.5	43181.8	39239.6	75784.3	2241	65991.9	35088.2	59685.8	20	55532.6	57396.4	59231.6	35236.2	52200.1	58678	39416.6	34240.6	44905.2	56229.4	69909.1	106327	48	63406.4	20	57234.1	43967.7	44133.4	104163	97789.1	59723.4	112543	69415.7	105062
316	6.34	193.049		rt6.34_mz193.0491							328	280539	213588	456559	208072	227059	211776	212251	143569	217206	294728	595706	315941	264287	362	313339	499641	237610	141164	267169	351874	271265	162748	272568	214802	288671	469413	405	350460	188	333237	1913	318120	392056	248934	208881	239084	618019	244246
318	4.06	193.049		rt4.06_mz193.0491							160	844881	577435	1046920	492511	1345099	1062674	540119	716719	502918	1326302	1076656	445389	568652	125	743519	815890	548182	857462	1027325	687373	448047	679809	560864	863065	674573	681462	147	911883	196	1100610	777308	552092	738386	683050	1472328	664830	1605150	718439
319	5.12	193.122		rt5.12_mz193.1217							131	44378.7	1426	9594	1472	6798	5592	198512	1572	201272	9106	10153	182057	1140	74	48824.6	8148	1259	6156	53357.4	40329.1	124296	2243	86125.3	2378	1020	5796	96	63961.9	177	53384.7	2113	154203	5656	230094	7456	369212	43554.1	78263.9
320	0.91	194.032		rt0.91_mz194.0322							1529	161296	182035	172343	201327	243422	205107	203376	220215	122316	198903	105736	228915	230330	1314	173190	100475	215654	183790	101736	177433	212227	208094	215213	268486	180213	190652	1734	200257	960	189717	287699	247994	205826	120081	309076	92908.8	120951	141137
321	3.92	194.081		rt3.92_mz194.0807							85	358487	220094	525212	259360	552737	478774	382173	319437	549705	539305	282964	323897	252254	124	338151	274201	357247	433704	268725	306798	286345	324882	420217	405123	370523	671570	64	364388	90	373163	342543	290606	655239	679704	595489	579595	354763	820282
322	3.65	194.081		rt3.65_mz194.0806							121	425208	306976	301033	391320	700427	528467	506744	437128	403054	589040	294878	433679	327344	54	398514	258602	317030	477482	242080	349316	366219	395098	453763	576035	384356	469904	57	486702	56	518381	557160	520473	426684	433174	768801	390528	308683	460947
323	1.92	194.08		rt1.92_mz194.0796							243	53847.9	1796	1452	887	1182	1688	719	3491	138923	118367	1649	52199	1769	258	49862.2	898	827	1539	478	59200.6	60599.4	80057.5	74089.1	75947.3	1884	153626	237	67062.8	216	54232.2	62332.7	84711.6	105718	128939	91843	132040	620	142284
324	3.19	195.122		rt3.19_mz195.1222							171613	84192.5	95705.2	58667.1	81133.5	99430.3	69634.6	73577.4	95228.8	59766.1	90896	65666.7	62835.5	90108.6	126215	83059.8	58701.8	77329.1	141320	82105.9	108916	95834.4	83313.6	90382.8	87857.4	107512	135630	166848	99675.1	190641	93205.2	98069	90847.4	63110.9	103936	91048.9	111460	62203.4	106350
325	12.84	195.137		rt12.84_mz195.1371							375	69724.6	67982.3	69369.9	71865.2	74724.9	100509	108497	107514	72088.2	109693	70992.2	89765.9	68506.6	285	80678.8	54267.6	59829.2	79217.7	68106.7	92780	86139.7	95970.4	110187	106797	74933.2	96745.6	398	84497.3	241	77810.6	131889	93435.6	96500	76677.8	119321	89337	55691.1	93170
326	7.82	195.137		rt7.82_mz195.1371							212	58828.7	61728.4	55371.1	73605.5	79702.1	65906.7	73234.9	93983.9	84688.4	91847.5	69062.8	73499.9	79662.3	96	74411.5	65666.6	68271.8	61669.2	57128.1	68093.9	68880.7	86121.3	86197.2	106690	83666.4	137560	189	82785.3	196	69189.4	70019	74861.8	87329.9	75022.1	77456.6	85089.1	60530.6	86577.5
327	3.35	195.486		rt3.35_mz195.4863							6	45408.6	1047	52814.1	2852	69726	69312.8	54292.1	49877.7	101808	103356	37109.6	53125.9	1909	13	44302.1	33441.3	1587	59076.2	32922	50943.8	74895.9	51847.4	74531.1	52763.7	35843.9	122342	14	49899.8	21	62030.3	45368.7	54760.9	109564	136418	79062.4	112591	46028.8	165409
329	3.35	196.096		rt3.35_mz196.0965							243	2678814	1024297	2713290	1396705	4046626	3524450	3320632	2447288	5168647	4221148	2236282	2594286	1321812	407	2155957	1871883	1062810	2767472	1697989	2404866	3114861	2147075	2992809	2758234	1547994	5107041	254	2407412	490	3575770	3208405	3107086	5518425	7428797	4910663	6517620	2779052	9514390
330	3.54	196.096		rt3.54_mz196.0964							75	1587936	882215	1726977	1045704	2479485	2118684	1912938	1335740	2488384	2732838	1448047	1553365	1044992	117	1424993	1046056	886703	1809610	1319269	1379456	1311233	1141783	1697131	1454833	1129433	2746361	57	1652559	98	2102823	1633138	1652916	3693275	4002630	3657288	3601206	1600305	4118528
331	5.74	197.128		rt5.74_mz197.1276							85	47721.7	33300.7	44995.7	39003.8	83748.9	73344.5	54325.3	72925.1	44391.3	82870.8	57510.7	1525	56022.8	68	50687.8	50355.9	36097.9	75182.1	66379.6	41211.4	46634.4	63824.9	61835.4	98466.9	56375.7	95476.1	134	66064.4	123	52413.3	73502.9	42520.7	77672.4	62621.6	85723.6	57909.3	41434.1	87702.4
333	1.33	197.46		rt1.33_mz197.4604							134	38637.6	28739.8	52971	1881	40532.8	35255.6	29951	27628	46005	57252.7	51748.5	28956.5	29944.4	114	38453.4	33196.2	26403.3	29235.2	42655	35312.4	33469.3	1420	32914.3	30846.3	29215	54571.9	46	39517.8	17	45961	1985	28440.5	56683.7	52655.7	60206.7	39144	35846.5	67962.2
334	1.03	197.469		rt1.03_mz197.4691							34	100662	111167	106712	108070	133635	121610	114214	80789.1	60208.1	88595.3	81230.1	81356	94829.3	10	97851.2	80718.6	106451	94978.1	80423.2	97436.5	71231.9	76203.3	92547	72733.4	95968.7	109169	18	109305	29	73631.1	82951.5	123397	118036	115625	141434	100487	96599.3	119159
335	1.33	198.076		rt1.33_mz198.0761							318	2851383	2221133	4241695	1867614	2734518	2787733	2083108	2163185	2720965	3818266	3533695	2227620	1884653	304	2477431	2326331	1751761	2182157	3051840	2038250	2106751	1505565	2238936	2240330	1847373	3517555	333	2230253	271	3153563	2463976	2511077	4292619	4342236	4437441	3281071	3357959	5158765
338	3.98	198.112		rt3.98_mz198.1117							43	65877.6	47525.6	79746.2	43808.2	98326.3	63460.4	92211.1	35758.4	52372.5	66510.4	71843.6	98044	51090.4	84	71602.3	80811.7	55562	85395.5	61004	95595.7	91708.1	45315.4	108290	67232.8	64547.7	41751.4	118	93877	67	69985.9	50918.4	96436.1	67819.2	66902.1	99616.1	2117	75955.7	2210
339	3.77	198.112		rt3.77_mz198.112							40	39648.8	45123.2	63218.2	57868.6	42412.6	29007.1	50529.2	31758.5	41625.1	1222	56771.2	58005.4	53685.9	75	48457.3	62902.8	63014.7	52865.5	64328.9	65584.8	42889.9	841	62323.4	58644.7	62988.8	872	62	71211.7	61	51777.1	1092	57129	555	1000	1999	1468	66188.9	1039
340	3.34	198.551		rt3.34_mz198.5514							12	40062.4	1191	34828.5	2299	36716.8	57610.6	40664.3	29718.3	52935.6	57158.1	28462.9	42757.8	1888	12	28765.2	26205.8	1093	35642.2	35892.4	45966.1	61923.8	51440.5	56457.1	41123.4	31009.6	62143.1	6	34467.4	13	48787.3	41750.1	38948.5	60093.3	80538.4	65928.1	64392.2	43062.7	75338.1
341	3.53	198.551		rt3.53_mz198.5512							17	49580.8	852	41908.2	24496.6	67118.3	56223	46194.6	36671.5	66295.4	71557.2	36716.5	48516	32121.7	11	41114	34175.8	1206	56024.9	32806.4	41195.2	42713.6	40713.6	54660.1	49423.2	39734.3	78537.1	6	46396.3	19	50319.2	40337.6	40832.5	68080.6	91387	87526.7	64824.7	44254.8	84872.7
342	2.05	199.18		rt2.05_mz199.1801							32329.3	26235.8	51031.6	29413.3	70395.2	112864	2580	2318	72011.1	1831	37284.3	26625.1	104091	65906.8	28980.3	99961.1	1695	68526.4	2432	2972	36845.5	113262	2265	43296.2	2513	3152	45633.9	34302.4	31560.6	38952	31548.3	53911.5	88192.9	45182.1	142452	96681.8	42678.4	1912	53026.6
344	9.59	200.073		rt9.59_mz200.0731							214322	191016	252758	212203	212723	224491	207618	281716	213856	214471	235418	273256	323187	225957	253598	243611	235854	289009	194461	205056	250137	282009	377529	295165	310349	269369	272001	341294	277959	467980	251434	248924	266205	256440	324829	259328	262196	263582	244849
345	0.81	200.972		rt0.81_mz200.9724							412	59553.9	58319.6	83104.4	51357.8	1085	32702.4	66261.9	1159	72988.1	1108	86958	51807.8	60212.3	465	68044	72215.8	58648.6	45223.9	87148.8	69516	57139.6	543	58763.3	1039	64675	766	397	72975.5	284	58691.2	1611	55575.8	30478	123135	47153.5	90988.4	75744.8	86940.4
346	7.55	201.163		rt7.55_mz201.1634							37	65383.2	36481.5	1229	46048.3	92828.6	65898.1	66281.2	141421	41881.7	89469	2072	69313.4	45992.2	56	66258.9	1506	44204.9	89593.3	727	1902	59385.7	114900	80129.2	165099	59016.9	100206	69	73508.8	88	64813.3	179272	93514.9	84743.4	52295.6	115864	54713	1396	60423.8
347	3.48	202.016		rt3.48_mz202.0156							93	38465.8	46022.7	1451	51531.7	57522.6	54860.7	1506	61216.5	3714	82682.7	1729	937	48360.6	131	45091.7	1197	939	2332	1190	1583	48166.1	48434.5	44212.6	2171	48631.3	79977.1	54	50467.4	115	51088.2	65124	52797.7	4127	65035.7	72358.9	55854.1	719	3934
348	1.05	202.069		rt1.05_mz202.0685							214	40646.1	38257.5	40002.8	34132.7	65990.7	55240.7	49936.7	36087.4	914	44437.7	1650	560	36859.8	88	46845.2	47604.2	37364.4	44172.7	46033.5	35396.2	1183	38049.8	41323.6	52849.4	37555.4	64166.2	209	41678.3	157	43227.7	48854.2	62427.4	48910.2	49189	60100	46170.8	36900.8	39129.3
350	3.12	202.107		rt3.12_mz202.1069							71	110051	98811.9	139909	105333	150112	117141	163421	82222.1	77161.9	137616	127966	128852	103872	60	117676	116445	102354	104289	151219	140653	119645	80718.3	155385	101326	118061	193172	84	131638	70	128435	72592.1	148619	163982	95692.3	146379	103168	120509	154811
351	1.46	202.179		rt1.46_mz202.1794							290207	97654.5	67272.1	77605.7	1845	1874	4019	1207	1967	79840.7	61780.9	142694	87792.5	52685.8	240220	66582.4	3093	1482	1022	5031	95129.1	84879.6	68862.6	75297.6	76516	71269.1	80611.1	245348	75243	276843	86514.5	81669.7	98249.6	79181.3	96017.5	114306	3467	4309	111881
352	0.97	203.053		rt0.97_mz203.0527							77377.4	103761	123951	78448.2	114915	92644.6	113629	87906.8	90377.1	109477	74927.4	128008	102639	107037	67281.2	108014	84930.3	113616	108447	58044.5	107511	119550	90129.8	111984	106545	142153	114640	111297	125022	97213.1	110365	118840	136598	98614.9	155917	139233	122144	79165	120265
353	0.99	203.15		rt0.99_mz203.1502							6670	2034235	2891334	1627190	2798265	2971126	2868895	2079456	2071961	1598926	2512725	1437260	1216921	2437609	6044	1939535	1273479	2485284	1803543	1229882	1659413	1379372	1723437	1403326	1875474	2002142	2908427	5878	2083423	4832	1851171	1850090	1729392	3633105	3042809	3098396	2478466	1464077	2995956
354	0.98	204.006		rt0.98_mz204.0061							492	70591	1293	77059.2	77656.5	89234.7	76740.4	77488.9	103201	52472.2	83316.5	54759.8	61097.6	85698.2	200	74710.1	53092	82200.4	67326	58676.1	49140.6	67787.7	78616.1	68895	109170	84881.4	95631.1	612	79321.8	406	85527.2	108020	49450.6	104603	1165	87443.1	69977.5	70894.7	97052.6
355	2.18	204.065		rt2.18_mz204.065							203	98049	117473	92113	135740	73850.5	2723	172174	120706	128430	77067.1	127018	143838	107620	269	98663.3	101369	113304	81013.1	96485.6	198167	168422	99478.4	152004	125505	141492	168277	180	116314	176	106820	127556	127618	121672	77062.1	66714	91516.4	100051	148323
357	3.41	204.459		rt3.41_mz204.4589							30	101058	133062	99664.5	139791	93513.1	79134.4	108844	117618	111995	86778.8	101461	97052	142449	30	97203.4	80930.1	99216	83827	66480.1	118859	97359.9	96644.1	114008	114641	136136	93142.4	24	106926	21	126644	133892	129825	106824	78544.8	121335	83882.7	100828	84724.4
358	6.82	205.079		rt6.82_mz205.0789							575807	650838	740007	704873	552247	1028871	662652	619542	688426	911412	735933	727059	809405	910175	539501	728573	610554	639266	693916	623445	898522	1020310	856067	858911	940057	1151676	1153478	610970	864037	705313	811886	664380	1198924	654306	817539	638868	928189	1006833	668849
359	4.71	205.096		rt4.71_mz205.0965							169	440570	574633	432094	620725	478486	352420	451320	474785	456596	394153	591714	469399	545647	117	433395	397718	574876	453156	315786	648327	438035	471088	552715	576004	670977	500096	98	574475	75	415788	393627	473136	359069	322438	452089	371860	424970	353390
361	3.41	205.708		rt3.41_mz205.7085							9	35280.9	40175.3	2467	42640.3	28080.5	27808.1	33788	38738.9	32220.5	31444.4	2317	37337.6	52941.7	0	34923.1	32826.4	1934	26375	1787	1950	35624.3	1950	43412.2	49057.7	1767	35737.8	11	44509.4	21	41819.6	42407	49903	30041.4	1776	37331	1600	26756.8	27557.7
364	5.15	207.101		rt5.15_mz207.1012							308	76319.3	596	137644	1728	573	971	109356	851	267175	582	129283	169630	606	347	98870.4	209717	605	1391	61553.8	1409	62678.8	389	196824	683	535	75702	510	114978	529	94661.5	1078	142704	55627	255459	850	303171	142420	52032.5
365	12.61	207.607		rt12.61_mz207.6065							54560.5	91346.5	86619.7	80692.9	95632	116520	88931.1	90030.2	105581	105698	116429	109711	84085.2	164115	62116.9	105456	149140	104628	109422	122915	115403	128706	158341	111990	136585	166742	166899	65095.4	127720	50947.4	110475	92073.3	100029	184058	198928	97243.6	95706.4	106599	98093.2
366	1.08	208.063		rt1.08_mz208.0633							282	890494	937975	1626973	989972	1150430	951100	994276	828715	654075	914647	594755	373886	714213	331	850045	933108	1006256	1008591	1362818	481012	452923	541599	497180	871460	726173	1160239	398	995605	230	765532	839168	333853	1225201	590064	1312701	761968	984170	1171445
367	1.39	208.062		rt1.39_mz208.0623							366	1800459	1791236	2541451	1559239	1480144	1690022	1295741	1486982	1423079	2565109	1323968	1243064	1376172	512	1702336	1450691	1965416	1577689	1872200	919596	1161425	1289156	1367005	2134496	1561384	2121375	267	1897483	258	1743596	1713601	1214088	2332406	1577974	2420837	1582892	1373244	1778326
368	1.02	208.592		rt1.02_mz208.5923							27	55652.6	71105.9	68619.6	51499.5	115147	85936.9	60610.5	42604.9	56853.9	55084.3	48694.5	51484.9	50776.8	31	67156	48565.2	56691.4	74423.6	48566.6	109004	56448	49021.9	3754	37310.5	42013.3	105402	22	90495	19	43382.5	44001.6	101705	72378.9	114423	93323.9	95797.2	62100.5	74567.9
369	19.76	208.943		rt19.76_mz208.9427							144763	142256	99230.2	91534.2	121998	116325	88490.8	63998.3	78295.4	103304	128585	108412	89579.8	112477	104190	96319.7	110747	118364	83921	127675	1281	1723	150256	92917.5	136816	103392	96422.6	1412	111084	1085	135929	99861.5	1180	113694	96483.7	137379	1140	1493	105046
370	0.91	208.972		rt0.91_mz208.9724							115	494919	629379	659061	528507	393171	416524	499958	474554	463106	447206	507197	458805	601468	175	455856	548251	574660	340214	585183	522765	541025	418256	557132	539145	560084	511425	108	576526	52	579561	491648	586208	519513	604653	426086	654361	707091	611483
371	8.82	209.116		rt8.82_mz209.1164							834	70326.9	859	2771	1621	591	944	236389	1081	70022	788	58826.8	141008	1162	1380	60142.8	86247.5	859	55734.1	551	105600	102124	213	117893	1186	502	60378	1027	81165.7	949	66533.5	542	169655	2150	101658	751	136458	59373.8	39910.8
372	6.2	209.117		rt6.2_mz209.1165							23	43417.2	693	40483.3	1259	268	578	119912	407	46719.8	417	34880.2	104555	261	38	41574.1	73464.2	632	328	36519.4	1572	48542.1	237	78435.4	114	284	38687.9	67	49232.9	20	35036.2	90	79067.9	1030	55442	308	83759.2	56639.5	935
373	5.53	209.117		rt5.53_mz209.1169							118	137693	838	195958	1438	886	1144	304132	748	245330	441	192134	325237	927	35	148837	211697	1058	837	102570	60022.8	150249	705	408807	949	857	100493	112	180009	81	181642	886	356073	78565.3	292897	1082	410419	201619	87163.7
374	12.96	209.189		rt12.96_mz209.189							428	42656.7	55101	41306.1	61784.9	56837.2	48224.7	62552.8	56977.9	76668.3	84371	59327.6	60296.2	56518.9	989	66652.5	62336	54421.3	73798.4	67748.1	72695.3	71940.4	62147.4	73383.3	60120.6	58349.6	61476.3	292	111238	525	68955.7	68016.4	56111.1	61331.7	108696	56061.6	93371.8	43990.6	99733.9
375	1.35	210.063		rt1.35_mz210.063							442	165627	5233	9678	126556	125016	7304	8846	128757	5905	234758	3207	168862	5482	338	169987	150838	9045	9061	189010	119302	239256	106510	209037	8289	197807	157166	209	164836	261	178636	137840	6314	6375	119494	7386	109888	6330	152127
376	1.08	210.071		rt1.08_mz210.0711							259	224507	253773	262172	217196	278628	272092	300087	220832	190859	216752	147034	274170	191481	159	286639	206093	235334	317592	273503	208903	558362	213864	416312	245901	274195	273965	346	371823	216	274364	288310	538666	280546	292595	413769	274292	255220	363432
377	3.26	210.076		rt3.26_mz210.0758							98	64639.4	68107.9	51044.4	79550.7	94096.2	90637.1	52790.3	124759	53847.1	94750.5	44848.5	52326.5	81562.4	103	57713.8	36593.4	67472	81816.4	44719.7	66047.3	49911.2	90423.3	52523.3	126941	81922.5	89622.5	139	71904.6	66	61541.8	79005.9	72695.4	95279.3	41336	83476.7	55461.4	39054.1	56931
378	0.91	210.97		rt0.91_mz210.9703							198	101900	136410	153086	101770	65272.2	80357	111692	80640.9	77486.6	6074	78551.9	78454.6	111745	137	90481.6	104105	118032	62387	112167	84493.9	79610.4	147787	98901.9	141669	100009	126568	54	113786	45	94855	89847.8	101169	91750.5	106141	86312	111893	127226	107146
379	1.3	211.069		rt1.3_mz211.0686							326	237944	342978	350165	296955	98966.2	134728	169534	120462	242540	122238	323786	348255	220413	202	207402	299221	218070	197011	331372	266772	311861	159520	287152	157248	311780	83032.6	182	301041	313	250050	173714	400713	116298	284652	159155	275375	388337	147764
382	0.9	212.851		rt0.9_mz212.8512							50	148441	257666	237114	250036	208509	211095	216403	264565	194295	171833	215151	155605	306389	33	184869	188502	260361	165031	212942	163511	165902	188351	180537	218231	256907	401754	36	238754	100	156775	231162	246380	373679	253769	202457	287454	200305	322917
384	1.56	213.123		rt1.56_mz213.1229							616	346260	364797	379025	372511	272339	263723	367958	262267	236063	198045	254368	265751	307392	482	321878	280125	321394	253197	224728	324306	250380	219302	259168	236580	300904	299554	870	354355	1282	280720	241700	398898	317173	321857	424349	294035	273924	304105
385	7.87	214.02		rt7.87_mz214.0201							223	75060	53338.4	96778.2	61340	37479.8	36316.3	75367	686	92840.3	44674.4	127027	66410	66007.9	226	85528.8	109169	60644.7	995	103763	111218	88037.8	2298	97393.4	1879	82557	123212	326	94867.6	205	72059.5	1366	57665.1	104701	123375	2466	116023	123054	103835
386	7.26	215.07		rt7.26_mz215.0701							181	634180	485739	803583	509094	1024503	860989	583384	748884	824478	1122085	778496	420047	581378	126	686699	842568	541367	799233	1041740	740960	504564	788522	573773	1021871	806119	1094982	121	831094	115	720697	666647	399515	1000297	933965	1088405	1139669	939857	1405730
387	0.84	215.087		rt0.84_mz215.0872							97	152866	112293	163328	166541	132689	113901	137551	102254	144368	116642	161931	161185	174924	193	141276	147982	123175	132932	138050	133622	199119	94555	159484	102424	167948	118793	108	166229	94	140943	100482	112509	109633	104075	136133	149281	124438	160921
388	5.73	215.138		rt5.73_mz215.1383							203	95281.4	80499.5	86197	91211.6	154626	128889	105141	107252	72407.4	164384	115620	70810.8	112431	151	102587	108854	89103.9	131013	122404	86033.6	86888.4	95761.2	87534.2	153552	121892	226044	128	124292	136	108960	107951	72484.4	203644	160986	149854	111195	92556.1	125506
389	1.35	216.122		rt1.35_mz216.1219							242	55426.7	51600.8	72417.1	53840.1	2405	2559	48682.8	63733.7	2949	1168	3075	57093.4	53429.2	140	66248.7	58296.3	75237.7	2206	65471.5	65488.6	44824	50257	51767.3	35250	26427.9	63367.2	200	74162.8	143	46683.8	53039.6	60898	56759.8	57766.8	1895	30631.7	64406.1	56736.5
390	5.86	217.046		rt5.86_mz217.046							136	46113.3	1550	56342.7	51649.9	48115.6	1382	47274.7	42667.5	71471.9	54176.6	93673.8	47492.9	660	497	56984.9	58051.2	962	44649.8	57793.7	69216.8	62263.6	59239.1	65228.3	57632.8	63003	84105.7	1269	64331.7	308	56020.9	50473.3	58368.2	72486.2	86559.6	60096.4	77395.9	68141.7	99502.8
391	7.28	217.044		rt7.28_mz217.0436							111	181778	166115	186610	172009	204267	215121	170580	185189	175761	211700	209862	166880	188087	112	200335	201731	184751	212422	234048	220252	197764	233527	202076	239785	247550	254544	157	241771	160	191960	203135	183293	220846	229675	246071	243014	241948	245394
394	3.19	217.104		rt3.19_mz217.1044							183896	88215.5	99679.5	101886	104914	108710	88498	91061.6	90325.9	102380	98263.9	93837.3	81268.2	93204.5	128236	91575.9	104776	93144.6	145131	99457.7	110814	114214	104072	107774	97826.2	103332	124492	166472	119530	224665	101293	96495.3	102556	95558.6	110411	112425	123588	101080	108368
395	1.03	217.106		rt1.03_mz217.1057							1128	295398	353211	287248	245577	424795	361581	266873	223540	249665	281114	240670	237786	238055	693	327095	206920	300144	276291	245274	480336	267793	252334	313950	242528	255326	483591	915	449379	446	233140	226518	493666	392491	543896	421950	439824	302033	406158
396	4.12	218.033		rt4.12_mz218.0329							44	37174.1	44538.8	32150.4	44509.1	31356.8	30018	29100.6	33173.8	41486.9	39874.7	31742.2	717	53369.8	60	27767.5	28511.3	40594.4	1082	1458	43414.6	36196.8	31596.3	31307.9	38650.3	31302.5	55675.8	75	37876.2	34	36217.6	1433	1062	2024	41970.4	30943.3	45812.7	30561.3	39298.8
397	3.66	218.078		rt3.66_mz218.0777							62	33833.2	42647.8	41106.8	36583.2	1838	1844	57338.6	2223	2083	1620	35907.6	40371.8	33930	50	38035.3	1495	34851.3	1693	34897.1	34682.8	2731	2447	51834.7	1908	48878.3	907	58	39636.1	95	32879.6	34665.1	47267.3	591	1814	37488.4	1982	36051	2008
398	2.01	218.081		rt2.01_mz218.081							202	65568.3	5307	98233.9	2001	99770.1	78340.2	2636	66453.4	110457	81431.1	80546.1	79874.7	3250	227	67437.6	90763.5	3179	80722.7	86340.7	92474.6	80719.4	1708	87808.5	67392.6	69907.8	127623	266	80154.1	170	64531.9	2573	78843.4	115953	101473	100332	111918	90082.2	159445
399	0.95	219.026		rt0.95_mz219.0263							793	541088	566361	550129	790866	701078	482476	528806	439368	413369	251558	527870	451403	560570	341	526263	388713	516600	640096	342711	432234	372944	375034	478126	475312	644154	409339	648	505441	367	573106	559079	617808	579119	561906	797311	618260	532320	618304
400	1.24	219.097		rt1.24_mz219.0968							126	181658	182349	247103	3161	96864.9	238760	167346	137274	137466	258263	255123	173435	163724	124	183293	164619	150573	4971	142116	184857	159864	894	38281.7	156559	240821	150202	174	215658	142	227718	148155	226884	173362	157527	307494	1230	191076	156222
401	1.05	219.098		rt1.05_mz219.0979							330	134640	161275	168058	256965	127504	140737	217939	105934	63516.1	406879	118434	107999	163934	352	191821	125289	140742	311640	113794	90669.2	91729.7	127308	129420	142451	170292	138854	454	149517	228	130644	194829	212851	137954	156585	230187	122338	184862	143012
403	7.55	219.174		rt7.55_mz219.1737							83	72446.2	45083.3	33927.5	63454.4	123406	83818.6	95892.6	186286	59106.9	109634	46998.7	94180.5	53948.9	99	75131.9	50756.6	52301.2	104457	774	44649.4	73381.6	136134	103770	201014	66658.6	115180	99	98855	104	90081.9	264981	111195	101446	56935.9	153054	73794.8	41496.6	76887.2
404	2.48	220.047		rt2.48_mz220.0465							131	111334	2687	88961.8	102065	2740	2404	45213.3	1049	112327	3997	1153	104181	56572.1	131	115110	67929.1	85969.3	98853.6	1083	1885	1234	1354	3000	100336	1212	250630	119	130741	111	46526.3	1128	157391	148455	147395	136251	110541	1348	3620
405	3.9	220.06		rt3.9_mz220.0598							98	36683.7	1869	32164.2	29540.9	53293.7	42281.4	39033.5	30341.2	38958.7	54658.5	29706.8	39582	1841	111	32974.1	28147.5	1817	43461.8	33166.3	41135.2	33753.7	28105.9	46892.4	50938.8	31599.9	68105.7	155	45216.2	90	38316.8	31478.5	44597.9	51732.9	35555.8	44662.3	43002.2	1273	50439.7
407	0.95	221.04		rt0.95_mz221.0399							495	88256.6	84602	110094	98885.1	6125	7676	73384	39340.9	23491	4236	14175	6173	83433.3	399	75581.4	9839	78845.9	6622	20393	77689.2	60466.7	4461	86586	90290.3	127348	8704	410	82145.5	345	97559	75503.2	53592.1	66512.8	108940	95217.1	172221	114967	319031
408	2.82	221.092		rt2.82_mz221.0918							80	77327.3	96768	1874	95678.6	67740	42422.6	76796.4	105383	84459.1	1776	1387	70187.2	1891	85	45299.2	48508.6	1402	1332	1382	64469.8	44146.1	1387	69368.5	72537.9	95509.8	808	115	79520.3	77	61814.7	527	1965	432	384	1177	521	628	1319
409	0.95	221.185		rt0.95_mz221.1855							125	294788	251346	448990	278376	204601	224980	205408	186531	495396	154766	287720	185236	302062	195	275146	335220	188085	206132	346505	253919	256350	155954	237322	260386	293655	343695	369	285739	153	363145	274332	281936	497957	469146	230685	552554	392520	613586
410	0.93	222.029		rt0.93_mz222.0291							544	468092	457850	545658	509391	614294	576488	606281	641091	352413	570449	397930	541778	522338	364	497007	428784	488097	413271	458957	520090	463019	564351	604836	664244	495756	650657	224	624063	422	539724	666894	698180	755397	491785	736976	443686	565797	691270
411	5.05	222.031		rt5.05_mz222.0312							65	94596.5	60812.8	118883	64440.3	144721	117499	92231.1	220791	143909	146911	86874.4	93780.8	67482.1	47	96485.7	52783.7	60144.1	118022	235764	55665.6	65903.9	159554	87838.6	247541	82861.9	130838	91	137523	84	111528	211543	84421.1	108469	95316	146203	128836	72510.5	41854.5
412	3.73	222.076		rt3.73_mz222.0755							74	215105	192874	205519	204600	352716	252280	254126	200300	177861	305494	247260	234649	176131	122	217221	169820	188873	275857	183037	208199	171400	194733	256685	239047	205389	263588	179	265035	112	249268	206243	293843	272639	185871	363882	206276	174944	259041
413	1.41	222.083		rt1.41_mz222.0825							1149	143751	147842	176766	105076	65438.8	115028	1189	74628.5	82117.5	117437	146697	109955	103309	1025	132745	145039	135058	130804	172020	60592.8	114814	1511	138237	58994.2	159493	2952	778	158222	649	159018	90657.6	117674	80081.4	122668	275696	84768.3	141776	90988.5
414	0.91	222.99		rt0.91_mz222.9899							139	780724	840191	878412	835058	691670	696579	664622	724811	547235	613006	778239	604850	804218	41	739476	773078	760920	528348	817146	668396	657962	688823	702250	660981	811417	724876	131	841539	155	822455	721411	809520	869488	922832	794872	951493	1075139	962295
417	4.71	225.102		rt4.71_mz225.1017							40	29479.2	45676.9	31695.4	48817.6	42849.7	1451	35776.4	39738.7	36586.6	41398.2	46533.4	34342.8	41383.1	113	35831.2	31487.3	51321.5	43117.2	1546	48667	39708.4	48526.6	48450.2	50636.9	61655.2	1644	128	54114.3	112	37411.7	45333.9	38775.1	2106	1838	51541.9	34217.2	1016	34253.8
418	2.23	225.123		rt2.23_mz225.1227							216	56991	36736.3	59787.6	79577.8	66818.1	60157.1	63118	56220.3	58374.5	2508	2941	45666.3	48650.8	181	62220.8	2176	69237.3	102921	36314.7	49438.8	43231.4	45255.4	68270.2	63204.8	69605.5	2437	227	45891.3	245	63651.6	53370.2	57300	2002	2413	85114.4	42953.6	42916.8	39280.7
419	17.75	225.183		rt17.75_mz225.1834							244	59941.2	448	95756.9	1344	1099	367	62274.3	1081	116005	1073	74411.4	94871.1	76282.6	256	56510.1	1549	61110.7	353	76104.8	111480	50814.7	894	60913.4	50053.9	55918.1	1232	381	80086.5	366	65733.6	46061.4	80069.8	52324.5	60043.5	73503.9	57539	59034.9	90111
420	3.44	227.078		rt3.44_mz227.0782							310	77886.9	104666	79757.1	86168.5	50299.7	64881.6	60506.9	76808.3	62109.6	63986	84066.9	97704.6	100531	79	73410.6	69664.3	97624.7	54063.8	70367.7	101642	111884	114775	93787.1	91936.1	105556	53060.8	111	88188.6	190	101840	110433	109260	48383.9	53404.1	69967.4	47639.6	103008	38420.3
422	1.55	227.138		rt1.55_mz227.1382							247	254744	246433	246549	322038	396716	292711	311142	285247	277398	288221	212751	166403	254145	136	233099	244277	237823	240811	251796	251822	177569	206076	176446	282398	242634	470534	268	287216	271	243147	195210	214996	470949	442039	330528	355641	264278	402576
423	3.74	227.575		rt3.74_mz227.5746							7	55402.9	48996.1	50332.4	51061.2	61718.6	44512.4	57261.3	61426.8	47079.8	49655.6	47184.9	48986.2	55562	28	51306.5	43057.1	55671.8	52055.4	47984.1	51017.2	46007.4	52150.5	55557.6	64004.8	70034.3	69014.9	20	67362.1	7	63001.3	65502.7	59402.6	79553.2	55594.4	62054.8	55594.5	50410.4	71576.6
424	1.03	229.118		rt1.03_mz229.118							856	68412.9	81457.6	69187.1	75526.9	95317	94020.6	68779.3	80007	67849.9	84590.1	65436	62192.1	82867.1	1147	69375.3	56957.1	82030.8	75375.9	59577.4	60234.4	60642.1	70541.9	72390	81125.6	76445.2	114058	1214	84382.4	1196	64329.1	78813.4	73079.1	108436	85016.6	84106.2	87158.2	51037	104963
425	3.63	229.154		rt3.63_mz229.1544							98	104126	120442	105575	137652	110279	89383.9	132292	124734	150364	97090.3	101849	121205	123331	52	102624	94968.5	117313	97643.1	75177.5	121590	100693	98664	126157	128972	127739	104872	40	132737	92	123448	135130	135551	118804	98776.1	137645	117851	92494.2	120720
426	3.88	229.154		rt3.88_mz229.1535							68	65826.1	79213.8	66892.4	86014.7	75680.3	60497.5	91644	60448.7	81567.2	58779.4	61819.7	71925.5	77337.9	101	71317.9	59047.3	70845.6	69758.5	51044	93531.7	63908.6	46671.9	83180.1	81826.8	93621.5	69745.2	129	87372.3	193	75496.4	66791.3	81232.2	75809.3	66105.5	85267.3	71611.6	54432.5	73971.4
427	16.48	229.215		rt16.48_mz229.215							677	266841	232628	542333	214037	122684	170822	234556	132740	396170	158982	443913	230775	317615	677	273000	333615	273738	184856	473611	271681	169056	42562.3	215634	67401.8	265476	120962	921	284570	1016	290903	120106	262257	161543	283779	253730	308663	282233	453188
428	1.1	230.044		rt1.1_mz230.0445							242	98303.2	96738.1	114906	98101.4	136036	127256	89585.9	94121.8	1738	51069.7	1245	909	1386	208	58523.3	82585.3	94966.7	100483	111092	1244	1243	47419.8	1709	3428	75723.6	126124	286	116081	102	78066.4	3746	744	122845	50198.5	165012	99075.8	101766	109436
430	1.35	230.124		rt1.35_mz230.1244							405	182164	158392	78727	122394	189497	226749	149547	204722	94037.6	169452	165771	96661.1	133052	325	208200	157817	151932	187586	121259	133531	98099	130389	105875	147869	119316	196731	412	228976	177	182289	139352	105736	217925	219065	294809	176437	156989	216977
431	12.82	230.247		rt12.82_mz230.2473							71671.6	84307.6	75504.4	67153.6	89278.5	112598	104552	84435.5	75343.8	86167.3	112639	89412.7	98051.6	99448.9	99288.8	111739	111871	96351.4	89863.5	97529.9	100618	120534	87404.8	120632	101335	95637.1	89383.7	106934	119057	88016.6	107112	73459.6	93085.8	83514.8	86729.5	107100	89302.8	72600.3	79628.1
432	19.71	230.889		rt19.71_mz230.8894							166709	179742	113177	138802	112765	172779	122858	882	154948	185233	190890	192597	123022	176449	192412	177342	165320	164941	169507	180076	144500	200582	134809	207414	193915	213934	207916	250181	212402	209742	184089	185816	174663	159043	188482	162149	193573	185219	172342
433	5.15	231.064		rt5.15_mz231.0644							50	64732.3	46170.1	119966	61824.2	97771.8	95157.4	79803.2	69472.5	133610	108424	111719	53791.2	71719.1	59	81905.3	122010	70402.7	75178.4	164308	88501.8	72803.2	80802.9	79284.3	102305	96818.4	207219	155	117957	92	94533.9	68825.4	68068.4	202843	150707	116619	153122	161886	243812
434	8.29	231.061		rt8.29_mz231.0608							119	81012.6	70137.5	110726	69667.1	94260.7	91667.8	658	58918.6	150180	121769	137455	757	84786.5	124	98083.3	118169	68581.9	72192.5	128741	61488.8	379	983	500	78702.1	108893	2054	138	110789	160	79351	1006	811	111761	107917	100234	1702	117260	116711
435	6.82	231.065		rt6.82_mz231.0647							1972	800458	546485	1234587	606488	1113041	955510	780103	886377	1709432	1116456	1204727	583326	685693	1344	954578	1181882	654100	893846	1628828	949014	650111	782801	840166	1071308	978870	1835271	1796	1150965	1849	922897	726846	624542	1726863	1618153	1151300	1835202	1487289	2182673
436	8.02	231.064		rt8.02_mz231.0644							54	219105	151724	259349	228212	387086	263380	358336	173794	504318	373992	286042	257753	231897	134	276244	273277	210355	240429	275399	408141	287425	152578	274783	233945	258948	782545	171	305810	148	225007	119130	212117	603486	523327	298312	611401	235681	676410
437	1.02	231.098		rt1.02_mz231.0983							1602	426627	367256	420552	339384	700489	371559	586830	486494	249009	714257	310738	446388	338118	1127	426588	289419	318870	482569	256338	396920	508073	446421	613262	553040	303528	759377	1389	492706	1573	412617	531866	461318	719854	526022	712804	441285	370107	187116
438	4.13	231.122		rt4.13_mz231.122							164	81864.4	70758.7	97989.1	78510.2	63379.9	62022.9	62626.2	143641	83015.9	73871.1	165539	55822	85808.6	60	79526.4	95435.9	106332	49937.1	112707	76205.2	76402.9	194746	88367.2	181153	104179	126606	166	107859	237	72520.6	114621	66967.8	86088.5	84918.4	61660.1	83773.2	77997.2	92421.2
439	0.88	231.989		rt0.88_mz231.9886							206	245452	268219	18603	217407	289239	290380	281711	277769	134862	210122	205866	236737	251392	167	248809	150971	270405	240686	13284	158406	251191	323343	238424	234436	236077	201623	342	323800	135	235430	283568	304599	204109	270973	322941	253956	160976	206696
440	4.22	232.096		rt4.22_mz232.0964							81	203545	185821	269541	207906	187221	124281	323314	127957	176346	90155.8	331434	333958	240706	155	259054	284776	211972	198242	207850	402175	286808	104610	402794	145157	292297	147835	75	273867	97	230534	129728	333778	134401	126568	216393	132164	277386	155524
441	7.26	232.354		rt7.26_mz232.3541							18	78567.5	53381.2	96943.7	56079.6	121040	105094	69090.2	86952.7	97826.4	131359	87222.3	43757.2	59760.6	34	86117.8	95561.5	59153.7	83330.6	124314	85813.8	55045.5	91043.9	65825.4	112467	87973.7	120969	56	94790.4	37	92274.8	75070.9	45227.8	112728	111154	130416	134186	115101	161398
442	5.24	233.044		rt5.24_mz233.0442							52	157568	115475	242407	104527	128857	184253	113720	134735	250976	234588	196783	78857.1	105917	56	162050	213180	105105	169492	343784	126070	89908.5	125247	115483	185689	167264	287245	197	201560	55	191404	114112	96597.6	256076	247676	255980	330336	298096	342314
443	10.74	233.081		rt10.74_mz233.0805							1026	171598	90248	378576	103164	83004.7	87166.8	157427	1121	644266	82836	549583	133799	117286	390	191789	357416	124752	615	327943	251442	98315.7	62964	115142	1663	162786	440107	1311	184651	876	132308	1117	65962.6	395998	431676	72895.1	442730	317403	357732
444	5.59	233.081		rt5.59_mz233.0809							73	233688	185535	278577	229122	247772	212327	195894	193474	579372	283156	342705	128252	225591	70	211020	264902	208744	175898	287917	216439	164399	177375	183012	257155	292909	832085	90	270583	73	258788	188455	160690	808364	821345	260305	859328	332535	912230
445	7.26	233.081		rt7.26_mz233.0812							369	4811353	3893243	5971124	3564285	6880805	5474641	4023689	4936057	5265753	6432411	4858410	2842884	3557415	768	3827797	4946946	3109288	4379957	5476447	4125440	2836200	4169360	3313220	5299365	4156813	5447566	701	4073794	578	6390245	5416991	3564444	7366058	7516540	8488473	8828214	7315125	10881570
446	7.25	233.722		rt7.25_mz233.7223							8	37182	25980	54575.7	26032	80791.4	82078.4	41141.4	55565	71277.5	117203	57775.3	20629.7	31138.8	10	77578.6	59231.5	42598.6	70418.9	105052	86357.1	35677.2	82418.9	50308	111333	89596	128121	22	122097	0	25612.1	1718	1167	59744.5	48167.5	57443.9	62670.2	49750.5	82149.1
448	5.88	235.06		rt5.88_mz235.0597							357	507420	392441	666830	441612	505295	431650	594216	536679	806092	601306	668950	555930	433841	296	550949	689844	402233	492358	581861	699330	585265	511240	726563	672274	635076	1088175	308	649174	282	526861	532999	591262	850432	824931	656523	1022915	716345	1071454
449	3.06	235.06		rt3.06_mz235.0597							132	61295.3	66424.8	79206.9	96713	1193	1165	36600.2	1527	60495.3	2297	70052.5	55817.5	63274.2	156	64640.1	87479.5	93041	1166	79072	66548.2	60951	1173	67981.3	1235	68880	35287.6	190	73064.8	244	59415.1	717	60173	75517.3	68138.4	1599	74605.2	73543.2	76752.7
450	4.11	235.06		rt4.11_mz235.0599							158	1068846	1098099	1258882	1211489	1072059	930859	775977	914078	1491973	1150506	1351906	741078	1123995	76	1047867	1066803	1052581	668583	1232781	1128317	738873	905130	914622	1050578	1586755	1671791	211	1214547	114	1272089	873097	992708	1983806	1841705	1097393	1915465	1712145	1953479
451	1.01	235.165		rt1.01_mz235.1649							295	126862	124039	292843	97802.4	3294	46630.6	92762	4220	183042	3638	165353	96714.5	152167	426	108961	257598	88032.4	88719.3	246228	162619	172921	3808	110823	4807	153830	129686	414	128452	168	142146	94097	130949	168520	285407	4940	274616	306834	212940
452	0.99	236.043		rt0.99_mz236.043							867	87175.6	2738	120609	86055	54186.3	5364	65093.9	55520.2	110810	99584.6	117790	137030	109409	677	80947	106284	76827.7	52924.6	85516.5	90495.3	109262	56463.4	160187	120261	159309	44572.8	420	82753.8	807	181068	80303.7	67856.1	145333	3332	93830.3	97065.3	101325	102921
453	7.56	237.184		rt7.56_mz237.1842							59	69263.1	45984.8	2205	62814.2	111191	90381.3	80617.1	164872	51501.3	109947	45797.8	87358.1	50992.4	104	85628.1	36800	55714	102119	1148	43875.1	67572.9	131106	102740	201035	72320.6	117309	76	100834	166	89620.2	222550	114365	96784	55984	145455	73368	39479.8	75758.5
454	16.99	237.22		rt16.99_mz237.2205							599	63567.8	68770.9	211090	121470	157862	178492	197746	81213.6	242839	149560	184101	109047	155624	263	153088	67005.2	75686.7	126851	190134	221859	128674	85787.1	191798	159902	189205	144144	627	186280	749	207011	133337	187880	292943	260691	236220	225116	176891	311986
455	7.72	238.049		rt7.72_mz238.049							131	25596.2	1457	29284.6	1158	45009	40172.4	487	1581	1542	42875.7	23413	458	938	173	28049.9	38961.3	908	31181.6	47800	802	388	42410.9	476	50320.4	1375	32625.3	125	35611.1	66	28377.2	777	348	24205.5	1395	42692.6	26272.3	30842.9	34537.3
456	3.46	238.07		rt3.46_mz238.0703							33	135529	560490	114	493438	193	458	745	325	295	495	125	392	537613	94	144968	253	484434	577	234	403	155	252	354	173	505474	107	31	158801	50	154837	105	339	343	366	573	344	205	401
457	3.9	238.071		rt3.9_mz238.071							60	498061	354738	437165	439813	817298	630255	549086	388996	510697	799244	355031	533748	343730	94	437981	379441	331451	578846	435364	581081	426682	412724	646422	538592	414971	765080	66	518583	144	622341	530994	911523	885010	625276	877285	771851	421893	941942
458	3.71	238.071		rt3.71_mz238.0713							45	709978	543229	558637	589338	1466616	1079505	855160	848672	693475	1314284	474295	739496	492366	89	656669	405137	418363	868078	543357	650759	554726	751704	806163	1027529	478765	1287033	85	794557	49	1044451	1077863	1262951	1406831	1064888	1751474	1107988	485262	1203958
459	1.5	238.093		rt1.5_mz238.0932							292	239561	244643	254011	233623	212922	205817	164965	302470	207051	294561	216080	241436	231076	239	235247	189253	240676	185667	135633	178089	183231	257949	227388	391010	232226	323960	274	273318	219	276687	361404	324489	331166	238954	319453	225202	164040	237829
460	5.99	238.546		rt5.99_mz238.5461							19	31281.4	1784	37801.2	1563	41601.4	35407.9	23400	2250	1008	33954.8	33407.2	1687	915	10	26979.2	39741.8	1149	30807	28335.2	25892.4	2300	1083	28646.6	26478.8	1437	28082.9	21	31262.4	25	35205.5	1279	33167.6	29080.2	26231.8	50219.5	28697.4	53718.7	36010.8
461	5.89	239.038		rt5.89_mz239.0383							294	60179.4	50591.2	70977.4	51923	65626.1	59286.4	62935.1	54483.5	76253.6	74694.1	69184.6	68495.8	57082.7	180	63711.1	77003.8	53588.8	57370.7	61282.1	61707.1	68392.5	76322	77981.3	74230.8	74465.4	103807	216	73215.7	249	77073.4	61141.6	62735.5	83847.2	99900.5	84614.3	95302.4	77287.9	84914.7
462	5.05	239.058		rt5.05_mz239.0578							191	119798	63901.4	155531	59357.4	151128	120465	90926	291024	165084	143745	100870	88715.1	50653.4	427	106062	4379	54741.8	122538	287528	48387.9	63428.6	198876	83040	281278	74299.5	4742	228	140398	186	142650	309654	98284.7	64659.4	80033.9	171782	156032	96021.6	39801.5
463	3.82	239.149		rt3.82_mz239.149							272573	368803	354454	304702	312220	212290	489290	218540	406108	387190	200688	311670	122645	295588	240813	364794	281117	286320	566219	333005	401429	368806	366429	448452	456534	329506	657062	293950	440754	310759	454999	480730	546704	319013	552774	623747	495776	267625	500332
464	3.03	239.175		rt3.03_mz239.1754							54923.6	48455.9	60362	66107	47329.4	73134.1	56426.3	59735.2	67424.6	57512.5	63880.4	47727.8	76993.2	49273.6	51052.6	67667.9	57228	48906.8	62475.8	48314.8	68639.3	58921	75766.5	74409.6	69293.4	54267	86749.3	54624.4	67129	56984.3	47892.1	66514.4	74300.2	85254.8	82175.9	50003	90772.1	60899.9	68955.2
465	17.79	239.236		rt17.79_mz239.2359							530	64292.8	996	160740	523	145563	104922	138420	735	145767	165244	117704	202890	155219	711	131718	136489	180154	137810	170702	152391	128781	48037.5	74475	205854	203274	83822.8	459	121479	392	111930	104707	52831.3	131799	126646	141472	112740	139073	170848
466	3.26	240.086		rt3.26_mz240.0863							956	193985	98794.3	250776	118659	95017.3	88297	479114	143872	356248	104599	229906	317081	146621	380	189900	197457	103846	90439.8	145406	336778	372140	106623	362459	163273	184116	285016	255	221040	572	255787	162592	461366	231068	326678	107866	382262	234632	411018
467	1.05	240.087		rt1.05_mz240.0874							185	44498.5	1843	44745.7	40207.7	52125.6	59661.6	48558.7	54421.1	811	74949.9	45646.9	45318.4	45594.6	114	39747.1	876	1549	50385.1	1339	36816.7	1197	51969.4	48260.1	64932.5	40114.1	57300	187	50817	86	47285.3	67325.6	54927.6	58131.3	48692.3	68591.8	41143.3	603	59984.5
468	1.44	240.109		rt1.44_mz240.1086							130	410113	389348	485321	365070	271084	280919	236855	362056	434269	449846	443573	392136	353312	113	381130	327418	385641	245608	353553	285435	264240	230552	379360	408448	382511	446188	136	418527	142	442984	383213	486195	627792	441782	455493	439508	308394	554824
469	12.3	240.231		rt12.3_mz240.2314							44802.9	47055.8	57139.1	62680.2	61317.5	92390.3	61667.7	52833.9	69956.2	103259	80564.7	101626	67673.7	83910.9	62049.7	61804.1	84489.2	73448.7	63083.9	84744.7	72838.2	74378.8	79879.6	72846.8	83704.5	112987	128711	67608.4	88351.1	44017.6	55198.4	55063	47039.2	85154.4	74324.6	90824.1	76654.2	70735.9	89428.4
470	4.77	241.07		rt4.77_mz241.0698							101	34830.7	1202	60354	46118.8	1998	33282.7	37406.1	463	46646.8	47976.8	74190.4	964	56873.2	63	42540	68619.3	39500.1	1227	62920.9	40779.5	37160	338	32525.7	192	60783.1	91112.2	114	58502.2	54	33573.1	504	1056	49749.2	1992	30448	2382	51072.3	59876.6
471	4.55	241.07		rt4.55_mz241.07							79	105656	53561.8	107304	54402.1	4397	4328	226674	45573.6	214100	62457	109904	215183	82468.9	147	115136	102469	65593.5	49252.9	104501	256582	234211	53153.1	223227	70544.3	103238	199491	149	147225	97	115110	46153.5	196380	143884	191660	48391.4	168364	86744.6	188626
472	5.36	241.086		rt5.36_mz241.0856							128	98410.6	92514.1	123919	62856.4	168602	149764	1469	58955.8	140335	222453	107170	396	57275.6	127	111944	132298	63434.7	105919	281525	33197.3	913	59649.2	847	101842	130986	171912	149	130180	58	101802	35294.2	553	111941	134814	148042	198712	155424	244777
473	1.58	241.155		rt1.58_mz241.1547							428	842259	780935	806668	784279	1534971	1197040	647964	998836	1010345	1289849	639140	400446	767024	230	740662	538222	733701	930835	615983	495206	420567	790467	426204	1009499	747073	1626034	344	890026	269	809477	911558	549784	1971685	1467632	1441258	1419017	633925	1511516
474	1	241.155		rt1_mz241.1547							156	71910.8	6594	86189.8	6834	119914	88264.4	86208	100965	190417	292657	147229	153806	6235	155	81357.2	61753.7	4050	62347.3	64625	79218.8	69989.9	101154	159064	105063	150038	10133	265	79957	174	77927.1	120243	118558	117998	7707	131922	8543	84211.1	71268.4
475	1.04	242.07		rt1.04_mz242.0703							115	72463.3	1950	53428.8	65938.4	69238.4	1556	4466	1086	499	1307	48795.5	73761.8	60281.9	93	59275.9	509	48857.1	1466	38524.5	4700	884	383	66407.4	86284.4	64329.6	93348.4	210	63793.9	126	73678.8	1336	60651	1727	1915	1568	60143.7	2348	809
477	9.59	242.174		rt9.59_mz242.1745							36990.1	35492.7	179	72	151	447	259	165	232	264	327	193	263	180	59560.1	49788.6	109	151	768284	490	407	196	505	84	143	229	93	59095	65265.6	34958.1	42988.1	252	162	54	126	251	314	297	271
479	7.02	243.087		rt7.02_mz243.0874							481	70845.4	83833.5	69776.4	68325.9	101944	94053.6	59307	105208	46785.6	92220.2	70577.7	65671.4	83931.6	558	72318.1	58764.8	71571	106937	72074.9	65912.1	92095.2	105917	74219.2	134849	100661	81448.9	580	97544	605	83008.3	115559	61006.6	56914.9	55967	100759	55413.8	68196.7	60586.4
481	7.05	243.21		rt7.05_mz243.2097							332	90250.9	105817	88862.2	122202	73229.1	57851.5	80539.5	114149	116863	79056.9	96582.4	85197.3	125207	526	92338.8	80446.2	91485.4	58682.8	59545	92704.6	89399.5	127153	81107.7	149125	120508	143685	455	97261.1	178	108792	196772	114371	192222	144731	86195.6	142482	93714.7	136379
483	3.98	244.118		rt3.98_mz244.1179							48	158634	114945	193841	134197	232911	167064	271254	132194	117065	152578	193591	264564	140851	119	183253	192676	146420	231325	137890	238719	254182	105753	290918	169364	168588	135350	44	257224	55	204367	119716	286438	155814	122364	270588	145499	183563	136578
484	1.36	244.119		rt1.36_mz244.1187							374	131346	165840	138152	138449	5662	86525.4	14677	99471.7	110179	104601	106242	175482	141421	401	127692	124356	148854	7949	121471	171551	154680	87360.7	157735	115427	134144	92319.9	431	130999	261	142660	130062	153124	109833	109946	113955	11239	127657	115387
485	3.77	244.118		rt3.77_mz244.1176							85	120964	102651	154689	136074	108811	77387.8	130906	88347.6	117796	74201.3	144925	134485	125450	69	129231	191666	113687	123845	154854	163708	119905	80702.9	157549	115864	146062	92243.2	123	158402	280	131033	86417.9	151810	85974	87732.5	148482	116815	152914	76576.3
486	12.89	244.263		rt12.89_mz244.263							648	24892.8	64876.6	45059.1	29158.6	45753.6	38702.9	26485.5	31200.4	38561.5	32910.9	87235.9	33804.4	77304.2	888	32348.4	41243.2	81461.8	37198.7	80230.2	44553.4	39219.8	37355.4	39948.9	39977.8	84895.3	34226	1067	38249.4	701	30205.2	43020	99618.3	36351.1	31625.6	35620	40071.4	63474.1	35541.8
487	1.47	245.075		rt1.47_mz245.075							432	141896	2480	139614	2575	6522	5603	105332	4205	2967	3552	130218	142708	2968	400	51887.9	104505	147158	109089	105851	125976	2289	4965	138889	2042	148905	51699.3	458	48056.4	451	149372	2161	152015	199996	3558	4243	143512	116951	132297
488	8.28	245.08		rt8.28_mz245.0799							54	39248	40395.5	50279.8	37739.9	77231.6	59648.2	534	39927.5	51098.8	108803	59885.6	388	49067	166	53433	74466.5	38001	58891.1	84963.2	1240	661	1147	777	55335.9	65035.9	74476.1	157	66024.8	74	45449.6	1978	281	55955.9	64041.7	63511.5	68375.4	68111	81074.7
491	17.76	245.225		rt17.76_mz245.2252							525	284868	264662	618778	305398	298190	232025	374170	337742	489143	265055	404093	487391	435398	378	322323	379151	294476	217099	385141	592485	345446	185202	449167	271133	425934	282553	508	384458	262	373526	300188	505970	427853	414098	353029	315316	484793	609270
493	2.64	246.358		rt2.64_mz246.3576							21	34033.8	44549.9	44892.1	50819.2	32122.6	24295.1	2317	43806	29232.5	29346.1	2631	3387	36643.4	28	31717.2	48227.9	39458.4	25509.8	37877.9	33661	29816	34790.8	26986.4	56135.9	39524.6	44152.2	33	36074.2	32	45819	47259.4	42030.6	52724.7	44538.6	45136.9	45575.8	50443.9	39117.9
494	19.85	246.862		rt19.85_mz246.8615							194097	140891	184471	181039	199952	213508	141260	198864	197124	227110	238141	279512	204133	238979	305706	253074	244581	272983	228334	298117	250152	320649	318948	332609	341252	362826	371727	451438	363307	423433	360083	355792	395452	309116	392054	374032	387943	366998	317111
495	9.63	247.06		rt9.63_mz247.0599							344	296624	207003	643529	241286	233010	200219	271549	130779	721102	418258	1013134	269085	355782	725	448734	647442	288494	188429	594546	488320	346630	190536	422943	304425	424672	1158469	434	490971	495	444137	153548	235128	1092505	1015976	258805	1015130	943059	863178
496	2.64	247.129		rt2.64_mz247.1286							458	2784021	2828740	3349888	3423263	2544992	1955405	2186700	3051844	2175158	1961265	1894161	1965265	2752589	585	2467591	3327060	2674943	1880895	2770293	2830672	2499669	2195952	2641891	3022805	2516556	2740604	406	2522026	334	3244806	4029033	3023603	4201397	3445405	3364217	3742250	3947636	2883627
497	1.06	247.126		rt1.06_mz247.1264							473	82526.9	93468.9	103794	97373.8	89123.4	99221.3	84952.7	98814.8	84862.3	78032.9	59455.5	79511.3	98450.6	320	89183.6	3452	90533.1	77606.2	1380	51224.8	76517.3	78985.5	87335.9	83035.5	84400.6	109399	496	88380.5	217	79118.6	91156.7	3773	114473	97519.7	100864	91112.1	2301	92898.6
499	5.54	249.107		rt5.54_mz249.1074							59	55931.7	686	76718.2	700	441	491	125261	280	97015.4	897	83942.6	162213	547	79	61776	83150.3	609	461	41474.5	1892	83813.9	522	199692	346	469	79621.9	196	87092.9	192	89392.7	302	168806	1281	114516	322	149077	90829.3	1228
501	1.01	250.093		rt1.01_mz250.093							1186	127134	125645	5027	128322	119003	109687	131444	138014	100973	96485.7	3274	107503	110889	276	137120	2673	116326	1621	112161	3452	119448	2203	140479	129999	114195	181361	871	154116	349	105038	141849	59247.4	161782	2870	107144	3553	57839	159157
502	2.85	250.093		rt2.85_mz250.093							61	76347.7	91998.3	107985	88412.9	75627.5	80693.8	91195.1	72541.1	71087.2	94053.3	77099.8	62022	95763.4	61	79157.8	82459.9	91000.4	72096.2	84482.2	104355	63296.1	75277	78357.2	95193.4	119171	87651.5	53	94940.8	62	94600.5	77680.1	71379.7	112838	74388.6	106438	81806.7	95613.9	100642
504	0.89	251.03		rt0.89_mz251.0305							821	323266	308999	304974	340247	337793	399601	290775	263576	241073	290353	343588	289603	277630	69	323741	275692	275199	340260	235103	282162	292902	322268	295569	271846	298835	260502	250	364255	244	348302	366504	368902	272733	397794	476064	473126	349989	344627
505	6.15	251.038		rt6.15_mz251.0384							154	116745	69649.5	455	64463.7	102949	91035.7	153031	88309.6	2402	82369.8	941	200169	66200.8	287	113691	407	57315.7	81904.1	454	208679	195134	100878	192528	114434	80792.8	467	244	129214	363	119695	105032	180927	612	1868	106334	2979	390	607
506	3.87	251.138		rt3.87_mz251.1385							76	35929.3	36053.1	31759.4	32218.8	39550.8	31540	71495.2	1227	44212.6	33080.6	42279.9	62589.6	41425.6	43	36905.3	33801.2	34692.2	1436	42522.5	58120.9	56136.9	1518	69263.3	29390.5	50827.4	95999.5	145	53711.3	120	48119.9	1474	62313.9	110392	74751.7	36833.6	56137.9	44946	102726
508	1.55	252.077		rt1.55_mz252.077							299	46004.4	47695.2	50535.1	1002	57745	61298.8	3476	36867.5	58485	68288	1594	57606.4	46081	167	43631.1	778	1341	1882	1063	1540	45293.9	1342	49166.4	69048.7	140002	100375	303	50722.8	323	67931.5	58899.4	52416.1	138170	111449	59008.3	1254	1873	89565.4
509	2.97	252.072		rt2.97_mz252.0723							83	62176.4	95049.6	60266.9	71504.1	66515.6	64744.5	81494.6	69144	88975.7	125217	78897.1	120801	93912.4	61	78499.6	58201.2	73987.1	66851.6	45416.9	85281.4	80802.6	65006.1	133473	135304	112467	92642.2	93	116180	82	92267.6	91343.4	112542	85550.9	88999.1	92502.4	70789.6	55968.4	103655
510	8.63	252.159		rt8.63_mz252.1588							61	42356.2	29588.5	61432.4	33398.8	35862.4	55131	55830.5	942	32016.4	54549.1	60081	69271.8	45772.3	151	53979.5	33600.1	42792.3	70610.5	116765	62188	43251.3	971	65606.8	1159	70905.3	1089	112	69985.2	118	52500.4	1088	48318.5	918	864	100293	874	54820	37589.8
511	0.91	252.974		rt0.91_mz252.9736							486	43485.7	111456	110205	98455.3	78867.1	33906.9	107570	55150.7	85402.7	5510	109741	108371	111987	131	94017.3	78235.6	40090.1	81882.3	80852.7	72054.7	93583.5	4096	109763	65219.7	106097	80455	291	61596.5	158	85707.1	83691.7	122062	89865.6	142942	45270.8	154361	36166	131659
512	4.03	253.071		rt4.03_mz253.0706							23	298452	296708	448484	307009	216941	189432	271437	137960	434559	201806	459931	274328	312272	105	298471	396880	318192	174233	441278	461367	302927	135236	360519	193463	412825	331539	142	430149	108	397286	127813	381428	385052	476340	193605	433772	643991	561567
513	13.35	253.631		rt13.35_mz253.6311							0	46388	40538.2	74044.8	48574.9	25801.2	32980.9	68811.8	31392.3	76834.7	34950.3	62225.3	58826.8	52875.1	64	51712.7	64169	47581.7	31209	65176.6	74164.2	47164.6	26856.5	74827.8	32782.2	64665	37596.7	4	68992.1	0	53698.9	34883.7	67425.5	33763.9	43746	45972.6	44921.2	48054	52963.4
514	12.78	254.248		rt12.78_mz254.2475							108	117478	91472.7	227753	77127.2	68140.6	67899	124406	52955.7	126303	65627.5	243507	112024	116593	107	137718	257784	116396	72549.8	216794	228025	108794	44120.7	124445	53597	150716	87000.9	119	142573	69	133634	44197.7	92178.7	83227.9	109158	74710.7	126217	212036	171023
515	1.01	255.098		rt1.01_mz255.0977							351	141807	201595	165491	178775	145801	148014	120678	143383	114194	123871	92489.4	92481.3	165216	143	126351	110894	155495	116054	118995	115938	99306.3	128560	107837	149583	161103	166710	225	145046	244	134862	166399	145698	212863	201606	186109	166863	160951	186762
516	11.76	255.159		rt11.76_mz255.1589							73358.4	79483	105205	100071	72409.2	108020	82369.9	81647.4	79251.6	128408	110712	103334	88138	106455	94784.9	99776.2	89416.2	102186	84206.9	88698	112458	115118	91870.7	130858	134866	141353	161048	101599	118815	92734.5	91954.9	81440.4	114400	87427.2	111806	95065.8	106507	99474.4	108467
517	16.99	255.231		rt16.99_mz255.2307							483	77641.9	75025.7	167505	81814.9	129933	124216	159683	87751.1	163138	118478	140342	139212	104857	322	109623	55862.2	57816.9	51953.6	139410	176817	111436	75620.6	105574	105236	137608	142153	718	75832.3	483	182175	138818	179646	233968	135669	138570	170746	111974	179443
518	0.78	255.938		rt0.78_mz255.938							203	39349.7	24318.3	31511.2	29807.7	2067	1881	21261.4	2172	35159.9	1872	29350.9	1770	30069.7	218	25119.2	25360.2	1789	1919	22834.2	27654.1	28684.2	764	25749.5	1435	30924.5	1660	141	27236.1	174	25864.3	1574	21611.7	1518	1976	1975	23049.4	21686.6	31972.9
519	1.04	256.081		rt1.04_mz256.0812							155	257914	205907	265090	301198	404113	398020	190300	292677	298800	362073	218044	208822	271852	124	259195	97134	206741	287640	116361	206809	189612	275512	228804	320256	249371	274222	193	293641	109	251767	300570	349133	266442	410810	457541	405700	171276	518377
520	1.54	256.092		rt1.54_mz256.0923							479	118168	151216	117904	109246	94199.7	93618.8	93971.9	2781	166136	74913.6	91887.8	81560.3	143349	262	89578	77668.7	125576	81296.2	78937.6	114037	106444	1456	105314	1752	137422	243161	330	118540	340	115719	1589	110928	258236	240213	4860	218713	84491.7	285770
521	16.75	256.262		rt16.75_mz256.2621							326	103736	58156.9	74904.1	224604	78613.3	93960.5	47980.4	82735.2	77852	62527.5	110203	77207.1	62553.2	870	84627.8	77396.1	81195.7	67439	59026.7	124483	71746.2	70344.7	78903	118235	118410	90185.1	321	82548.7	760	73090.5	60592.5	78459.6	81096.8	59003.8	64950.4	71249	81844.9	59928.5
522	13.45	256.263		rt13.45_mz256.2628							93	36705.3	30892.7	71726.6	1840	36451.3	26680.4	34082.1	1186	56504.7	35982.5	79065.1	36500.3	39123.5	162	44601.6	77079	33491	32133.1	104172	51090.8	2156	731	34428.9	1668	43617.5	65635	190	48783	137	39611.2	801	22088	56928.3	57567.7	37282.1	52526.7	73780.8	71469.2
523	5.67	257.044		rt5.67_mz257.0439							624	42808.6	2354	60448.4	2929	46637.9	3356	2982	1308	75069.8	62392.9	67281.5	1685	1628	595	37684.8	48171.2	1986	1979	91220	67326	2656	887	36116.9	2273	57812.8	73460.4	1018	61498.2	866	40278.9	1157	1717	68052.8	82369.1	3370	87147.4	98600.5	109329
524	7.72	257.08		rt7.72_mz257.0797							99	65700.4	43768.1	70155.9	37028.6	122987	91568.8	1004	72924.6	57896	131001	62587.9	455	55756.2	104	65402.8	64079.7	42433.8	88811.3	131848	1311	926	93657.4	1056	118518	71711.4	79237.4	192	89034.2	172	58957.9	60422.3	378	81003.8	85226.9	111710	87030.3	68791.2	112423
525	7.26	257.081		rt7.26_mz257.0807							143	52498.5	39234.2	66891.6	44307.6	86888.3	77737.4	55966.5	64093.6	72772	94164.3	70189.7	39528.7	58610	167	64218.7	70848.9	51073.4	73159.3	94936.8	72543.2	49665.2	80891.9	75247.1	96063.6	82718.3	107004	211	89146.3	133	49277.9	58641.1	1306	56511	62234.2	63726.2	86190.8	59120.8	91657.9
526	2.39	257.186		rt2.39_mz257.1858							21632.7	73201.9	83133.8	87259.4	770	859	562	5659	504	650	669	93047.1	341	80677.4	21925.2	66552.6	860	57535.4	676	166	443	754	339	561	1054	77474.9	72511.2	25542.6	83047.1	124	73774.4	75029.4	90012.6	96425.8	118480	87648.4	541	326	300
527	1.37	258.108		rt1.37_mz258.1075							104	115244	136791	81804.3	6509	473467	13799	291348	10280	112720	187861	72741	105297	124579	59	102625	184734	106997	322889	4627	7623	79717.9	7549	98140.9	144338	104572	186276	49	106471	65	121198	148847	125117	198483	167963	161924	530675	173956	11855
528	1.54	258.109		rt1.54_mz258.1086							118	252324	282604	186106	463168	1606	422502	1062	379279	314449	364648	155995	171310	293930	70	201377	5599	265076	3210	156113	267284	142359	282816	163764	284928	283424	397825	100	258539	166	269179	271426	237429	508626	370244	359510	16577	1712	497789
529	12.82	258.278		rt12.82_mz258.2784							572	79537.1	73656.8	77597	88139.2	94952.4	84849	93975.5	98555.6	117485	94214.5	132695	129672	92339.7	732	90694.6	99876.4	108554	73290.4	84631.7	120803	101977	96651.1	102778	100472	106413	94614.4	1715	76383.9	933	66718.2	82229.4	76138.1	97133.2	95721	83256.2	103994	86652.9	100008
530	13.01	258.279		rt13.01_mz258.2787							828	63347.1	71002	80915.1	76367.8	82473.2	71378	67564.6	95234.2	106091	76155.7	73878.7	72055.7	85910.3	848	83943.1	92731.7	76544.6	72044.9	93164.2	105165	96477.2	110722	117921	99545.2	120306	119504	835	90087.1	650	77356.1	97155.3	84546.8	103832	99804.2	82064.9	89817.1	83337.9	95244.9
531	13.77	258.623		rt13.77_mz258.6225							151	31128.3	39766.9	74426.9	52543.6	1668	1390	77493.3	1892	74008.5	1323	63731.9	33988.7	1909	131	36441.5	37337.2	50940.4	1822	69411.3	47451.6	2026	1270	44174.3	1351	40583	1634	137	40665.6	165	47285.8	51005	49008.8	37033.2	43269.3	25607.8	60554.7	67981.3	40357.6
532	19.81	258.885		rt19.81_mz258.8854							111531	131856	130273	129761	111254	124516	111978	124067	132078	134378	127984	114063	108845	125063	166425	145920	135590	151242	125470	128298	126754	171772	178399	158846	159116	119660	94763.8	222010	159772	199189	186225	118574	156330	117959	184265	183670	163320	175187	171797
533	7.02	259.059		rt7.02_mz259.0594							148	79251	75472.1	117713	76311.5	102183	74545.1	90512.4	53861.8	188046	112802	152952	84201.9	95137.6	216	91278.9	103326	79428.6	97399.1	123443	124294	91768.9	1439	93291	73354.2	108310	215588	348	110776	356	84245	47045.9	72066.2	185396	173882	78476.2	197744	137834	209459
534	3.06	259.065		rt3.06_mz259.0653							99	71518.9	41045.2	80688.6	72287.4	94052.5	85708	76417.7	67906.7	105983	96658	74129.9	84631.4	49055.2	136	67596.8	88233.7	57097.3	74307.7	75131.8	91231.4	85843.2	82270.4	92061.3	83510.9	53171.8	74433.1	106	66110.4	130	87216.1	56281.5	46746.9	100716	106124	99975	129363	107265	134164
535	1.47	259.092		rt1.47_mz259.0922							157	208565	54693.1	220021	179658	8920	179061	135585	159386	6302	91837.6	178657	202727	4457	104	166085	6170	56208	127681	144971	175380	155960	146939	181135	85004.4	60684.7	4657	141	194710	125	218553	193013	253940	98881.1	4165	128705	220695	168371	68887.6
536	1.13	259.092		rt1.13_mz259.0924							201	262337	139615	300549	232398	302846	158891	143906	128202	205419	187428	181832	218200	98548.8	304	150406	212085	116155	228440	108543	302310	217900	297992	252970	10249	187570	97260.4	506	145227	45	211540	238888	259408	280003	143610	374369	243067	132326	202092
538	14.46	259.63		rt14.46_mz259.63							68	44328.1	34617.1	51916.4	42302.3	1010	1091	57936.1	859	57983.5	29887.2	48827.5	40792.5	41051.6	82	39866	52876.4	35246.8	290	50723.8	66772.2	46151.8	530	49993.7	1041	55048.1	774	160	44670.4	102	54792.1	38016.1	70985.3	37847.2	52374.2	42258.3	57113.2	54588.8	54944.2
540	3.99	260.33		rt3.99_mz260.33							6	58458.1	37354.9	70744.9	41825.5	72831.6	54707.6	86673.2	37906.9	36799.7	47622.5	56652.4	84945.3	38673.1	11	58484.1	54770.4	42629.9	68993.4	42779.7	72276.2	79396.6	28582.2	91776	52103.6	48347.5	40610.5	6	73780.8	6	71795.6	40588.8	115868	54154.5	44000.2	98841.5	48197.5	71090.6	50429.9
541	3.77	260.33		rt3.77_mz260.3298							102	39494.9	34867.8	51887.2	42486.2	32460.2	27837.3	42318.8	25487.8	35451.9	23884.3	42254.8	41093	35497.6	192	34795.9	47842.5	32638.3	35611.1	49155.6	44536	31326.6	771	46177.9	32944.4	47711.1	22493.7	266	47880.4	150	45116.2	31554.2	52405.8	32428	30877.3	50508.4	39677.5	53896.1	24509.8
542	15.6	260.638		rt15.6_mz260.6376							118	61862.4	62832.5	62935.4	50690.3	39343.1	40414.4	73933.3	58215.2	89188.4	33469.2	63033.1	59779	59202.5	118	61561.7	69525.5	48437.5	41503.3	52708.3	102890	56423.1	34791.9	80455.1	40548.9	57978.6	48181.2	236	67842.9	118	82633.2	68664.4	72984.6	76604.4	75255.3	52553.9	69902	87263.6	81721.4
543	7.46	261.112		rt7.46_mz261.1118							38	94653.1	81118	98692.1	109450	133567	95320.8	30063	81209.6	89980.5	140193	109908	257	93873.7	67	71193.8	96405.3	77954.5	68078.5	109497	1458	899	66249.1	980	79238.8	113766	157343	58	106607	44	82245.7	63526.6	382	119171	114833	94940.9	149513	100798	132442
544	8.28	261.112		rt8.28_mz261.1122							282	1230626	1128858	1559187	1038937	2053165	1386061	328992	674892	1430658	2146093	1673835	189994	1053522	352	1188148	1450102	913615	1095155	2089430	404652	225793	507642	280864	776974	1388261	1340409	647	1414450	360	1388600	496103	156519	1602184	1793099	1661913	2164797	2120455	2290718
545	3.78	261.143		rt3.78_mz261.1433							188923	2607115	2264997	3250846	2421554	2186735	1632859	2187690	1558970	2073165	1462794	2370325	1883777	1786146	144774	1768053	2580295	1546992	1810080	2033156	2275160	1781175	1093443	2303531	1655272	2502373	1616042	212135	2020070	188843	3232549	2546733	4023672	2616995	2418443	3704180	3158161	3819193	2254864
546	7.05	261.221		rt7.05_mz261.2209							142	94070.8	118904	124166	150381	122535	85401.9	123940	165174	153663	110481	111201	106684	163293	118	107315	84768.6	133738	92514.2	67278.6	116412	101042	155276	114654	220823	159002	230106	74	148803	126	156976	261211	143139	265485	199522	149811	183906	143188	216768
547	16.15	261.22		rt16.15_mz261.22							87	67910.8	92152.8	99027	66013.2	119405	143749	160936	102110	176920	112572	131767	69189.3	100947	175	113080	82936.9	75426.2	76646.4	126516	113288	76096.6	61728.5	95438.3	88669.4	108417	160585	250	107701	351	106781	99144.2	137316	202263	147369	150838	112399	104166	181533
548	0.92	261.928		rt0.92_mz261.9279							63	45990.5	98852.4	139066	123936	36770.4	28580.1	112743	29377.5	121619	36363.2	82326.8	50052.2	99363.4	74	107566	94853.9	102908	32427.5	98355.6	43468.8	46566.5	30920.3	131165	41200.2	125802	111276	109	126680	136	57340.9	32407.5	111336	142880	113768	34567.5	149935	100276	118022
549	4.57	262.107		rt4.57_mz262.1071							131	48450.1	2345	57895.6	44320.7	49284.1	38254.4	60982.4	2308	95516.3	56110.5	75829.8	47296	45697.9	45	50524.7	66274	38627.5	2363	67897.1	60959.3	58313.6	37612.7	61611	2727	50681.3	123150	114	65590.1	100	59265.3	2220	62846.2	138612	135332	62009.1	134851	72819.9	181380
550	1.35	262.128		rt1.35_mz262.1285							1801	817907	991022	659839	1170761	349481	427307	757408	827950	515626	297004	526726	913236	797127	1525	706319	748209	896191	457530	671953	1032043	829838	639540	916742	820046	591501	603939	1397	723077	1081	771536	1128835	904724	699340	558852	765562	655030	740989	650777
551	3.15	263.091		rt3.15_mz263.0912							75	169220	122313	218584	69241	142754	109000	147600	78151.8	273712	137292	209672	128334	151198	92	160963	137209	105733	115428	98194.2	164324	139992	92749.1	190008	218774	155780	412767	105	187417	88	175714	146777	131824	395111	368343	239773	395064	132797	434030
552	17.75	263.236		rt17.75_mz263.2365							529	1644193	966579	2909596	1500034	1293763	1428307	2273120	1539145	1866031	1128716	1777178	2163937	1958608	540	1386689	1650485	1213742	953031	2162690	2279253	1462610	768095	2462224	1120777	1624825	1391613	830	1464239	712	2532253	1481505	3058632	2173722	2193277	1757532	1551867	2392974	3076890
553	6.97	263.237		rt6.97_mz263.2366							423	55655.1	69277.4	69346	80587.5	59016.6	189	87237	75892.9	84530.5	71184.7	90519.6	1109	90227.7	501	62183.6	78898.5	74308.5	609	52449.3	76469.9	70721.5	63930	70827.6	102715	88274.9	150186	545	80639.5	423	90240.4	100199	65858.4	176408	166564	66798.4	129050	86491.8	151259
554	1.5	264.086		rt1.5_mz264.0864							116	53465.8	2298	1841	1812	98128.5	57477.8	50170.9	108390	2643	76932.4	66898.9	68460.4	1792	168	48742.4	1626	1203	95200.9	1303	3659	44027	83091.2	61566.8	81791.9	1412	113250	190	54912.4	190	49118.8	76383.3	58088.1	50422.7	1813	104318	1899	2565	2521
555	2.88	264.123		rt2.88_mz264.1232							62	62203.4	58095.2	1943	69397.3	39932.4	1950	97942.2	37958.4	50735.9	1277	60835.1	103955	58252.4	74	62484.5	54972	61210.1	55502.5	37309.3	70809.3	71556.8	34005	97546.1	61668.3	57944.6	58151.7	67	75376.7	85	71224.8	69079.6	97325.5	49917.1	1386	60255.8	1171	67986.8	32337.4
557	8.2	264.544		rt8.2_mz264.5443							155	40558.8	38970.9	55966.6	37761.6	48487.8	43709.9	44568.3	964	57368.4	49591.7	69766.8	2303	46979.9	160	44044.5	60291.6	38845.7	2779	61324.3	32360.9	2038	2230	1685	1881	45183.6	73245.7	136	47692.6	44	50694.8	347	1039	71153.3	78223.6	34909.9	82941.3	66886.6	69408.4
559	17.89	265.252		rt17.89_mz265.2519							395	63927.8	69614.7	185005	105737	1838	83813.7	148336	113398	224356	78083.9	209653	148569	143266	676	94422.6	127531	126161	93042.3	207319	193259	101517	1584	134606	1551	160922	136223	736	163129	656	137155	75885.1	172836	198171	196271	2364	197352	191616	244146
560	9.16	265.252		rt9.16_mz265.2518							194	87026.9	79537.5	112698	106771	81292.5	97307.7	137586	152622	121476	78135	86355.2	143519	102660	163	122487	111599	105022	181412	2157	146458	97174.8	120819	175889	192274	137906	234358	183	179866	165	135818	211917	171688	193714	129268	141070	2454	150096	131882
561	2.48	266.051		rt2.48_mz266.0515							110	193217	177248	153669	170140	250040	4315	81451.4	4439	171672	5826	59978.9	161091	86408.1	184	159984	109995	133976	156789	1751	3828	3222	3004	5871	221332	2439	366524	127	179871	94	90231.8	4017	288328	274111	267449	249019	197681	2955	6592
562	1.46	267.058		rt1.46_mz267.0581							115	79740.7	50163.5	94920.6	1497	1157	1601	1418	3179	52554.4	2174	43998.7	63053.4	1163	134	40490.1	56201.4	45137.7	1298	65320.8	38524.4	44119.8	43731.8	45999.4	64186.9	66828.3	1761	130	90871.2	211	78194.5	61552.4	59437.8	44684.4	87037.9	87254.6	59602.7	64703.9	74174.9
563	1.83	267.267		rt1.83_mz267.2672							70	116805	101969	98365.4	174154	1092	3881	595	7665	116375	134573	71539.8	77360.9	104148	67	104527	87493	127940	4018	1333	103012	89214.8	4823	97160.6	110311	120821	134521	69	110610	100	98492.4	117348	90476.9	158983	113222	149270	137018	1445	140080
564	1.03	267.624		rt1.03_mz267.6244							23	215652	335852	234888	224108	267026	216499	167343	164286	164675	177734	148477	151241	199749	42	221315	128560	237560	148704	185512	231039	163725	216416	197964	186039	216200	404187	20	246637	43	183480	188386	257816	399292	359311	246917	259045	232883	276993
567	2.9	268.118		rt2.9_mz268.1179							78	95400.7	91491	118187	96572.2	85876.5	2074	135970	68622.9	76261.4	1771	81793.7	164586	71448.6	70	71892.8	63834	59107.7	54879.3	61186.7	93736.2	49945.6	752	83573.6	1401	83334.6	925	101	61232.4	70	47388	551	1409	658	1455	985	927	1392	1579
568	13.06	268.263		rt13.06_mz268.2632							201	450617	440184	812815	432105	408261	357478	529961	442419	519399	404515	822563	484760	555128	321	465537	656065	457508	321996	715738	709690	491178	360042	456015	386485	524277	456400	36797.4	505165	407	524913	363582	443491	474146	514870	417726	531425	633498	502861
569	0.9	269.053		rt0.9_mz269.0531							19	69826.4	87815.1	81357.4	49946.6	122270	85408.9	131303	75669.9	71417.6	137820	67122.8	118220	74206.9	129	75114	83354.8	64232.6	83245.8	51968.6	68998.1	104903	55550.3	135762	91825.1	92076.3	123221	173	99607.5	74	97299	102580	90302.8	137615	79113.6	115948	80611.7	70327.6	114650
571	5.82	270.116		rt5.82_mz270.1158							343	31133.5	38167.4	28535.8	53462.9	42048.8	1895	36810	53633.7	53197.7	31410.4	30461.1	28004	42328.2	334	39497.6	25496.3	37277.1	32031	1527	37803.5	31026.9	41676.1	43166.5	73610.8	44949.1	82019.2	280	41565.1	334	32790.3	45327.8	31844.6	87093.4	50220.4	28749.4	48749.9	1722	55450.1
572	13.25	270.279		rt13.25_mz270.2785							164	98576.4	62158.4	176452	80957.5	50073.2	44769	107422	53603.6	136111	40552.4	223649	130352	97259.8	95	122764	214820	94574	91865	223944	213988	136480	56187.5	134309	66695.2	128123	85611.7	289	138736	166	108666	57975.9	112275	77826.4	107022	65294.6	111544	211588	107956
573	13.7	270.278		rt13.7_mz270.2784							55	51578.3	37460.8	56357.1	35028.9	81030.6	71127.8	45227	32081.5	111991	92138.9	62806.9	33386.3	62278.9	119	51084.2	64208.9	52871.6	73661.3	99224.2	36522.1	40186.2	1987	1319	40001.7	54028.7	111980	251	55238.3	52	42995.7	1657	1162	121932	123925	72915.4	102475	73808.7	109650
576	4.62	271.115		rt4.62_mz271.1145							420	61281.3	85621.3	79972.1	60497.7	64126.9	54205.2	50628.9	2483	86632.9	56867.6	80765.9	51809.3	75361.2	465	67480.8	65816.1	58091.2	108166	86976.6	98263	56783.5	45614.6	79886.1	54569.5	88250.7	58033.3	714	82711.6	442	71487.4	1603	57012.7	44739.9	50129.4	70566.2	43534	82525.9	53013
577	3.2	272.059		rt3.2_mz272.0589							38	34768.5	1235	31543.7	1276	50362.7	40163.9	58552.5	36406.2	83267.5	77164.7	29982	38211.3	1249	46	36980.2	1557	1277	932	35133.8	49553.3	49840.2	914	55187.2	46527.8	31708.8	133426	76	46680.3	81	41299.1	37708.7	41148	108953	92810.5	50509.4	105416	41738.8	141360
578	6.82	272.225		rt6.82_mz272.2249							143	53139.4	36144.4	89154	34654.5	77797.7	72044.9	57324.6	50830.9	116007	70037.4	86032.6	33328.5	43857.8	129	49718.4	75034	48537.1	78066.6	102897	62316.9	42034.7	50427.8	62086.4	62692	58640.7	124916	106	84493.7	202	55933	42179.7	1086	87158	108640	81102.9	99074.3	74959.8	126215
579	12.78	272.259		rt12.78_mz272.2585							141	70496.8	58705.2	131019	48643.8	38891.9	36669.6	70985.1	1449	70596.1	37969.8	135460	58829.9	61846.2	227	75982.8	115836	58577.8	36547.3	109101	104872	57882.9	775	64915.7	1303	75445.6	49736.1	217	70741.7	98	79586.8	1074	66783	57242.4	94911.2	47703.3	79837.2	139848	97915.1
580	8.02	273.075		rt8.02_mz273.0755							76	632535	435102	719571	524957	951570	654013	790622	451970	1366253	1049958	871477	551378	638276	92	727515	781516	556298	673189	18610	29159	640293	385474	700365	666111	747844	2164823	234	835451	190	544320	277541	448063	1519540	1226684	728124	1535492	680891	1751056
582	8.31	273.075		rt8.31_mz273.0754							742	367572	191585	806419	248710	3697	85126.5	399923	86948.7	1400447	135366	1202347	397005	244500	269	371033	657251	233528	62545.8	580677	510015	251063	80097.9	305885	2834	287418	776158	467	383834	485	308476	224	294618	702751	647750	1176	718048	606884	549802
583	1	273.115		rt1_mz273.1146							199	243454	256473	316868	253681	222106	236466	211846	243565	240079	165871	190899	222606	234766	198	233848	257904	215243	178606	268536	259236	245529	309842	257328	285355	218910	394079	188	282394	104	212903	306803	283286	329456	359205	245780	350293	321127	330601
584	2.85	274.074		rt2.85_mz274.0737							170	42247	1136	54626.9	2131	44098.6	25645.2	76476.8	1083	144553	59920.2	51332.1	3001	43939.7	125	41115.5	49101	1298	1396	1475	2482	56248.3	2539	73148.4	62949	1591	175722	151	56044.9	139	50124.8	1932	51826.5	172822	246109	57908.2	181645	39787.9	216168
585	12.99	274.274		rt12.99_mz274.2735							205	178719	118659	365681	146675	70600.8	81896.5	164943	67950.2	196341	73963.8	288322	183084	177134	164	212466	413768	139867	97766.6	361431	365466	200969	69278.6	215500	81933.7	176234	127479	187	211690	204	195121	93523.4	188627	148130	242118	106553	208828	387457	281999
586	11.93	275.091		rt11.93_mz275.0907							269	40180.9	1160	91787.9	1217	1437	775	182	279	93391.8	42155.9	192971	177	826	435	51758.2	109525	1372	319	88182.2	626	223	503	301	491	51318.9	133264	641	53055	91	44081.8	246	454	119660	73963.2	1515	100639	120421	48742.6
587	7.72	275.091		rt7.72_mz275.0912							213	313866	181577	323919	197898	567663	442846	108621	325277	237427	591209	286001	54659.9	269262	231	282994	280235	195947	366317	540123	124949	77335.1	357315	91932.3	473489	276586	356826	215	346836	255	300474	278242	56847.3	394900	395041	603717	401176	359952	546599
588	10.01	275.091		rt10.01_mz275.0908							250	58039.1	52730.9	81064.7	53996.2	63181.8	45104.8	48022.2	112	103704	64954.7	108272	406	69114.4	135	66311.8	74910.7	68111.6	664	103085	48244.3	442	743	804	1088	98803.3	149598	128	59820.8	260	47492.2	340	573	116722	101053	821	119617	73621.1	107725
590	7.26	275.091		rt7.26_mz275.0913							49	178916	146547	246491	140364	297595	262544	154330	215406	242420	344790	214490	114584	163222	74	200482	230836	156583	233978	307000	196084	129801	241596	176647	287745	230826	343737	82	247524	66	207190	178677	96414.2	314090	259158	304748	316874	292765	375259
592	5.07	275.16		rt5.07_mz275.1602							621	76245.1	81437.6	113211	89973.8	37180.6	2266	83274.4	1434	61320.7	1166	119830	83278.7	89712.1	213	72653.8	107061	82539.4	56232.5	96754.9	103034	73379.6	1073	92347.3	1312	109974	2007	192	106356	282	93451.9	647	99437.7	2141	47095.3	79699.5	56426.3	132130	52773.8
593	1.43	276.088		rt1.43_mz276.0881							1252	77419.3	57806.9	70608	79263.9	62783.5	53184.5	56849	86523.9	45087.1	66424.8	62903.1	87551.5	57893.3	981	64462.6	10488	75458.2	62770.8	53837.4	63167.3	55686.8	94721.4	73667.8	117120	59921	101178	35826.9	90289.9	37793.2	77013.9	134428	67122.8	76032.7	49449.3	103004	47548.4	8924	45361.9
594	2.74	276.108		rt2.74_mz276.1077							186	2189175	2132722	2362612	2303359	2606369	1928186	2787046	1849907	1369741	2050760	2180941	1789053	2347224	213	1943720	1959992	2013464	2099201	2063958	1561322	1580958	1442439	1828923	2147344	2411729	2447397	185	2170442	357	2428788	2223695	2131222	2974371	2261591	2629072	2333602	2363963	2447348
595	1.01	276.133		rt1.01_mz276.1333							502	1967238	2027410	2422931	1925349	1922027	1674285	1574487	1601182	1694331	1645302	1768789	1664057	1644361	180	1854169	2283689	1655844	1414908	1948275	2719431	2129948	1711310	2175817	1799945	1714355	1836896	337	2001608	351	2254194	2072844	2451340	2218359	1976112	2337299	1998625	3300242	1768618
597	2.01	276.144		rt2.01_mz276.144							771	1890526	1505649	1661622	1046532	61593	1234613	2000666	2093266	25661	29769	75545	2259454	59180	796	1661497	21431	42352	1328517	746066	46026	1742618	1107143	2258137	1959500	67120	1840070	917	1840989	344	1924239	2943410	2602647	1824699	1397262	2635415	1141703	966016	21585
600	1.03	277.103		rt1.03_mz277.1031							997	995173	956655	1112125	854742	936461	1002021	854872	817967	705190	739576	908084	902650	801162	752	919320	820906	809397	723603	712551	1066080	916152	967019	962382	855537	820331	888460	723	1003080	474	969119	1037715	1385740	928693	1149211	1226982	977037	1227335	847123
601	5.36	277.107		rt5.36_mz277.1071							106	286939	275445	355581	201606	457380	413104	89663.7	168587	383689	560354	301519	1192	177078	397	303027	361418	187659	301788	661300	98588.2	63386.8	177154	66158.1	255983	340208	428806	742	323517	353	345234	110416	958	371853	407873	451665	554175	484646	668843
602	5.72	277.106		rt5.72_mz277.1062							539	33604.7	42102	36366.5	39050.7	67582.8	60576.9	677	45425.9	51213.5	68647.8	2779	125	52035.5	693	40273	52608.5	39562.3	66654	66143.9	274	613	38988.9	257	50859.4	51491.6	87501.9	529	43995.2	632	50071.2	1675	404	55827.1	46552.6	63818	62129.7	35180	71997.8
603	4.22	277.118		rt4.22_mz277.1177							68	124824	116630	164066	138352	96497.3	77008.7	196734	82158.4	98568	71572.1	184672	215193	141659	81	140000	176734	136191	115692	121427	248366	181010	68394.1	252672	81670	174265	83461.7	44	173801	51	131920	87451.6	216818	81346.9	63653.2	127490	89179.7	181231	85143.7
605	14.07	277.179		rt14.07_mz277.1786							874	49222.3	1330	47848.9	50939.4	68748.2	55926.8	57180.5	64369.8	91589.9	61932.4	59979.8	59638.2	61093.1	647	61847.9	53443.2	51863	68118.9	60121.8	66384.9	70324	70171.4	67185	74668.4	69994.8	82085.3	880	78558.1	556	52828.2	53589.8	57979.7	73806.3	69314.4	69143.1	54738.8	61103.9	75030.5
606	4.22	278.102		rt4.22_mz278.1022							149	770229	623671	920814	723531	573711	398729	1168262	387886	561421	288116	1044586	1208067	737578	108	811381	958254	708721	689537	664132	1320628	984640	329547	1292867	436854	914506	420975	144	964555	126	868724	406896	1213795	456677	403737	769682	446221	1009068	487007
607	1.37	278.572		rt1.37_mz278.5723							6	31190.1	31760.4	25396.2	2902	799	28103.6	967	1574	2411	41324.7	4819	37724.5	3008	24	36314.3	1697	20379.7	1060	41174	29577.3	47014.1	1909	52190.6	2848	3258	2084	44	39637.9	18	40049.5	21540.5	56827.4	30877.1	38106.1	54956.6	3340	35779.8	34844.3
608	10.24	279.038		rt10.24_mz279.0376							133611	95045.6	100306	112120	104284	115790	108716	3651	122229	264048	123772	118251	124512	157082	167419	128522	125175	243100	112540	106433	165085	153573	359384	153087	150120	260348	162959	137872	313599	159101	125419	124472	129546	126434	129123	139833	130549	212933	123987
609	1.59	279.064		rt1.59_mz279.0642							101	73742	64437.3	55135.4	1103	830	62010.5	1081	2512	60769.2	87532.4	1389	54338.6	51703.8	160	65995.4	854	55342	482	562	66525.8	49403.7	1641	52634.5	2190	52315.7	67351.7	184	58416.6	136	51758	51348.2	86728.2	96923.6	105922	72426.4	62960.5	634	89698
610	2.56	279.101		rt2.56_mz279.1007							386	169016	163286	230394	195574	181326	4595	163804	4216	523	3955	182087	8911	160615	286	157368	258645	188322	155864	171535	852	419	1099	360	165930	176751	178467	283	162098	262	186067	183187	167033	157609	76931.8	180694	131356	249067	621
611	3.08	279.134		rt3.08_mz279.1337							144	93452.8	84404.9	127037	111582	91650.4	71046.6	178568	74157.9	74656.6	48623.3	56265.4	113763	98514.8	252	98432.9	79986.5	91678.4	109441	59859.2	85124.5	112875	77168.2	156819	90566.9	103592	85560.3	180	112516	121	115667	81741.4	82159.2	66680.5	54596.5	206093	64133.1	63624.8	58996.7
612	13.83	279.231		rt13.83_mz279.2308							1572	66576.4	80591.6	1674	126274	119091	77483.7	129001	151500	94491.1	194945	1675	98048.1	130741	1659	67598	1122	63929.5	217107	1436	1620	2009	99762.7	104420	118871	75841.3	89771.8	2093	129464	1267	91387.5	103947	84543.9	87565.7	112486	97159.1	2001	693	132850
613	16.15	279.231		rt16.15_mz279.2312							301	183760	205068	351522	163756	349453	237654	265116	304679	406686	347456	329777	154549	228381	301	203661	175825	153192	177083	232392	269404	155538	125615	187513	246629	219585	315001	413	222870	502	253958	219674	321131	646471	341121	447627	301146	217980	414864
614	7.87	279.232		rt7.87_mz279.2318							116	145465	98714	2915	156181	261689	180859	167964	236589	4374	278471	2430	157283	3659	169	156840	3269	136334	208951	1017	192871	225881	4478	273849	267671	2620	3505	397	248242	151	219368	349827	286878	166920	137152	459188	124369	3757	6246
615	7.05	279.232		rt7.05_mz279.2319							93	265670	400666	405707	375827	288922	215298	387779	531818	437363	304004	368348	318259	493986	113	316911	317361	389681	254998	240745	357913	287975	397697	346983	663607	417863	603270	220	395434	49	520086	795937	497018	783500	651586	472751	609238	478155	708226
616	13.84	279.647		rt13.84_mz279.6468							83	189136	101346	165365	145196	115400	141669	134117	143677	118808	152450	125684	202357	170614	0	124113	122435	103486	106245	211042	239716	130780	93079.9	223684	145005	232771	130868	44	146387	0	136211	128716	229301	150244	155415	181633	123660	158196	219266
617	3.01	280.118		rt3.01_mz280.1177							121	130267	130292	157791	136500	79132.1	80223	240638	81552.1	108647	60109.4	110682	215329	135835	106	140964	131290	118769	90450.3	95145.3	207133	159346	55939.2	232764	81827.5	131885	118700	100	155948	137	114041	68847.2	145366	109353	63009.7	132846	67585.5	119039	83005.9
618	4.57	280.118		rt4.57_mz280.1176							200	143697	97750.2	185199	128546	161588	144572	216692	105206	286186	167724	216112	135475	144662	82	145808	188328	110328	126780	196859	192890	166755	116070	168905	142633	142628	389895	97	184764	138	181862	111660	197389	421570	441381	183446	405144	213010	575822
619	1.09	280.139		rt1.09_mz280.1387							150	578667	791191	570108	950704	386723	429049	782989	719502	344553	169842	288806	516542	526414	316	536020	605101	679016	448181	430770	700644	438752	546953	550472	575758	438791	558216	587	647203	487	607460	974382	819409	645401	520705	652749	611814	760522	490068
620	1.35	280.139		rt1.35_mz280.139							1376	719465	935615	586590	1177735	373441	478918	753826	797289	547592	231259	408914	802603	651865	963	609671	721758	775805	457806	629101	919265	732749	544547	767700	707500	507297	466824	1085	575404	864	735521	1100569	858651	653277	520629	716498	753040	757816	688230
621	14.27	280.654		rt14.27_mz280.6545							32	48954.9	31411.3	120560	374	856	484	42900.4	812	32637.7	27710.9	62429.7	49340.4	29913.7	60	51998.3	44230.4	824	508	108009	62880.8	45208.8	877	56962.8	773	79513.1	600	68	58499	95	52927.3	460	46669.1	278	29807.1	43534.4	29701.7	48909.2	72193.8
622	14.49	280.653		rt14.49_mz280.6534							0	76264	60797	132867	69694.2	49635.2	61401.6	97229.1	56602.2	87210.9	68481.3	99789.2	98985.6	78058.9	79	94894.9	80356.1	57553.9	39895.6	107125	100407	75822.9	37796	94000.8	59986.1	94634.3	69719.7	60	87424.8	99	87643.6	61460.8	99489.1	69608.3	79697.4	73705.8	72523.7	87789.6	113093
623	3.84	281.099		rt3.84_mz281.0992							42	128140	135863	123782	153173	191735	153314	146726	141260	169376	204811	146308	100189	153315	96	113630	117287	142595	129421	110004	125145	110336	130147	113284	219176	182729	276821	123	143405	61	153043	141533	106491	291308	213202	184318	233402	128290	260510
624	4.91	281.102		rt4.91_mz281.102							114	78407.1	80932.3	68414.2	81513.3	93441.1	78697.1	148890	67372	74019.4	106481	86451.2	105165	125686	178	94893.2	70206.8	110786	85697.1	79465.7	106601	123267	81960.4	131145	99325.4	150433	205704	144	131360	216	105253	83893.8	89992.6	178938	164271	112257	103063	88893.9	224475
625	3.15	281.102		rt3.15_mz281.1017							119	215857	177063	262983	126712	172539	141458	247621	120122	323437	139139	260160	176948	206855	172	210871	180712	98725.6	143424	133638	225006	197314	117950	239907	258938	219250	504627	126	244443	183	235230	188819	188724	476083	421368	281402	442619	178656	509297
627	17.75	281.247		rt17.75_mz281.2468							705	1230063	698660	2162344	1159627	949782	999906	1558226	1102973	1688499	1010811	1573952	1561549	1372236	475	919248	1130208	1068447	628754	1515103	1605985	995871	510684	1170534	743632	1510837	927082	632	965633	705	2044079	1191067	1914770	1664467	1633299	1296524	1623580	1790219	2317268
628	7.76	281.247		rt7.76_mz281.2468							87	302885	201270	216661	311450	621140	410883	410437	380673	304180	558986	306881	308494	343543	153	332232	238022	272623	349205	158158	390154	312230	404084	365838	588484	307738	553795	149	396504	40	396814	521568	427949	536358	471845	644720	419990	243355	489809
629	6.97	281.248		rt6.97_mz281.2475							119	248921	292880	313696	351480	251726	182227	362157	326874	381456	290090	310112	211880	392080	83	224339	269672	292238	186156	202554	309267	265539	245196	251973	385950	356358	517021	122	312661	59	342935	393484	245424	681174	571370	310349	546004	332950	542959
630	1.04	281.627		rt1.04_mz281.6267							53	490730	548934	570855	396129	728800	566854	415675	308327	16362	437749	447282	404351	350383	31	480569	282300	395351	364978	395640	23029	457025	386222	11240	318353	347688	871756	96	631477	62	419318	340452	947579	791106	1089016	594756	1031519	528590	904836
631	8.64	282.052		rt8.64_mz282.0524							52	140181	144944	180813	185943	174258	133521	2379	336764	392519	155018	274096	2019	177255	90	172032	211801	147280	132303	164358	40044	1634	297924	1253	400404	223136	320524	119	199642	57	183422	423318	32707	378745	446426	196466	507151	287516	499488
632	8.38	282.053		rt8.38_mz282.0525							39	118084	122360	163344	137729	133577	113578	1543	290261	279552	129132	204237	818	123894	63	134403	213982	110849	106836	117582	831	1051	247494	941	369063	162761	254602	87	162256	131	159601	348597	28910.8	289124	360295	186220	394287	251183	394014
633	6.48	282.052		rt6.48_mz282.0521							84	116185	148288	152290	157158	166782	156296	1493	203905	246885	190148	179793	938	157637	117	120041	174092	129038	157679	121383	1572	1578	177234	785	265322	177163	281026	147	165074	199	179934	305926	1089	284552	297901	259260	319449	235566	367014
634	1.58	282.097		rt1.58_mz282.0969							752	114799	50580.1	80105.2	88855	180490	179807	6951	140100	112028	122362	89756.2	72518.9	4762	490	99817.7	66990.3	53292.6	183616	62602	66247.1	109824	93168.7	135490	112598	71669.8	153567	313	117616	277	139849	157393	184970	154285	5643	202696	109607	5752	122572
635	1.34	282.119		rt1.34_mz282.1189							146	549511	504293	534953	442182	795846	516063	628096	748306	493174	719494	469797	513105	448992	86	465495	272830	386376	415267	499875	498614	462315	380780	471256	587876	330137	754042	129	490124	96	532464	636610	698283	873312	712200	772969	454606	503038	770381
636	2.87	282.125		rt2.87_mz282.1252							56	54443	55640.8	2488	66730.8	60815.5	2976	78899	3232	2871	5469	1873	64164.4	64580.8	57	52526.9	1452	64892.9	53840.2	1526	50556	68051.6	2758	87233.4	97096.9	76218.8	3417	65	81457.3	46	63466.6	60992.1	60955.8	3577	3192	2552	2182	1809	2593
637	17.35	282.279		rt17.35_mz282.2789							63370.7	174312	128400	154856	722894	165354	188803	149613	187044	211428	176112	180628	263038	150568	68678.8	206081	155118	178153	133532	156917	183754	177321	184790	164336	180256	245240	295010	94511.7	237964	66140	213716	164549	250362	206965	211321	157928	206523	235504	184023
638	0.83	283.062		rt0.83_mz283.0624							19	26965.8	30700	38020.1	27685.8	1708	1929	2594	1499	33231.8	1132	33066.5	2654	45052.9	31	30152.8	33712.3	44382.2	25756.7	42257	36725	27388.2	1582	27191.6	1441	38098.2	1785	31	39912.2	35	28174.9	1516	2104	1320	38162.8	2765	32796.9	37633.6	39070
639	3.98	283.126		rt3.98_mz283.1262							65	80280	77130.1	85176.9	72263.1	107760	90981.9	114477	73777.7	56980.6	67116.4	81578.3	118620	65018.3	46	85302.3	85013.1	74444.9	102322	64466.3	111160	128058	75821.5	119478	86761.9	80934.2	53205.3	65	121693	60	117168	82410.1	138564	69837.2	72959.9	128009	75035.4	93774.7	64612.2
640	3.78	283.125		rt3.78_mz283.1255							57	85351.4	77054.7	92360.1	105424	69766.8	68228.3	91302.1	62441.2	74628.6	48356.8	67229.2	88539.1	68112	156	80841	90333.7	74776.6	77051.9	79119.6	113201	84877.4	67535.9	104588	57485	83721.6	64212.4	100	104695	58	93126.4	65380.3	114688	73224.7	78760.3	90870.3	83111.6	111922	69360.4
641	1.9	283.161		rt1.9_mz283.1612							39263.6	140684	9050	3470	5203	208610	155318	3393	217286	133348	120932	6191	167005	119635	43036	135407	2401	132942	3483	3673	165464	171085	8274	174136	209092	7951	236941	44141.1	155833	29348.6	148754	231726	171942	168549	133194	172048	3744	115946	112617
642	4.36	283.175		rt4.36_mz283.1753							254629	145055	154273	125642	117177	185977	159576	105667	170649	155858	173929	129386	102746	152350	223741	155152	133113	183456	327146	135543	161580	155314	172974	179471	140916	142546	271256	258082	185337	291663	158308	175940	175278	188345	251983	181564	179236	116488	160463
643	1.66	283.212		rt1.66_mz283.2117							53	63241	42705.1	36667.7	51336.3	3562	2450	3077	2648	32876.2	69444.1	1366	46940.9	40701.7	20	45286.5	579	1371	2002	1756	65746.7	49937.1	1986	64222.1	74947.8	40322.5	44478.4	63	58342.5	61	55948.1	84496.5	92434.8	56587.7	1191	98145.5	691	2646	27918.2
644	8.34	283.263		rt8.34_mz283.2631							116	162101	135934	149949	161651	159304	149194	134070	225171	1451	233922	144824	97175.2	105384	189	149126	131429	124507	141449	102769	130451	1371	165518	1537	241002	169108	110108	129	188746	243	183112	222320	160614	140388	97995	196242	157974	163824	3706
645	9.16	283.263		rt9.16_mz283.2631							224	240227	207977	268574	260482	271364	220595	358289	400917	293988	263279	314852	376237	262615	252	289451	320666	278272	213580	205504	345453	343953	372746	424052	510857	358531	558984	177	399193	139	424196	532002	516579	534841	392353	323530	416069	381942	470562
648	8.67	285.087		rt8.67_mz285.0871							133	34462.3	45459.3	1904	57537.7	51609.1	72033.5	2064	92839.6	39362.4	80096.8	882	1535	58057.3	228	47842.8	1442	49764.9	71881.8	298	82	1184	77561.6	1608	131972	62536	45354.9	250	62678.4	78	38345.2	87363.6	32412.5	2271	522	76236.8	1126	1191	590
649	5.11	285.133		rt5.11_mz285.1328							111	77283.8	96420.9	72128	97588.6	105942	94316.9	84177.6	90555.5	75826.6	109718	97891.7	72126.4	116549	108	97710.5	94828.9	105240	78589	93348.1	92335.2	112586	102780	97864.3	143451	145914	130404	210	129766	229	73472.4	88616.4	55386.3	101470	75675.9	98203.8	72225.8	81968	106526
650	5.82	286.111		rt5.82_mz286.1106							83	40730	48878	30543.1	64431.9	3387	2416	48671.9	81198.5	48367.2	2517	30358	45938.4	58614.2	52	49956.3	27312.7	1589	2000	1002	43865.9	43456.4	2927	49627.4	89221.9	54621.9	70116.8	104	51355.1	93	46563.1	73017.4	45508.4	51453.7	43651.6	1847	39278.2	28367.6	49428.7
651	5.08	286.11		rt5.08_mz286.1104							246	95075	100164	86688.1	132547	110361	84757	113901	159761	172866	104809	79796.1	98214.7	125673	136	98164	87700.4	107528	93346.3	77672.4	93569.8	89743.7	138194	121466	203014	145186	206387	379	142301	98	100648	168513	101321	182203	130496	119294	130743	80724.4	152587
652	5.96	286.11		rt5.96_mz286.1104							138	58118.7	50531.5	1028	59412.8	190033	147955	52477.9	85018.6	57514.7	180464	30514.2	1686	65757.1	70	58951.1	811	105041	153308	812	1185	48632.2	83546.8	62532.6	111089	64147.1	97240.1	187	81865.7	151	72678.6	75583.9	56933.1	85724.3	49381.8	192968	47222.9	1041	51793.6
653	2.49	286.14		rt2.49_mz286.1397							84	64202.6	51324	206640	1772	56175.3	2203	123588	2926	846	1807	77052.5	72415.4	1124	74	65472.4	88417.6	56553.3	58672.7	3591	747	2407	2171	3068	74599.1	1999	4070	83	81516.5	87	69019.8	71949.6	125892	70962.6	5388	82871.3	5097	100143	1474
657	10.69	287.063		rt10.69_mz287.0633							580	74079	2616	195754	972	821	527	79941.8	693	340898	663	389823	1529	114145	293	120158	257329	116977	432	227044	118740	2284	362	687	889	151061	350220	706	172071	278	115440	418	671	302985	357448	879	376297	312848	372372
658	19.87	287.888		rt19.87_mz287.8879							72052.3	64128.8	55404.9	1171	65819.7	68110.2	866	65942.1	59074.9	73870	73578.4	86760.4	75923.8	740	85861.6	79570.1	77199	81851.3	69433.3	81305.7	90354.1	89612.8	104135	110805	86075.3	102303	106469	130842	100237	145491	111778	122080	129488	97073.1	121538	125343	123681	107206	102118
659	5.37	288.126		rt5.37_mz288.1256							52	37908.9	39402.6	38132.6	49789.9	1875	1541	35405	3480	74621.3	1147	52230.5	1147	73194.1	89	36447.5	36006.1	37936.3	1097	32222.3	2219	1913	36883.4	31613.9	64071.5	3685	107799	112	55785.3	83	40362.3	42248.4	1643	106273	106420	933	101249	48375.8	102536
660	8.3	288.125		rt8.3_mz288.1255							90	54438	46636.1	529	48272	71903.3	69395.8	68881	64007.1	4550	72903.7	1485	68554.8	1460	226	71282.5	1118	56654.4	62625.4	1675	705	1772	70164.1	90320.5	85362.7	83675.9	2712	174	87478.3	33	82416.2	66525.9	83076.2	2912	1113	74851.2	2285	1485	1539
662	5.82	288.127		rt5.82_mz288.1267							384	309378	349410	259861	525539	349642	263291	331770	532603	521367	321728	277080	263558	419360	221	306153	245982	332972	259431	220007	281933	249281	410196	302675	629257	430309	663056	112	367016	90	386953	560781	330315	766144	583049	338090	558766	266890	566981
663	13.25	288.29		rt13.25_mz288.2899							8	1096688	679832	1670388	786673	475739	456350	1025520	492143	1227635	357897	1804179	1018937	826694	171	1000437	1662171	808782	757079	1582898	1589606	1100363	386690	954546	524986	902443	573856	419	877153	294	1297317	701565	1373920	839079	1069055	757788	1187235	2085219	1248807
664	13.84	288.632		rt13.84_mz288.6323							77	63196.9	48649.3	58857	51506	41692.4	52426.5	68457.7	53876.8	61360.4	50226.5	42464.4	52575.3	57053	132	68316.9	60609.2	48229.4	37002.5	72800.3	81591.6	40864.4	33418.4	58774.8	47449.1	55114.7	48289.7	44	52823.3	80	60239.2	52190.1	84120.1	59394.6	60022.5	74945.1	47472.7	66103.8	85484.2
665	1.15	290.135		rt1.15_mz290.1349							107	117403	123989	233612	162828	1543	1456	72495.3	47679.5	160718	1210	214105	2832	5809	43	98530.9	229799	113884	1749	210815	44766.5	3116	955	1962	1446	240539	84928.9	68	116417	59	228387	3923	86576.2	94191.5	63381.9	1854	57381.9	261080	135464
666	1.42	290.134		rt1.42_mz290.1338							848	209424	195250	375421	204997	48438.6	62089.9	68648.2	101763	106311	1680	179540	111257	153510	647	160911	376539	207040	64521.3	393293	100123	103658	74026.5	107786	116980	172342	113673	917	198470	757	196623	125716	147268	152713	111400	91861.1	119419	441548	177201
668	2.89	292.118		rt2.89_mz292.1179							184	174109	160753	170414	209303	136040	118973	276053	149748	113843	97264	163433	271841	175898	235	187833	160530	171718	163685	127609	217611	197218	126934	288291	208544	192759	188619	267	220654	126	203396	206936	286374	165464	105436	213108	142038	180073	105602
669	0.96	292.198		rt0.96_mz292.198							639	587040	542336	1086239	574790	311313	414245	560144	360318	879150	246270	614350	452200	718413	698	568650	825200	350160	282557	797977	861007	642224	37236.8	553947	398079	564168	685840	592	638186	493	616688	459273	686305	902084	867180	390394	1008565	981863	938510
670	8.75	292.202		rt8.75_mz292.2016							53223.8	50049.9	69115.4	83979.9	54819	52339.2	54220.1	66802	104284	59168.9	54719.2	65711.8	73565.5	67423.6	62394	63014	68210	78647.2	58970.3	64744	71025.1	71683.1	98725.4	82566.3	124021	79061.7	87158.6	105133	85751.5	92461.4	72076	53811.3	81271.7	60147.9	81171.8	58536.3	71798.9	69541.8	64044.2
671	2.67	293.113		rt2.67_mz293.1126							60	78509.1	102915	80866.2	114049	139568	116596	2265	185378	1051	4475	72968.8	54079	103945	97	71646.3	62029.6	157297	133443	36782.7	2892	335	3506	2253	164183	122113	96139.7	86	135432	143	70271	89269.6	56761.6	91786.3	80942.4	147081	62951.9	62565	3108
672	1.42	294.1		rt1.42_mz294.1003							224	318459	293795	277499	374549	279121	276105	273118	390047	179132	261541	100578	296529	305715	178	282740	246186	337579	271824	217440	242336	205555	341432	101961	522819	265661	443585	138	398406	326	304519	526800	277177	344882	185294	395165	162235	242464	165375
673	2.66	294.097		rt2.66_mz294.0973							106	451573	630032	431798	623812	545761	32620	189820	24467	2789	1043	337553	13673	560398	177	439200	473350	649328	504237	254407	7044	5351	2245	3334	668661	643318	561386	117	558284	117	474099	447044	352740	494573	351106	604309	421965	392382	16684
676	12.97	295.117		rt12.97_mz295.1167							67403.9	100759	106733	115401	113857	110997	98612	193598	103936	166204	137566	148958	123159	132796	48963	139493	102420	97830	148933	136691	162097	137933	138088	170562	111130	143041	130803	127556	125474	72501.2	105037	104981	214754	113885	142449	151000	136808	127255	162323
678	6.95	295.226		rt6.95_mz295.2261							196	69502	80586	1170	121824	78700.5	464	87133.8	126819	714	524	765	91324.4	121282	196	77308.7	1942	101682	912	581	104247	96457	112608	161979	146908	134991	106195	164	87190.8	133	78830.5	134086	153049	74071.9	986	1146	1143	466	694
679	4.22	295.447		rt4.22_mz295.4475							0	116142	99144	163081	127869	90814.5	57760.7	192626	57779.3	89091.1	45412.9	171586	173281	104576	9	126519	142820	110645	100062	97225.1	208343	153508	44599.9	186187	62113.1	130600	64672	10	128579	10	151066	76339.9	213332	72847.7	71719.4	143853	68801.9	185910	75668.1
680	1.42	295.642		rt1.42_mz295.6421							24	61313.6	78360.2	60877	48737.4	48486.7	42760.8	24631.2	27795.5	60128.1	128665	86425.6	46396.7	49734	22	53473.5	36414.9	66867.5	24867.4	42905.3	41465.2	31609.2	34560.8	45206.5	70497.6	44912.6	125368	27	64797.4	8	70642.1	39365.2	45314.4	139280	205968	66836.6	164616	34534.2	142425
681	4.21	295.848		rt4.21_mz295.8482							121	640556	463156	731662	632458	476905	299742	1285400	300903	402422	202081	1086268	1261875	647960	108	721193	918529	608899	602521	597094	1243364	881522	189654	1191342	291976	874705	275023	192	771884	102	790625	193550	1314328	193848	157211	452956	193999	875671	270360
682	4.21	296.018		rt4.21_mz296.0176							42	181038	145789	230965	196162	126408	93224.3	368241	84116	115208	58115.3	328485	305112	173981	59	209812	263072	166818	156078	163825	425854	280750	58230.7	390136	8569	242254	92361.8	66	243652	53	184311	8987	285600	6256	72009.9	151954	84863	222128	95213.7
683	0.93	296.066		rt0.93_mz296.0656							578	247682	142720	418719	228644	247631	267496	282046	271806	191953	265829	190090	233952	214471	412	263903	184884	232838	99700.2	308774	234149	219337	271125	274351	322013	232826	328822	381	298039	141	285670	302919	304580	380633	307691	387083	251357	291780	395243
684	1.51	296.113		rt1.51_mz296.1125							113	130269	143952	115650	146515	108440	99437.2	97803	121991	119683	146197	93678.1	130726	127715	135	120140	103304	138641	3432	3607	130937	90917.9	102373	114368	104618	130590	195325	120	95386.5	191	117774	69736.5	1881	164242	4086	145705	3282	3508	4204
685	4.8	296.113		rt4.8_mz296.1127							138	109045	87418.2	159996	112709	96849.9	78388.4	152937	74525.9	116968	64861.1	155407	144240	117000	56	107773	128137	93819	99711.6	90261.6	117110	120733	50275.3	165229	81964.3	131546	132390	112	130069	113	121880	80764.9	171255	121739	93795.4	132802	78626.8	135104	97690.9
686	3.87	296.135		rt3.87_mz296.1352							88	69246.3	91067.5	66329.4	83013.1	82980.9	70142.2	58212.3	86717.6	65327	72801.7	72156.4	46069.7	97737.5	82	61037.9	46942.4	80175.9	64292.5	48639	55898.2	50583.8	81579.1	62427.2	127168	118145	114732	38	80158.5	67	71155.8	88914.8	47398.2	116193	68371.6	100415	65808.1	52947.2	73267.3
687	4.21	296.678		rt4.21_mz296.6778							18	154721	143652	249796	192770	104608	80056.3	335042	74175.7	120249	54256.1	348382	336332	158705	9	220806	307005	188254	154877	168853	439514	344935	59976.6	402598	81180.4	252632	97028.2	9	250746	19	188201	4721	261456	63608.3	67533.1	143618	58209.6	248241	79433.5
688	1.46	297.039		rt1.46_mz297.0392							137	83425.3	1524	57064.8	39057.1	66389	71226.5	58677.3	53467.9	48874.3	66968.6	68622.9	82936.5	1140	125	74826.8	70709.2	62194.3	65126.8	58617.9	79466.5	61816.1	70862.3	74522.6	76595	58034.3	3055	124	53103.6	215	72905.9	73300.9	93953.3	80628.4	45359.9	89078.9	43083.9	67161.7	4645
689	6.28	297.04		rt6.28_mz297.0397							114	106863	123084	93322.3	134412	182442	173305	101337	214732	144121	181323	109433	90545	153570	166	125375	127197	134146	185596	113952	111612	107527	219792	117499	292597	181228	224580	155	174997	190	130844	232486	96598.3	169999	188281	213081	168459	143688	244810
690	1.13	297.039		rt1.13_mz297.0388							169	102832	96036.1	158061	97765.8	114515	121232	95046	117946	60380.1	88272.7	79339.9	77000.9	72209.9	125	102106	86960.5	96303.9	84027.9	95584.8	104559	72165.1	107150	88651.7	101827	31669.4	115397	197	123297	49	92495	82954.3	96815.3	114508	46452.2	136926	94900.1	127593	119104
691	12.88	297.132		rt12.88_mz297.1323							1806	90684.4	77580.6	87220.6	74177.9	83491.6	91115.7	96918.7	80732.2	98524.6	86012.3	91441.7	4679	98237.2	4362	89937.8	82785.6	97171.7	73183.7	88485.9	114740	102944	83772.2	116912	102930	120934	118257	64612.6	97578.9	98953.6	82621.2	87634.4	105540	93201.9	103244	77813.3	82741.4	76122.5	100700
692	12.67	297.132		rt12.67_mz297.1322							97216.7	119450	91808.6	137142	82124.4	136421	95525.3	120672	102857	130389	139925	131596	135049	118430	106800	105282	113180	114080	140178	94176.9	151847	140028	104434	152467	102364	125678	157859	28690.9	125690	833	132160	95847.9	145910	102358	111604	136114	140371	112683	134973
693	7.05	297.242		rt7.05_mz297.2417							104	181747	170303	210549	202083	175992	118686	247416	262182	267667	155762	221585	163796	305919	103	201070	204228	248794	171745	131931	235046	166807	239648	503086	384055	267134	404765	136	219453	74	192790	356284	172409	347274	233921	186991	227858	203541	255661
694	7.88	297.242		rt7.88_mz297.2419							378	110900	73224.9	2238	127636	265399	143113	145435	183380	112884	214184	83287.2	142241	129099	478	136696	1536	113300	160230	584	110070	120147	148920	225418	265550	147484	146994	318	170918	290	154022	207457	223577	2140	100399	230928	93976.9	1113	2737
695	2.74	298.094		rt2.74_mz298.094							101	138494	126578	153662	121970	171817	151749	161244	116993	389891	720099	167944	110181	126661	94	124261	102359	129176	138770	146880	334816	306970	693348	119907	163092	141343	137959	90	162937	184	158216	170478	133885	154071	157211	200483	164576	151035	560885
696	0.99	298.096		rt0.99_mz298.0964							582	161209	159645	185052	163831	4643	191197	169882	188766	127267	203077	129512	136024	156816	469	158078	136621	147236	3397	131060	166551	156917	178176	185462	195992	148366	13073	771	182990	333	150998	192059	173849	226903	175908	212736	152996	164221	167085
698	1.38	298.114		rt1.38_mz298.1142							267	149116	181758	240222	174261	20418	16874	16895	130307	127484	244806	189239	207884	135360	227	168532	145773	163511	116815	183880	160938	181004	9481	160014	195169	145782	192523	218	156083	154	190865	170911	227470	212334	176591	296266	162567	189924	194229
699	2.49	298.115		rt2.49_mz298.1146							96	423726	514236	474707	880452	836515	770100	427788	781305	468293	32555	226497	15112	446912	85	332728	293111	27869	499784	307645	326774	342513	466487	427766	721118	445953	620555	106	451398	54	708158	23552	674490	760568	494138	774633	646223	487762	715582
700	4.22	298.269		rt4.22_mz298.2686							35	63483.8	55081.1	85124.1	5386	3922	4053	97716.2	33762.5	44223.9	1679	95435.9	104659	3601	0	70511.8	84427	58852.4	60664.2	4163	106618	81479.5	2403	5977	31851.7	67671.1	2337	52	82279.2	44	85436.6	3592	8863	39042.2	33789.7	5575	2388	100523	44650.5
701	17.75	298.274		rt17.75_mz298.2737							244	156681	91727	166934	105410	78703.7	109385	114622	143102	101977	54114.3	92547.7	86358.6	67689.6	208	89779.6	91358.3	85829.6	66545.8	140130	146507	74479	45622.1	103033	64269	80478.1	63483.4	171	38191.7	489	148359	85159	154378	119213	106764	121725	74322.1	107796	127972
702	1.42	298.57		rt1.42_mz298.5695							48	46433.3	59621.2	50339.4	43698.9	991	2862	1784	910	1486	41055.9	50952.9	74333.8	1495	32	46891.9	2591	72122.1	1713	40529.8	37044.6	48204.1	26065.3	55956.1	34110.9	43205.2	1850	29	54065.9	112	52183.1	2299	47135.1	1783	42901.9	44544.9	33461.9	5529	33032.7
703	0.89	298.992		rt0.89_mz298.9919							596	54681.6	35283.9	57650.3	49389.2	2815	1233	49536.6	1990	51743.6	1707	50532.3	59581.7	2498	30	51640.3	67709.6	28659.2	37462.7	71314.9	81660.5	3931	1260	84682.7	2674	44986.6	1239	198	55810.5	131	49773.3	52563.4	64304.6	827	2644	2953	52709.7	72005.4	74219.3
704	10.24	299.022		rt10.24_mz299.0224							50855.1	50313.3	55023.1	61217.5	78537	66203.7	77640.5	56835.6	71237.1	76891.1	63367.8	83894.4	67819	104106	55663.5	85923	72680.6	73901.7	55342	67029.1	115356	86719.8	107116	94996.5	80559.3	113871	121358	66898.5	117094	63282.9	81832.2	79775.8	77988.1	82577.7	71605.6	74434.2	110950	97317.5	73043.4
705	5.67	299.055		rt5.67_mz299.0545							92	46210.4	33453.7	91996.4	2742	54728.7	48539.6	39064.7	2016	101342	62907.8	89810.1	1695	39855	88	51725.7	90407.4	41109.4	46225.7	132595	73966.7	38522.5	701	55675.8	1303	64601	95691.2	69	86364.2	157	50913	653	34155.7	102924	102337	58696.9	116707	118733	143676
707	8.78	299.121		rt8.78_mz299.1206							36467.1	69240.5	2178	47489.5	56385.7	140534	123535	519	86351.9	79230.1	193107	78175.7	70708.9	72444.3	43597.8	129625	74884.8	67617.6	135043	81551.7	91144.6	84321.3	104746	79133.6	143088	92225.8	125380	61854.9	115773	46428.3	72496.4	130400	90503.1	1368	83220.8	171360	64293.8	94577.8	114533
708	1.56	299.207		rt1.56_mz299.2067							87	43643.3	33669.1	46341.5	2768	357	4629	497	66916.3	81787.4	36340.1	36022.4	2263	52975.4	52	28446.9	1192	36867.8	139	2656	61296.5	33799.7	57460.2	24594.9	37415	50933	82848.9	93	44354.9	117	32179.1	25490.3	2912	77939.4	83191.7	42771.3	3607	2043	134808
709	7.76	299.257		rt7.76_mz299.2567							355	142486	85505	101848	148376	249494	181091	184479	217713	147246	287572	131597	165946	188849	239	156047	125932	121947	193250	67472.2	174831	187898	235673	184043	289639	180173	287815	118	208308	221	179201	238898	160920	240255	179330	251051	173846	99817.9	184071
710	6.97	299.258		rt6.97_mz299.2578							156	134782	136227	174618	197894	138271	118568	194514	178945	176084	156950	186358	133093	221786	294	160434	186675	196558	127913	130961	169073	173583	203183	155090	269587	204804	320270	260	209003	99	180596	209871	141186	288247	229495	178667	253382	191216	269122
711	8.64	300.063		rt8.64_mz300.063							48	104911	108767	134245	135538	123416	99757.3	1414	241070	298539	137859	215975	1192	138942	82	139135	184522	115911	108318	145833	1723	1477	240862	930	326971	176639	277376	104	177202	38	126676	264453	1692	241384	274367	122486	309644	186426	302094
712	7.75	300.062		rt7.75_mz300.0621							70	51436.3	3176	5454	4049	3509	2643	550	114330	6902	66337.8	4769	487	3062	41	67248.7	6566	61617	1490	3279	711	405	127377	537	7796	86389.8	4407	210	78953.4	93	70382.6	5894	639	5783	6753	2812	5852	3799	158900
713	0.96	300.059		rt0.96_mz300.0593							341	283814	247896	282302	284952	321528	300494	351186	440338	193399	266934	226742	367246	255723	168	286071	271069	237780	269354	181498	311332	347149	445303	391523	500775	243568	261784	163	339953	93	349146	569576	468073	304702	257852	415032	155002	355183	235294
714	8.38	300.062		rt8.38_mz300.0625							89	76987.6	84805.2	113500	97585.6	96822.2	84088.5	958	211196	209696	96862.3	159867	771	97075.5	71	105383	158890	87415	89388.7	102445	746	668	204951	886	289256	125329	235514	107	122418	76	103229	223922	981	182799	226738	110172	240360	155200	236284
715	6.47	300.063		rt6.47_mz300.0626							51	74837.6	86773.3	91744.9	100934	100018	92965.1	963	116976	147913	101536	121640	1379	96676.1	64	83564.9	108537	86186.6	107017	70762.2	516	1230	102187	1406	134561	101312	180007	463	102061	110	99902.5	169017	870	176699	163403	140904	157955	127463	194686
717	1.55	300.144		rt1.55_mz300.144							41	270727	232456	288659	315458	1269	286928	1347	270004	323827	275421	247967	268129	256068	75	219151	8969	228461	3132	237726	225137	218465	237690	250150	215918	278989	427066	58	286268	97	275669	197556	342694	515598	478894	299897	14407	13012	638558
718	4.36	300.202		rt4.36_mz300.2021							125811	75704.6	73077.9	37171.2	31199.4	82522.2	86967.9	2907	102839	103971	97940.3	4472	3056	63149.8	102722	66162.8	54662.5	71326.1	175945	45054.8	4841	5739	82018.5	6789	54203.4	3501	133762	116890	81897.5	151574	91359.4	123263	54680.2	67654.5	146067	102349	112622	3162	70624.9
719	5.26	300.217		rt5.26_mz300.2169							2213	60888.3	67567.4	49283	52663.9	48928.5	77319	92686.1	46555.8	66935.1	40883.1	84915	93883.2	77428.1	2064	71511.9	64776.1	45648.8	81341.3	70414.5	86280.4	88071	58137	101653	111034	96078.2	3095	2096	77409.4	1833	84955.6	74652	118513	78107	115526	89282	52668.3	105135	85294.3
720	4.21	300.639		rt4.21_mz300.639							23	39207.8	39192.8	2871	3467	2671	1993	5888	1420	2313	1460	2884	1547	3363	7	43862.9	2150	2143	36660.1	3275	75299.7	46498.1	1586	5521	1617	1689	916	0	46748.6	8	58446.1	850	3364	1939	1774	2336	1961	2989	28968.4
722	7.4	301.07		rt7.4_mz301.07							76	119062	503	507	1170	130606	87903.3	210234	2071	460	141767	323	157350	48636.6	151	77169.7	510	1090	93558.5	450	256572	170722	2398	193509	3205	63439.5	1079	126	118330	139	81791.8	1203	124673	574	994	91200.1	429	85	443
724	1.56	302.12		rt1.56_mz302.1205							97	80401.8	66139.7	83934.3	2380	4086	68679.3	1588	72085.2	3983	62944.2	65078.5	42611.6	60553.5	54	61706.2	74538.8	53080.7	58463.6	65219.2	3480	51072.7	71525	48282.3	67008.8	3111	97212.8	119	74743.8	104	60116.5	55729.3	50712.6	108412	110869	97541	112667	50967.3	113897
725	5.22	302.15		rt5.22_mz302.1496							72	56721.6	43537.6	54656.7	51130	63646.7	59998.1	66324.9	55734.9	52017.2	59641.1	63548.5	61553.8	49824.2	147	46597.6	37032.1	43271.7	55577.2	40980	79553.1	65867.5	45858.2	67811	69147.7	73396.9	59637.3	122	66784.7	144	67797.8	64527.8	77385.9	60509.8	49044.8	88100.5	47105	49981.8	53124.5
726	5.31	303.143		rt5.31_mz303.1428							82	86984.3	87127.3	95810.5	110857	98364.7	82003.7	106005	99815.3	91449.6	84468.2	115262	100876	105264	117	97949.5	102593	101788	100684	84377.2	112608	95183.9	89678.4	144903	124217	153704	73780.7	140	125691	50	104586	111178	126769	2808	80987.8	103272	99193.1	130630	108558
727	1	303.212		rt1_mz303.2118							88	58479.7	2589	26390.9	55980.7	95221	88352.4	27508.8	2816	60280.9	2451	43440.1	58239.6	3646	224	26873.7	50487.9	50593.9	24983.5	45427.1	76421.2	54176.3	1194	70101.5	70663.9	44122.2	3203	99	68405	151	58251.7	59462.4	30351.6	2781	27642.7	103673	79879.6	29562.5	5319
730	13.53	304.299		rt13.53_mz304.2992							2764	40233	33614	33789	39830.6	44496.4	36142.8	34364.1	41411.8	40691.3	45328.6	43129.1	37162.1	46003	30058.4	47042.4	44432.4	45393.1	248251	3428	39556.1	49669.3	46757.4	45404.7	46611.4	48859.8	90809.4	24339.4	45608.3	2337	46562.3	36599.2	42975.6	51045	44596.3	34243.7	51265.6	37289.6	44312.6
731	1.26	305.109		rt1.26_mz305.109							42	327810	743034	309582	18571	1535	593	3477	349258	581053	722	354565	925	1059947	36	321015	4583	571955	1056	257304	653301	305479	226836	145269	313258	783978	514462	59	376117	54	403556	306906	370	765538	228213	505	7561	241489	169188
732	4.37	305.157		rt4.37_mz305.1571							127735	81321.7	80861.9	64323.2	63540.7	93572.9	76270.7	82296.3	86919.5	95473	88779.6	97213.2	68914.2	97468.3	109964	101208	80059.7	106209	157090	89765	94771.2	83745	88859.3	108146	71045.2	88639.2	116639	129246	115555	157045	109788	97375.5	105542	71750.8	128140	108381	114912	70681.7	97218.8
733	1.69	306.08		rt1.69_mz306.0804							294	173096	105293	169952	172606	1559	5243	1447	112974	76102.1	111064	73018.2	109956	110480	234	149397	3242	131990	2819	1852	130516	133901	152013	122248	102992	101529	119386	459	132312	1017	124484	144085	175147	132114	118676	220630	4184	2456	105226
734	0.89	307.007		rt0.89_mz307.0066							85	85220.6	114133	81973.8	68501.7	107180	109577	107118	66329	37670	35229.2	71124.9	33180.1	64953	69	90503.9	58448.6	55377.2	75481.6	48784.2	35719.1	42675.4	92746.5	8955	37517.2	74695.3	108446	45	119747	35	83515.9	78906.7	93104.6	8548	136328	104452	104341	83650	132430
735	1.4	307.084		rt1.4_mz307.0838							1159	1222871	1312420	1300913	1088437	325142	448742	527376	431534	470408	1014676	1170346	1435455	855632	1154	1099870	841267	1418817	391093	922775	707588	966654	640988	1068554	1137187	960312	768302	1219	1164466	802	1605703	1277181	1444035	1208157	1388530	1197713	1041803	950846	1051414
736	1.05	307.085		rt1.05_mz307.0848							298	435329	359918	364683	474300	392575	395020	426567	389613	209968	304265	264292	33247	458569	106	408159	284078	444902	365047	326692	426939	51153.5	281514	374609	356276	330933	331377	261	284198	111	371833	510391	82787.1	569545	412176	541344	511698	471682	473775
737	5.13	307.562		rt5.13_mz307.5625							17	42593.1	1444	79	1685	39927.4	42966.1	64645.5	43026.9	99	36215.5	68	95765.9	1228	9	47759.2	62	914	45772.2	121	83360.5	99774.8	56054.6	104762	67249	1247	35	21	61341.6	52	58443.6	71035.5	102790	104	82	57202.8	93	82	50
738	1.44	308.111		rt1.44_mz308.1107							771	424001	545377	122353	456681	190370	239440	237169	273502	203012	384649	92887.3	154705	357897	485	376793	306576	545996	204932	69524.6	313374	99207.8	293257	403400	499396	384452	353703	455	426761	544	490136	475184	462038	404112	402470	446636	115050	97008	98729
739	0.84	308.218		rt0.84_mz308.2179							296	299537	333386	371492	416212	178366	163356	198137	299887	189991	96891.7	299980	243467	305523	200	274745	385062	306456	218134	308616	610705	229592	288512	276741	315516	257485	314685	196	341297	170	277634	288063	216684	319585	194820	285953	270093	365548	172151
740	7.55	309.128		rt7.55_mz309.1277							53	42918.5	36523.4	1918	46347.8	70977.2	58946.2	63094.6	96822.1	2245	55733.3	2180	86850.2	38932	277	61773.5	1246	43620.8	72092.3	819	1627	80720.1	95708.2	94505.4	122195	55523.3	71766.1	324	65030.4	240	63442	125339	66620.8	50471	50106	79671.4	43381.2	1537	1799
742	2.88	309.16		rt2.88_mz309.1598							76	58736.5	56802.8	61671.2	69304	87621.6	55579.5	80889	71572.2	63928.2	2072	57665.9	73639.9	77375.1	88	57721.5	49321.5	54202.1	61865.3	1533	65429.5	64229.6	1939	86640.1	3079	80921.5	55744	117	63826.8	126	78115.2	101602	102423	57485.7	1047	82911.8	769	49100.7	1689
743	2.88	310.129		rt2.88_mz310.1287							287	2599228	2493638	2603238	2731503	1880008	1734020	3806614	2086055	1727419	1208574	2135449	3332526	2155676	373	2112132	2400985	2009303	2205630	1707179	2934876	2375461	1545925	3553786	2043611	2103743	2115167	224	2211237	361	3118176	3184262	5054042	2619779	1793321	2987878	1740959	3271773	1999580
744	2.66	310.153		rt2.66_mz310.153							124	396757	502871	292517	427602	384764	20232	273585	19643	4187	7251	288238	5162	372644	133	300409	5780	383518	10248	7030	5638	4734	12961	6497	404810	429858	366736	214	350928	153	399210	421202	374255	430107	316050	506153	341578	14480	15087
746	2.66	311.124		rt2.66_mz311.1243							1812	19381230	25230870	17767280	22847620	18660010	1103101	15168290	1564373	8926	118002	13600900	1018429	18531850	1490	15349950	14430460	16195580	14030400	8300481	371016	4064	214749	86402	1144970	17788230	14016650	1354	14421160	193	23542490	22870520	21717180	23726380	19212290	26851380	20492770	17570870	292637
747	13.4	311.258		rt13.4_mz311.2582							793	167452	108667	290293	140949	157834	147971	209787	128228	206270	174708	221071	228156	173828	657	244389	189481	187996	242236	237584	247456	192520	117914	264133	241798	293005	262236	418	234024	655	174093	129976	151186	152742	173231	173011	167180	165916	260939
748	2.7	311.449		rt2.7_mz311.4493							25	90546.6	127498	74077	123434	95405	77238.6	63413	83675.5	67584.8	92947.8	73380.6	60009.1	118129	45	81018.7	71533.7	110555	92488.9	36767.6	74453.3	52226.6	72772.2	65890.5	110221	118562	95287.5	51	106338	36	92142.4	105645	62391.2	82543.4	77544.1	133376	89348	57106.4	4217
749	2.69	311.706		rt2.69_mz311.7057							28	89862.2	123142	79248.2	113689	97569	82446.3	64157.5	84369.6	66823.4	9218	64877.7	4951	3651	12	77066.4	75152.5	140994	6684	4416	6941	2291	75443.8	76559.1	136954	126869	5720	27	110576	40	96749.8	96555.7	72972	90015.7	75778.9	122962	80246.7	5237	58990.9
750	8.17	312.056		rt8.17_mz312.0564							37	44004.7	70947	1370	64087.8	51327.9	46730.3	32214.6	48370.3	35292.7	59443.6	1204	33778.5	69022.8	50	42759.8	771	62591.3	36289.6	1290	51260.1	36694.1	65351.8	32468.8	69488	85708.6	70613.8	22	52539.2	22	52320.7	40468.5	32697.7	52598.9	52259.6	50237.8	42731.2	35562.3	55529.2
751	8.41	312.057		rt8.41_mz312.0571							125	93017.8	144816	69012.2	118330	123660	102500	62135.4	74866.1	121794	142348	74426.4	57759.2	157594	46	102224	62395.4	148414	78739.1	68654.1	95699.6	52376.6	88567.4	54992.8	110545	197199	236275	92	128602	108	111645	63730.8	46250.5	217558	203333	110600	164803	76570.8	195856
752	1.42	312.111		rt1.42_mz312.1107							259	416532	362761	301961	458164	281437	325767	289516	523551	186668	329788	242176	424155	304301	223	317672	280663	360782	302364	246078	275040	251587	460439	296456	630709	22103	403633	161	430945	413	423902	849759	392874	412166	17229	579379	238674	291684	186099
753	3.1	312.131		rt3.1_mz312.1306							107	526095	552851	522575	589316	771952	578156	529826	611067	589952	687278	427342	430645	472666	96	437844	398833	406385	458007	355203	437817	381070	469217	486719	612763	471480	730143	121	461091	106	734478	833347	670784	1219338	750217	977397	885007	564993	851888
755	1.15	313.011		rt1.15_mz313.0111							54	97034.5	56164.4	103774	81577.3	76135.4	84166.2	64113.7	63293.4	36122.9	55212.8	75187.5	48807.9	37322.8	18	75038.2	45112.2	35945.1	75248.3	42745.9	112930	42660.5	41233.2	50722.7	42516.3	37273.6	47928.6	51	60563.5	21	42263.5	46058.7	66469.3	47484.5	42450.4	71210.2	40315.8	44821.6	46535.3
756	1.45	313.011		rt1.45_mz313.0113							166	91744.4	38012.4	123709	59545	105882	122048	95877.4	44793.9	73291.8	133516	102951	71299	2111	105	106512	102610	2080	97070.1	89662	111662	58542.2	43292.6	61046.9	57478.2	85038.5	3232	60	52273.4	149	56314.2	47716.2	70943.7	47412.8	70657.3	70221	41547.4	103220	75772.6
757	3.34	313.085		rt3.34_mz313.0848							128	140328	35594.3	93261.8	73032.4	89788	68039.6	230414	44298.1	78891.1	141803	2008	104413	58750.1	111	82398.2	1939	32309.3	2069	27507	119634	3496	36430.9	75978	69334.3	46846.8	124502	93	81674.6	105	61429.6	44482.6	5927	113425	97543	124611	79158.5	53956.8	136714
758	17.79	313.273		rt17.79_mz313.2727							185971	599016	309462	1819078	418044	1612157	1338894	1473422	351224	1554521	1896438	1375226	1923527	1699358	209344	884276	1468671	1419052	1365256	1404148	1182197	1052392	497495	582966	1669466	1588002	632156	205985	1402123	214492	1462458	1378370	475386	1801525	2259175	2035478	1597461	1967286	1695822
759	14.2	313.272		rt14.2_mz313.2723							234	82259.1	88083.6	81944.1	116804	54532.6	47139.2	97000.6	201	118766	929	101320	83437	97779.2	739	101753	96859.1	93215.1	1685	81021.5	129750	152614	112504	123693	135118	100696	116113	525	107502	731	77762.2	1014	100469	132309	58286	40390.3	58808.4	113970	104919
760	2.72	314.061		rt2.72_mz314.0609							86	98964.8	125278	96212.2	119578	114552	14629	97097.4	86745.8	11053	105350	88508.9	76907.8	9259	105	93751.9	84786.8	11017	10865	141243	10997	10776	111185	10489	119958	118527	102202	117	112852	262	118420	123013	92093.3	107102	10896	135606	11084	86880.3	97084
762	0.94	314.11		rt0.94_mz314.1104							225	630144	597522	392872	724125	660983	535984	552761	527021	471844	537078	482901	496540	625315	148	615424	333239	561870	478082	332211	750661	552353	493945	638942	609147	604500	762144	150	651993	255	744816	682238	380466	942513	624415	773950	351475	1043729	648487
763	1.51	314.119		rt1.51_mz314.1187							586	149152	186241	150370	240038	152370	408011	173138	160734	115688	2890	4388	163822	184700	424	135046	400688	5855	128527	149180	133344	141005	126892	11729	4724	194660	10509	636	151113	475	200288	7323	140999	236595	230913	9391	817457	536914	186507
764	4.81	315.05		rt4.81_mz315.05							53	50956.4	53124.9	67463.7	65191.6	59746	2204	47700.8	52750.3	68030.4	39482	82558.6	48600.1	58808	49	56231.7	65354.2	57029.3	793	65625.2	62324.6	56230.2	985	61001.7	84406.2	59963.8	73065.8	132	69851.3	166	59527.9	40096.9	64287.4	78174.5	69767.4	43387.1	85077.8	88383.7	93128.2
765	2.96	315.101		rt2.96_mz315.1011							57	209452	102157	197300	115432	311728	146607	354790	91028.6	406657	358390	130983	267075	126910	42	217504	101640	90718.7	117365	140154	232452	113600	62460.3	250269	118956	174787	418843	75	234766	108	175020	82477	160637	509790	466609	234353	331343	123617	617286
766	15.16	315.173		rt15.16_mz315.1733							363	78757	77796.6	72069.1	68532.1	72960	70932.4	78249.9	85580.2	105546	61158.4	95314.4	73123.8	97500.4	285	76579.8	61394.9	71463.2	52328	69133.5	73433.7	60973.2	70903.2	65201.8	55067.9	80017.6	72239.5	1040	76539.6	749	91204	116505	57707.6	147300	74264.1	44368.7	108100	95252.9	107497
767	13.59	315.195		rt13.59_mz315.1949							94910.8	53361.3	59514	49927.8	68598.3	71393.1	62542	57548	68206.9	83711.1	67798.4	75820.3	59223.9	75046	102915	52955	67696.8	69082.3	80784	60499.2	57930.7	82130.5	85533.2	70721.8	91551.6	77378.2	95190.1	128338	62682.5	88126.7	58332.9	76459.4	65279.6	65191.9	70253.4	60366.9	75805.4	65939.4	56780.2
768	3.32	316.118		rt3.32_mz316.1178							60	39704.8	2077	51898.4	45976.7	74844.2	63893.8	1897	85200.6	1213	68674.1	1399	785	2597	39	77019.9	34693.3	2013	67075.1	1323	1336	1196	43120.6	1334	84066.1	2738	3434	16	58919.4	51	58957.8	96166.2	3275	122820	84096.1	169629	97059.7	43879.7	65871.1
769	4.71	316.128		rt4.71_mz316.1285							20598	59873.6	60515.8	71161.5	67776.4	68798.1	54906.9	58042.3	66713.8	70923.7	59610.5	89642	57275.9	72828.5	23434	60375.8	60620.6	76100.8	55864.4	51366	90807.6	66278.4	62458	74567.1	72203.4	95468.5	73740.1	23211	90377.9	32413	67437.5	65381.1	62904.7	66909.7	20756	73946.6	57075.6	59900.2	63884.9
770	1.35	316.139		rt1.35_mz316.1393							215	3235748	1762697	3992094	1741817	2610578	2655964	4321438	2499922	4492942	3463058	2590262	3295762	1680204	305	2605084	2110623	1466189	1903642	2349001	2863395	3222782	1426961	3596044	2303503	1354665	5152359	249	2424501	258	3053213	2798435	4510631	6593365	9198333	4357980	4604563	2745467	10351180
771	1.05	316.139		rt1.05_mz316.1394							323	1330094	503098	1584860	816557	1483024	1476232	2494497	938722	1571003	1336902	890880	1191647	693558	300	1161736	1185586	574701	1447384	758520	1078307	1502289	855857	1693709	1060937	663461	2342890	457	1075153	333	1181751	1209722	1674876	3081636	4072003	1833154	3329503	1515729	3688861
772	4.74	316.212		rt4.74_mz316.2115							207011	167772	168909	172745	163257	164818	173423	179662	183701	171078	144011	212873	185659	201494	195022	174784	163828	161229	180803	155740	230216	233516	174211	238901	196672	273228	220246	236304	248532	301018	216917	201556	269342	193081	237314	209209	189835	220783	221703
773	4.18	316.212		rt4.18_mz316.2115							128386	146617	146642	96640.1	157438	135010	224193	162591	161096	173776	118296	163614	189779	175954	100946	138019	124273	79597.6	145374	133570	183096	191663	141042	245374	178229	174449	119706	81121	164644	69760.9	181951	194472	209284	214937	293071	203095	163450	163502	221880
774	6.92	317.067		rt6.92_mz317.0667							435	60776.2	44134	92438.9	62600.8	67035.8	51417.9	83621.4	36971.7	86875	74777.8	141199	66621.7	68661.9	250	75220.1	103114	63832.7	62328.8	96015.2	128495	81925.9	249	94726.5	51047.1	98798.8	162806	108	114066	220	88559.9	1062	69245.2	116208	108891	61081.2	118649	110822	116033
775	5.67	317.066		rt5.67_mz317.0658							234	753258	555743	1307917	536818	800543	659454	685796	401475	1421723	888493	1201998	425016	572482	80	771374	1040574	614942	546105	1708363	903281	596618	323283	689732	486669	829657	1154106	298	870035	160	888392	302479	535216	1461501	1878565	881113	1791097	1823537	2496869
776	9.98	317.102		rt9.98_mz317.1016							423	268901	162906	355400	210508	144862	94702.3	102915	946	341087	100039	455708	300230	329648	168	279653	374512	257288	651	227210	306613	115238	1229	256135	711	355939	280845	585	252622	350	178341	895	132996	263021	179112	1251	155424	218974	1400
777	4.71	317.112		rt4.71_mz317.1124							1047	134376	169543	143149	177105	148196	127104	150572	150995	147357	5283	186981	151782	184079	1362	145306	127739	170599	152844	112967	197382	139024	142797	185637	193600	234770	165078	1225	192592	1295	158298	148623	182514	129934	131606	159005	132674	148021	132323
778	3.12	317.123		rt3.12_mz317.1231							96	695852	443457	864699	667865	804552	596247	730825	475631	1223702	1068548	860566	468367	572513	150	660688	915878	515357	550251	498871	607733	578885	420074	645476	768278	585220	1511229	137	682690	121	708239	538654	449260	1514275	1494956	939876	1704005	626858	1838988
779	16.15	317.178		rt16.15_mz317.1777							316	46850.1	633	53999.7	316	45922.8	64697.1	51056.2	53794.4	61688.1	58570.1	316	713	395	303	43554.2	713	1266	847	461	66776.6	1187	973	712	87982.9	35176.7	60764.9	442	46202.4	158	41977.6	60295.2	633	74771.1	40852.4	56779.9	45483.7	1345	67202.9
780	6.97	317.268		rt6.97_mz317.2679							216	109335	78806.1	95406.3	119365	104174	67624.4	128310	110906	108128	90978.5	104276	86092.1	151856	106	94979.7	117368	114932	70285.3	84183.6	103248	107045	105118	97763.2	173538	188768	197698	156	111055	101	125122	113750	73198.8	182007	130275	89623.1	146150	88117.9	181108
781	7.76	317.268		rt7.76_mz317.2681							104	111422	80283.7	70447	123442	201901	163428	149956	157546	139721	223950	96658.7	147122	155294	59	139676	110619	96361.8	166694	1059	137668	165318	195149	169656	259002	148791	245514	188	190125	117	118166	168691	128484	176025	146257	207587	150304	73386.3	167467
782	1	318.166		rt1_mz318.1661							150	330684	270310	225272	317347	486650	473237	491780	381821	232945	351322	183245	428525	228544	71	323989	178350	4113	361767	129066	326203	340613	394089	400350	443094	206412	412059	142	328045	150	316669	555989	587382	405486	458279	607552	423303	201942	41613
783	6.33	319.08		rt6.33_mz319.08							144	37042.3	1162	62022.1	36517.1	1054	608	38199.2	478	48909.4	464	67775.9	46960.4	39288.7	80	47857.9	76985.5	861	1147	64287.5	83332.8	48363.3	527	59218.2	794	57266.9	41740.8	149	59752.1	166	46217.8	602	39419.3	617	39041.4	760	46646.6	61550.8	61285.9
784	4.74	319.08		rt4.74_mz319.0805							67	64344.3	1857	95705.3	34511.2	47718.6	2587	56109.5	1643	97251.9	60772.7	104624	50174.8	44207.1	99	58003.1	88508.8	35870.1	28826.8	95871.7	61363.3	34750.2	1283	57446.7	1064	55566.6	110732	119	77535.6	200	68180.2	1623	53564	104552	108094	38215.1	104607	91500.2	111712
785	4.35	319.136		rt4.35_mz319.1364							25817.2	39656.6	50074.8	43414.6	46199.3	46597.4	50256.5	48457.4	52787	60279.8	48249	48978.4	32905.3	56865	29600.7	49578.4	46121.2	44709.4	72579.1	49987.7	60763.2	51146	50761.7	50567.6	53194.8	60305.9	72846.8	56270.2	57486	33032.4	63098.5	79690.4	74025.8	61556.2	74871.1	61618.3	60718.3	58698.2	49723.2
787	17.73	319.194		rt17.73_mz319.1937							1932	324232	303299	523335	556173	313553	214372	431185	467211	366849	216718	375428	294802	346569	1401	319135	353235	354008	278390	326422	407857	226597	263884	349373	316938	375032	448134	1115	201232	1502	328773	255555	385169	470523	272600	262984	268751	492756	246650
788	2.46	320.097		rt2.46_mz320.0968							80	61076.8	1940	115248	145026	76774.6	2445	55642	3840	114590	114338	749	60318.7	920	97	59823.2	1771	111832	61398.1	933	57686.3	59793	3868	71652	82630.7	1079	2280	102	64490.8	130	69509.2	102689	78632.6	58569.2	1608	155413	3060	65053.7	4059
789	4.38	320.123		rt4.38_mz320.1234							455	61100.9	69753.7	57668.6	65365	60344.2	60954.7	68469	63200.6	65135.2	57016.2	58750.4	54753.1	73807.1	388	65115.7	58637	68940.7	57146.6	52417.4	61814.4	59648.1	51810.2	82201.1	71231.6	82281.7	93898.7	355	70148.4	272	70362	68495.8	69609.5	91761.6	77333.5	61556.8	67546.1	53667.2	94591.9
790	5.5	320.207		rt5.5_mz320.2065							607741	82957.7	180	82	136	108	103	99	81	116	111	206	99	97	483367	88325	140	101	998521	230	157	178	67	158	197	165	243	480126	105864	705815	97932.3	98	178	167	245	123	110	162	120
791	0.99	320.229		rt0.99_mz320.2293							140	102648	127457	123054	105933	5475	40482.4	79969.1	67422	79741.8	2720	84520.6	2236	116777	144	89849.7	97739.5	79474.1	75715.6	85981	78930.2	62771.5	1213	2643	70758.7	98615.8	126940	85	98477.4	49	89662.3	84914.4	93546.7	167978	158789	21678.2	140975	98921.9	149728
792	2.42	321.099		rt2.42_mz321.0987							248	151913	5405	171554	180710	1509	882	3935	1248	1749	833	846	118408	114468	208	147858	141248	182875	69368.2	4985	1679	1090	1022	2343	1207	1881	3413	192	172632	160	103782	761	158995	184990	2401	100763	3748	6189	2101
793	7.13	321.131		rt7.13_mz321.1306							128870	35963.5	48786.5	58476.2	29268.8	31357.2	33710.4	32722.2	1044	41140.5	28183	47347	65189.4	40712.6	129332	48781.1	42000.3	35720	42180.4	49322.7	66009.2	71501	56055.5	79087.6	36536.2	65611.8	48094	165372	55782	164293	37456.7	34490.5	73831.1	968	73054.4	51166.2	39258.1	50750.2	47380.9
795	0.95	323.075		rt0.95_mz323.0746							487	652580	654062	325000	724818	1035947	940982	792971	754852	254390	787467	282725	786476	615791	235	620176	231540	576116	838177	171719	669052	796003	665605	828558	817775	572054	437635	323	707321	314	809806	1010480	1081125	565972	303659	1440603	311821	335482	304375
796	1.07	323.127		rt1.07_mz323.1267							178	56487.2	68218	83677.3	60470.4	60982.1	50529.1	53790.4	63661.2	43494.5	51427.7	3541	1401	56644.5	167	51869	43581.4	60799.2	52917.7	56790.9	2148	1763	1828	46257.8	66653.2	52704.2	66412.9	576	57557.9	351	55179.1	72504	1442	73330.7	2556	81106.3	63825.5	59366.3	78433.3
797	2.77	324.107		rt2.77_mz324.1074							66	80171.1	59454.2	68479.5	73599.9	108852	98997.2	75402.1	111745	80269.6	140662	66867.2	81318.2	73585.5	53	71560.2	51631.8	68363.7	76186.7	39202.4	55750.5	66511.1	86836.3	98945.7	153350	94670.3	119032	69	90563.9	71	105478	148094	219212	87041.4	92363.8	118918	87188.4	65691.5	90880.3
798	0.85	324.151		rt0.85_mz324.1514							25	57763.8	58392.4	34073.8	63643.7	68303.6	70932.7	65972.2	61353.4	35019	66272.9	34902.4	71904.2	59005.7	12	55444.7	39028.4	58536.7	72393.7	29271	62454.3	70840.1	68795.9	66211.9	78176.2	63123.1	61755.3	6	72955.3	23	67525.9	71545.6	60558.1	65179.2	30193.9	87348.8	37506.3	31200.7	37643.6
799	2.03	325.102		rt2.03_mz325.1017							114	760984	308298	1017518	112309	24170	830045	17348	439565	1026545	747277	45460	625378	331488	139	793887	1072334	406865	809086	987248	890607	959304	520207	1013001	464282	87117.9	1217387	145	925420	176	104442	137259	1193040	1595920	1805699	1269374	590983	40413	2105355
800	8.63	325.112		rt8.63_mz325.1124							170	37642.5	1406	48911.2	875	58010.2	49449.7	54592.9	68370.6	68315.9	76881.4	89427.6	57896.3	55789.5	107	65010.1	70729.5	52336.1	58942.3	58644.1	64467.4	58371	82466.1	84680.9	128486	69986	106050	200	85174.4	93	41807.4	50325.6	41130.4	47957.9	901	1751	59927.2	47651	46671.6
801	4.13	325.113		rt4.13_mz325.113							51	381900	300211	524026	356024	291010	255058	260130	678006	436516	376415	559743	237743	401217	89	378172	482725	342225	224634	565282	323615	286758	727569	327600	856154	473940	688629	146	436397	127	351004	572939	206348	492382	470834	222821	479514	457801	529480
802	1	325.113		rt1_mz325.1125							1188	307448	361582	272639	287791	198626	202693	311851	144856	266947	172594	354198	307848	323408	1100	310367	189017	316143	290883	279009	324944	339198	271448	225648	121192	358334	304066	1222	359809	1007	186010	142910	220042	300358	466957	387374	362026	272928	401780
803	5.06	325.135		rt5.06_mz325.1348							83	114305	199639	3032	272917	107279	98112.6	3002	264086	2596	5151	5355	2275	278411	57	125486	1451	245087	1997	2970	1436	1459	210287	2041	321437	254530	393488	89	175375	95	127893	237152	1019	419101	343	1084	1643	1122	132733
804	6.45	326.102		rt6.45_mz326.1022							81	62111	49840.1	64485.9	54669.4	114242	99930.2	66409.2	74431.3	75248.1	152133	58693.7	58863	72843.9	117	64811.9	41497.1	67730.9	71024.4	76202.2	70507.4	63116.1	77680.1	79205.3	93874	69726.7	162885	26	91745.2	42	77978.1	61018.9	55246.5	187556	77573.2	107361	113560	67448.3	130714
805	1.45	326.124		rt1.45_mz326.1236							559	3200579	4561932	2176252	4346967	2440821	2588310	2306660	3491746	1857973	2570087	1766830	3130554	3074471	326	3070910	2226417	4094230	2568568	968977	2407939	1822851	2701624	2334734	4363361	2958431	3841394	421	3377683	425	3555901	5132169	3575695	4005446	2505391	4887911	2398666	1779044	2001849
806	16.48	326.161		rt16.48_mz326.1615							410	101553	56372.1	153883	93376.8	65455.3	75355.8	97725.7	42856.2	129520	59440.1	182879	114224	134501	547	94211.8	104488	120506	68926.1	204821	165782	83135.4	1754	130941	40983.5	126942	50763.9	701	156926	273	116316	63900.1	100876	84298.4	110641	68962.9	124935	128243	106297
807	1.63	327.119		rt1.63_mz327.1192							107	1227759	720532	2518661	1175083	2243956	27725	2558093	531118	3040996	2264273	3505113	2526128	1970013	60	1020135	79030	895436	1156871	69310	1627740	844952	2930	1844392	46392	2113976	2443885	161	1150938	228	3599961	45566	1185646	4312275	26167	1656291	3158361	1595831	4470161
808	2	327.119		rt2_mz327.119							383	12427350	6211901	17216030	7388504	252692	11607990	14035190	6538883	13154290	10689400	9728813	9028883	5119745	360	8455312	11171170	4955594	9447393	11020460	10483260	8692628	4921802	9561734	5150759	5604630	12074790	297	7755936	407	13564320	7606086	16344310	23624180	24143770	17652260	27079210	21393310	33316020
810	9.14	327.232		rt9.14_mz327.2316							103	64178.6	44260.1	53334	64527.6	104393	92381.2	82774.9	128142	104921	101644	69530.7	96207.1	94521.6	112	83564.2	67327.4	59057.1	97555.9	42874.3	88222.6	75055.4	161233	99875.7	176977	80060.5	127915	317	105612	176	82554.3	141297	97897.6	98467.5	61206.8	120357	65252.7	58570	60024.1
811	2	327.877		rt2_mz327.8773							225	87369.9	45917.5	164439	1896	127385	135371	174582	2396	290433	165511	212647	182316	46635.9	243	154662	216341	53001.3	166999	257321	280303	245120	56458.6	249100	70263.1	88412.5	310820	275	189554	201	70901.2	1413	74522.8	126693	169876	96225.7	133037	143010	337496
812	7.28	328.026		rt7.28_mz328.0257							79	81179.8	75600.4	91183.4	71862.7	89852.5	87764.2	93604.6	74082.7	87419.6	87883.5	79890	72765.9	70451.9	144	75430.1	81280.6	59920.1	93030.1	92177.8	104148	79363.4	96647.7	92053.7	102176	82052.9	105404	105	95651.4	89	85212.9	76075.2	67800.1	82240.8	99304.4	77906.9	87708.4	88640.1	91744.8
813	1.04	328.133		rt1.04_mz328.1327							203	62572.6	182877	5445	9347	14500	190559	21021	192666	150356	211972	127080	209944	202287	169	179144	9024	252059	19980	3960	9895	40694	269452	290309	396252	277369	40381.4	168	208422	172	320497	473308	244042	398285	273606	345895	21374	7642	33965
814	5.31	328.118		rt5.31_mz328.1177							116	77612.5	71117.1	64074	70340.4	147387	115181	94618.3	105828	110857	156350	62113.8	79851.7	92639.2	90	91008.8	57759.3	66653.8	95724.6	65159	81992.4	82525.5	106662	75962.5	157912	107679	230161	96	105195	52	110412	163901	80443.4	238751	162951	142746	179002	79871.3	202432
815	2.88	328.139		rt2.88_mz328.1389							613	3315801	3218870	3352554	3364701	2273001	1691876	4535053	2069114	1808787	1026184	2516512	3604907	2473338	475	2434098	2461193	2257032	2084470	1818519	3033736	2371899	1422463	3665328	2222364	2355818	2428178	426	2526326	998	4238115	4421341	6844134	3788132	2565367	3824388	2484459	4003066	2351495
817	4.35	329.127		rt4.35_mz329.1273							131	54891.8	57519.5	60877.9	56547.8	77545.5	65823.8	54567.4	55609.1	67000.1	110257	60393.7	760	63647.4	181	59886.6	64565.8	60357	67012.9	55130.8	2122	1733	50544.6	51856.3	75190.9	78570.3	129133	193	81750.4	67	62574.8	1032	54642.4	107999	72676.7	1703	74200.6	50031.5	125729
818	3.6	329.129		rt3.6_mz329.1291							88	61819	63454.6	75844.5	62330	73697.2	58140.1	58231.2	65965.7	112867	71899.4	75043.3	43208.3	74132.3	78	60456.4	59419.5	72612.3	48259.1	70416.5	57490.6	2715	62084.4	2123	82729.4	84546.9	214420	94	70493.1	38	55021.4	65619.6	42549.4	199460	118680	70466.7	140343	65861.7	127674
820	14.37	331.241		rt14.37_mz331.2407							222	85373	83044.1	140594	95873.2	71565.1	83122	146160	73315.7	127875	80994.1	145699	108218	112331	152	110273	148505	120133	94068.9	96227	135933	115734	60691.1	120152	71282.9	143518	77168.2	288	129527	243	108135	88879.5	151792	74827.6	102187	138660	94177.6	119289	114149
821	17.79	331.283		rt17.79_mz331.2834							74826	395726	110866	1000796	196578	839525	685144	777571	188495	814551	901629	681599	961312	789074	66904.6	379560	597571	664417	678730	673930	619536	450034	155710	243998	738795	703567	279789	79485.3	640316	94030.2	860480	802280	262382	1016692	1273030	929508	707793	878029	1003161
822	8.1	332.054		rt8.1_mz332.0542							328	113601	131696	146910	115362	95689.4	89112.9	91581	97870.3	136647	92423.7	140459	117300	122852	137	183273	146242	120790	80757.4	86848.3	181982	129637	122681	125888	117669	160266	164183	94	196492	106	189466	112924	107892	135913	146639	124708	132570	120986	107084
823	4.79	332.065		rt4.79_mz332.0646							73	46129.6	1280	412	1148	1364	2129	126383	1177	480	1068	446	141660	517	88	49473.6	279	966	2131	293	182288	108177	1135	151164	911	580	581	269	73178.1	99	66734.1	216	131958	454	621	42397.8	209	476	480
824	1.35	332.075		rt1.35_mz332.0748							188	58882.7	66260	46173.4	49627	32478.4	45871.1	39165	44142	48551.2	67826.7	65840	56147.4	72074.6	355	52867.7	59135.9	55158	45366.4	42448.4	47160.8	51555.2	40449.8	72676.4	62410.3	57395.9	64359	309	48657.8	197	87524	68227.5	54545.9	63228.4	71272.2	74280.6	51717.6	41592.1	61102.7
826	3.72	332.217		rt3.72_mz332.2169							53	67152.3	66279.2	24934.3	67998.3	56742.1	51649.3	88599.9	1663	29948	60978.4	73672.4	83076.2	78985.2	54	56804.2	1214	62009.3	44641.3	913	67749.3	54872.5	1114	81825.9	1174	75069.4	79115.1	60	44637.1	58	77467.6	1514	109785	80350.6	32741.8	69562.7	69824.5	54655.4	63105.5
827	1.21	332.647		rt1.21_mz332.6466							61	97930.2	128123	83823.7	84852.7	56794.6	2428	44360	72946.6	87517.3	60735.7	79357.9	72108.7	79048.9	38	81031.9	2018	76395.9	1404	84732.5	116108	55063.9	85538.1	93803.8	84153.3	95447.8	175930	28	85793.8	46	84014.8	78391.9	83306.8	172719	134449	2146	119115	83125.1	130083
828	0.98	333.066		rt0.98_mz333.0661							1849	672924	682719	591612	740417	259009	278755	593165	839958	173770	162120	149197	467395	583095	682	614615	419686	583782	222902	538378	415991	448279	704562	607138	835156	485879	1015896	2677	682468	844	626627	997053	624344	374629	209788	339669	232471	591294	234723
829	4.24	333.077		rt4.24_mz333.0768							115	163196	162482	147585	162292	129054	113586	148742	111856	85252.7	95031.6	144120	158121	107957	83	145793	149536	140902	150927	101290	167830	163938	132778	187736	122392	163500	89711.6	94	181987	53	176166	149643	224114	114793	134036	171705	102910	169201	91561.3
830	4.71	333.095		rt4.71_mz333.0951							59	172805	206171	174478	213070	188402	152280	165310	165692	167689	158423	193607	161569	187891	102	158065	135752	186321	150220	118392	218105	134914	155430	182102	202795	233709	177495	109	203658	129	218930	205187	214937	162877	148358	212620	171544	175648	164232
831	2.67	333.105		rt2.67_mz333.1048							177	634173	674944	695854	608192	430113	356071	527607	228605	23304	10768	702335	558015	614195	134	541041	540808	501895	409092	426276	435621	6119	16322	35702	335924	758026	85954.6	166	667272	81	737903	499870	912632	687007	880701	715602	790921	700074	29029
832	6.33	333.263		rt6.33_mz333.2632							328	148869	169225	112211	100352	103702	98824.4	171374	221703	110877	127275	121301	160085	220908	223	153831	112835	216290	103527	103330	152244	197261	226873	175015	308250	264285	247259	146	85265	625	145686	203091	148232	196748	125803	60105.6	134663	119477	148332
833	4.71	334.14		rt4.71_mz334.1402							166	8194296	9765127	8568966	9296381	7733234	6144205	7264405	7307791	6347888	5838462	7862261	6116654	7234767	343	5649600	4705760	6658639	5424904	4387814	7213262	4979431	5015213	5980160	6262123	7676578	5267857	249	6203351	696	12346980	12187000	12751430	8795766	9255792	12366650	9275809	10141030	8705143
834	3.16	334.15		rt3.16_mz334.1501							818	3384200	2693194	4050887	1631240	2447928	1747256	3017678	1654835	4004073	3304346	3143058	1899394	2304540	680	2558753	1844272	2147050	1576979	1238333	2248224	1977796	1410427	2243957	2961663	2325513	4673132	999	2466101	837	4311478	3752285	3093075	6998909	6469449	5182966	7856619	2708356	7098548
835	7.72	334.168		rt7.72_mz334.1678							167	57218.2	60355.4	1949	78034.1	97774.4	66031.4	72635	70386.1	73027.1	85350.8	33946.8	61331.8	78782.9	102	55607.5	34484.2	70341.5	55108.5	1586	55459.9	59281.2	64357.5	71362.4	83536.1	82132.4	106100	114	65455.8	105	70358.3	69294.2	76526.7	104789	80827.1	83662.6	75410.9	2070	82114.3
836	4.71	334.474		rt4.71_mz334.4745							8	33866.8	39624.9	30910.1	53848.2	34409.2	31407.6	39637.8	40492.7	36487.1	31222.2	44552.2	34617.3	39316.3	41	30506.7	26945.3	37298.7	52254.8	1773	49597.8	33779.4	32368	43607.1	38191.4	48413.6	36952.6	19	37142.5	9	40990.9	38556.5	51096.9	27872	27705.3	48470.6	30750.7	32704.6	2093
837	4.7	334.906		rt4.7_mz334.9065							127	96512.9	133463	121514	173701	123619	74230.3	116839	121616	170599	118336	181141	128111	174086	101	154901	116151	200430	112891	66413.1	245276	140909	137635	172790	183792	230136	132260	152	183349	125	90531.2	74346.5	81134.7	66100.3	39462.3	65902.6	63025	79129.4	48776.6
838	16.15	335.151		rt16.15_mz335.1507							986	108352	100014	120533	63571.8	88012	73650	83399.2	76837.2	67767.4	83556.6	85761.6	92506.9	106769	627	80987.3	1525	628	47947.2	99540.9	89338.2	93991.7	104386	65352.6	92944.6	131148	91178.4	833	70149.1	358	65330	95458.8	74619.7	116195	73079.8	95604.4	99028.9	105216	123167
839	5.1	335.207		rt5.1_mz335.2075							125	529372	483236	449409	640365	475883	370528	826386	499421	256116	358667	392398	744096	473106	92	471846	398418	434906	432498	207437	451327	590702	403053	757179	555812	541558	242612	65	614426	147	652506	623467	995038	236648	173590	632174	166724	453948	199252
840	13.25	335.258		rt13.25_mz335.2581							778	223874	213896	365023	207370	223484	235548	377533	203398	356713	271168	277285	278205	262179	851	319384	271638	241395	267939	322626	328370	432972	206840	310551	297432	325850	389800	577	313526	826	234559	204082	252577	286266	270237	265558	396878	309131	385990
841	4.7	335.352		rt4.7_mz335.352							15	26628.8	3183	32386.5	40344.1	26859.3	2035	33998.4	29508.7	31873.2	25583.8	39140.2	33165.2	35219.4	18	29271	24269.8	41066.7	1652	1759	46455.5	28738.3	29846.3	36862.6	43588.4	55195	33371.7	16	43022.3	16	28963	30613.3	1147	1023	1429	33346	1630	1604	1415
842	4.7	335.779		rt4.7_mz335.7789							26	38309.5	64124.6	3593	40773.2	32592.2	30730.7	52087.6	49772.6	43564.5	29706.7	51426.5	53084.2	51425.4	50	58568.8	47484.6	72168.8	53868.7	28695.6	53851.4	50405.5	41204	71772.8	78936.2	90348.5	61080.5	65	55303.1	59	39755.2	32917.5	41846.7	29253	27556	28977.5	26159.4	25822.4	1903
843	3.18	336.096		rt3.18_mz336.0964							315	144203	261651	352866	151200	229516	225098	281742	53915.9	139152	364051	358545	224268	275336	438	277137	59785.6	262251	142401	145030	118821	227068	182100	268156	352900	284790	151085	432	303892	301	147414	345457	244076	178188	137918	173985	195528	80076.2	119935
844	1.45	336.15		rt1.45_mz336.1504							72674.6	150966	158338	107352	148775	118971	118522	124781	157283	90858.3	137016	127310	222056	125224	73115.2	151731	106486	153877	97386.4	91101.5	142315	164148	193748	195384	216765	141071	205441	67455.3	177037	45866.4	149307	252148	224214	160796	166934	186787	145338	114744	115794
845	1.28	336.627		rt1.28_mz336.627							24	90032.3	113228	41780.6	93666.7	88686.1	52851.5	91501.6	104958	70262.1	63792.4	67921.2	132578	98337.1	22	83292.1	1498	100449	1983	2231	176192	138408	118594	131224	119689	97901.5	136865	49	88351.8	21	93477.4	105394	165653	113912	83561.5	46067.4	96038.2	1813	72368.8
846	0.89	336.949		rt0.89_mz336.9485							318	125480	135437	183124	125478	82082.3	80908.1	124422	69723.9	143954	46794.8	126125	118557	109063	380	128548	161689	123848	104148	199677	160079	112004	51825.5	158553	86163	118050	75797.1	405	160847	421	132683	114744	187636	70260	169919	105303	174017	208513	248268
847	17.75	337.167		rt17.75_mz337.1666							1606	358076	343208	808191	476225	480814	613636	517056	605694	573979	397259	763454	447654	459421	1587	496964	339428	469821	346046	495575	671530	551182	263049	551186	406805	601575	580123	595	466428	460	433822	391779	528041	631580	449988	494195	435228	784612	708777
848	18.01	337.166		rt18.01_mz337.1663							1038	293867	2148	2664	1421	857	1895	2301	2544	2137	1624	2717	3078	1945	660	239868	250364	143982	178228	349098	395303	137603	2103	278803	2231	412939	2020	992	303547	1342	268166	187567	278110	2065	126243	1469	246501	2369	2842
850	13.66	337.273		rt13.66_mz337.2729							4716	1578156	1141636	2569620	1379094	985038	1137342	1685248	984670	1528285	1203153	1887760	2115682	1387835	1411	1781321	1796619	1188361	1158126	2270865	2551587	1744799	962656	2264997	1461196	2132524	1410964	1036	1916044	1008	1540365	970334	1874931	1303429	1260431	1646778	1147652	1789990	2095335
851	16.05	337.273		rt16.05_mz337.2726							392	449844	142197	768901	253729	3139	291427	383447	187278	551354	368034	368051	429912	201857	587	229470	495213	301137	99982.4	442992	629538	179168	70673.8	511370	104739	210335	195939	1032	233239	1078	516399	221807	568867	246756	481780	274217	514684	326959	469817
852	0.92	338.015		rt0.92_mz338.015							879	191036	169073	206201	189782	204945	179669	165016	279110	113563	149274	150772	287942	186659	424	182412	202714	151842	161810	137439	357064	307309	444096	333583	489268	138936	155181	734	219939	629	212930	555333	454891	158832	124407	228232	149627	242865	137530
853	0.96	338.015		rt0.96_mz338.0153							617	341711	13584	350950	18403	11335	10056	8939	478626	2483	318371	254115	10091	375700	174	339777	309598	12011	318746	256946	10710	9131	19107	10617	18161	7051	11858	543	419330	433	344172	26658	13295	6098	6635	491051	5061	394075	6821
854	4.66	338.047		rt4.66_mz338.0469							71	81174.3	1790	1966	45953.7	104683	94237.7	109056	93298.6	1617	117854	4266	127421	2222	115	97448.9	2282	2866	88095.8	2234	158954	142381	84974.5	165384	106066	1256	1598	118	102726	74	101156	88580.6	161647	3714	2860	99933.2	2553	43528.8	2327
856	15.94	338.341		rt15.94_mz338.3409							2614	794731	42701	1705037	146174	62925.6	34742190	761232	109903	5977	116254	5414	228674	508447	3010206	261068	76042.3	2340244	391170	106325	261102	94280.5	287231	732114	425387	140021	305108	303869	108456	178170	222287	47105.7	2761784	519679	226954	162556	5976	1224440	921979
857	3.16	339.106		rt3.16_mz339.1055							332	1370847	1076500	1651151	617395	868686	597678	1307908	660880	1587203	1388549	1348253	955350	960772	428	1109388	735394	989489	651556	551822	1128646	985442	705525	1073462	1322473	1124921	1768489	585	1146412	680	1690997	1385360	1237895	2217521	2389633	1894162	2945423	1112043	2662739
858	1.56	339.155		rt1.56_mz339.1546							65	63926.7	89922.8	65589.6	2936	558	4375	255	103855	81539.5	83348.3	56447.9	59389.8	75144.4	58	59834.5	953	71819.9	750	2627	43297.8	41474	86230.6	57882	103146	65783.9	92662.3	38	72923.4	51	71097.8	112797	3058	92568.2	78894.9	92010.4	51087.1	1845	66025.6
859	4.1	339.165		rt4.1_mz339.1647							136	71452.7	77522.3	70261.3	113698	92718.6	103343	134021	90957.9	110268	103933	88292.5	100570	105359	112	84859.4	61922.2	105194	99605.2	56942.3	128968	140608	107778	125098	110314	119363	119994	114	147869	98	116645	72393.3	90181.6	126867	91814.7	82312.2	92185.2	52921.7	122752
860	14.25	339.289		rt14.25_mz339.289							1370	892840	442237	1911802	868412	406964	454717	689455	378164	762005	479356	1523157	1179170	533724	876	739158	751608	431043	371821	1681584	1229819	750848	362746	956912	486389	1233500	545328	861	1201842	1751	640991	385953	1036910	411994	455382	779076	493484	725210	1392485
861	17.89	339.289		rt17.89_mz339.2891							1000	565826	463282	890836	540270	391074	569906	569966	425346	940399	320037	868417	836425	593056	1128	553863	535715	518842	434990	1042487	1020611	433462	141756	690331	294954	985811	822267	754	729750	500	656671	395198	672838	729038	782950	264996	650662	666247	1271223
862	7.26	341.101		rt7.26_mz341.1013							226	142423	109141	169652	117053	207808	195243	141273	167944	187350	258416	193055	108387	146059	262	199750	178204	131545	182606	262677	171249	129129	187728	156464	225863	215778	258129	199	230741	257	131921	122734	80419.7	173333	162776	192241	212996	179878	253552
863	3.22	341.134		rt3.22_mz341.1342							642	450036	664122	365160	668489	579319	453182	350724	373454	410741	521112	477522	359553	533955	171	400461	399496	742000	363026	211840	549486	328529	297643	346246	385594	547854	430414	404	464765	495	560241	503919	502850	540399	439486	576105	535161	339531	557643
864	3.49	341.134		rt3.49_mz341.1335							71	68714	62249.9	67343.4	58934.8	1734	1112	47288.5	616	49009.7	47643	148893	962	62418.4	88	63128.2	72192.5	61388.5	453	859	252327	90785.1	569	94854	376	66386.3	85516.2	213	74651.1	42	82962.9	729	904	88276	51885.8	1187	1375	61756.2	68921.9
865	15.6	341.304		rt15.6_mz341.3043							1124	267988	247370	337437	118507	197379	1526	348363	2650	458165	212175	3133	6186	2490	884	316826	391125	264161	5543	375702	557512	334541	3984	422336	189582	420775	184098	401	394939	321	254512	213162	353385	233114	270655	4339	267737	321629	318058
866	15.25	341.305		rt15.25_mz341.3053							1002	123480	2755	165771	187762	1629	1503	7391	4637	183989	3382	6082	4886	4761	937	148895	208494	5262	2310	207741	153156	5262	2518	210932	3299	6400	195264	146	153406	751	114313	7330	251655	5259	180693	3383	248092	272977	3634
867	0.95	342.117		rt0.95_mz342.1172							324	489750	380959	519289	448159	650324	545966	572105	387934	453840	500522	461531	527083	380926	226	493142	457823	342693	497183	412257	600572	470749	328168	551176	405568	375297	618890	346	542605	307	479058	413588	599397	600548	544558	751782	570117	510815	576225
868	1.35	342.118		rt1.35_mz342.118							210	319943	212460	295684	185242	309796	227271	385130	207370	212871	449197	277238	417448	212051	139	318094	231422	212605	235948	264297	224548	265027	157291	357925	254589	177080	443118	185	339710	155	299691	216066	360032	414795	404801	429787	252831	307865	423082
869	3.41	342.155		rt3.41_mz342.1551							40	104760	73592.7	2204	65272.6	162418	124254	127083	161197	123394	175006	1640	125317	82664.2	42	90599.2	2485	52311.2	117567	65463.7	198736	131089	154081	113654	184627	3154	8178	95	115933	85	99181.2	111920	89224.2	153928	103015	117160	106821	2350	108289
871	1.46	343.058		rt1.46_mz343.0579							455	90486.7	185672	62484.4	150260	50864.5	126786	58714.8	146118	51644.3	63690.5	56613.9	91888.5	63001.4	457	63437.9	48808.5	84857.1	44861.6	30857	68195.1	60503.2	56426.2	106827	180749	67173.2	78407.3	307	79545.2	387	82108.1	179121	92295	77574.4	65441.9	98374.1	61642.3	48538.6	48350
873	5.31	343.13		rt5.31_mz343.1297							161	148869	131875	152693	132127	87010.4	80262.9	188653	109380	156176	49045	161165	229635	112820	133	137850	133460	126846	123454	91738.9	166129	120104	98098.8	211829	108591	153689	50562.6	132	171172	151	148261	112801	250094	46240.5	104094	109415	140416	141285	135077
875	1.45	344.134		rt1.45_mz344.1342							638	4006862	5589931	2525757	5445988	3081328	3149840	2879013	4232123	2046760	2922168	1868059	3633584	3442845	658	3324104	2306419	4213623	2895751	988833	2635001	2014838	3023814	2430457	4629691	3158770	4003391	462	3550853	840	4731917	6804197	4661803	5339896	3097482	6318268	3071455	2248895	2240771
876	1.07	344.132		rt1.07_mz344.1319							115	53691.2	77887.3	1041	1922	2338	110994	3722	103505	3599	402094	277941	402204	2874	71	103715	45253.8	1699	3902	971	1894	282968	3507	319916	644500	20862	1772	266	128163	485	559153	30785	108726	90924.1	136813	127433	2049	62520.6	140078
877	3.53	344.181		rt3.53_mz344.1813							39	72736	70275.8	75344.1	67665.7	89368.9	67794.6	105872	81779.1	65597.7	78309.2	72743.9	86309.8	71782	50	63851.3	82118.2	55462.8	60432	86917.4	97011.5	68400.6	59827.9	68711	84059	72163.2	2630	44	77969.6	71	84379.6	86373.9	99659	111756	77094.2	87196.3	107726	101412	125069
879	12.82	344.279		rt12.82_mz344.2793							177	24868.9	43008.3	39837.6	47369.7	37048.5	42945.8	41077	1590	58665.9	47365.2	36674.9	968	51306.9	90	37604.4	1249	53288.5	2273	34322.1	1322	1153	819	1083	1722	81060.1	67233.2	209	45383.7	248	41987.5	1200	1059	66855.6	69096.8	50167.6	64236.7	1985	54737
881	3.58	345.144		rt3.58_mz345.1444							74	416154	361609	430001	484417	550585	461149	411637	428072	387960	535748	309927	342586	365385	38	350488	317700	323810	402069	370798	303570	258678	377211	323428	489854	368977	522606	53	401324	50	504640	563215	415654	545914	289972	699644	355489	391096	420454
882	3.9	345.145		rt3.9_mz345.1446							51	145580	126676	172436	135318	195613	154292	137010	161761	7435	171276	148981	121921	124610	82	130470	129790	108596	154281	124993	5364	112292	151214	164670	208275	144182	10257	106	154440	111	178999	230800	165947	7886	4587	228661	5821	170811	5906
884	1.04	346.132		rt1.04_mz346.1324							263	133764	155762	118903	156109	174689	145779	150591	142939	104688	133208	119741	107792	166025	155	132068	107968	143750	114941	108030	123661	108653	125499	120708	149638	145354	201285	217	148223	180	136933	161368	165234	241431	196217	185156	235446	135481	194943
885	5.63	346.128		rt5.63_mz346.1281							35	106094	3110	97635.1	3409	196329	170276	2301	163960	3898	185050	3617	2100	4315	60	106097	95351.2	2939	177933	93845.2	1977	1928	159048	2704	248594	5004	3515	28	131890	75	113210	203274	1496	2209	2532	220805	3441	100225	4547
886	7.95	346.128		rt7.95_mz346.1279							765	252171	150291	626896	205321	114673	112514	271575	75588.1	709716	149619	874784	217209	212701	634	270344	700880	181897	84482.6	370722	252604	138837	69708.1	225162	144706	265550	581208	630	310790	730	293541	78685.5	137687	488865	438534	128553	552142	613193	530055
887	5.29	346.129		rt5.29_mz346.1287							99	150287	128659	140436	147059	216546	188355	202251	178716	335450	261002	150174	153635	195699	50	171177	2015	1948	181345	133880	174026	170456	193460	180634	235825	194702	586472	54	212458	99	174305	170656	143536	571109	439922	227701	427364	123929	526422
888	1.36	346.14		rt1.36_mz346.1397							161	442957	267589	306655	435780	350072	27218	35204	27478	321902	245199	337685	238510	368656	64	386332	270057	449440	11684	202857	451088	334903	316757	396372	489184	355846	562667	73	431319	96	451162	488553	497458	629160	552544	438143	555103	19890	498810
889	6.89	346.708		rt6.89_mz346.7076							166932	28683.8	1771	1343	1731	1418	1211	1468	1137	1046	1804	834	1865	21835	155232	22999.9	1495	952	152208	1311	21118.3	25229.5	26291.2	1348	1306	1211	1478	178951	29284.1	208803	27157.5	22951.4	25010.5	1360	1642	1791	1940	1119	1567
890	1.12	346.982		rt1.12_mz346.9823							173	98896.3	109171	83188.7	90546.7	122204	125422	83293.1	119137	86337.5	100854	74870.7	90643.5	87820.4	145	92187.9	65303.2	97430.9	83921.9	74988.4	95398.8	105480	131429	105284	125251	95626.6	116097	201	99286.8	120	111619	141218	131230	130634	90744.6	128345	104314	70930.2	121692
891	0.95	347.085		rt0.95_mz347.0851							614	679847	705520	519317	966060	793460	727930	678855	1137215	435022	574263	367903	738837	670750	1012	684627	548300	655142	531726	492269	642892	545450	1010015	776936	1270860	522954	1023397	614	741926	213	827334	1654032	1012030	1028220	539984	1008628	572223	738890	529854
892	0.91	347.122		rt0.91_mz347.1217							802	290633	330207	112504	421421	261351	332541	324009	427662	106518	173843	69194.8	313653	329588	868	290751	130441	304155	114831	91619.1	253782	238550	400245	45538	505369	273966	494019	818	315534	544	336052	565943	341794	456688	87869.3	460233	104561	53772	85611.9
895	12.61	348.121		rt12.61_mz348.1207							50395	88226.8	85829.8	89386.7	101498	109526	102968	98937.3	124260	136790	125076	122100	165750	144667	66847.6	114226	133719	111877	114840	114460	129609	143217	164758	129769	212956	254561	172659	101591	130660	55076.7	118909	116686	121106	165884	202602	111439	107370	448195	103727
896	3.19	348.129		rt3.19_mz348.129							106	693364	524158	772751	521629	679260	588611	1115938	608813	790132	510277	713401	701106	520319	176	579008	610600	451555	520628	695568	792779	751652	539630	793848	667564	585809	1024309	233	626984	154	923610	694417	940158	1152596	1102804	805483	1233368	1071428	1274137
897	2.69	349.074		rt2.69_mz349.0741							299	149111	180115	132015	132913	117142	127100	4543	75919.7	3458	100176	2749	150701	159553	230	139200	131033	154769	105363	82764.9	4438	136661	88760.3	98572.9	117606	82316.9	2772	288	162729	285	174006	138096	168847	2502	171908	154921	160251	131372	5569
898	3.41	349.136		rt3.41_mz349.1359							61	860752	1615581	419607	1632380	593156	585035	719654	896590	471274	501275	455424	818252	1479279	167	808354	377273	1320736	533859	302189	694607	556734	796199	760737	1072092	1439092	707092	68	1016620	117	1043990	1308018	889164	632476	364751	781892	422134	475877	370339
900	14.49	349.293		rt14.49_mz349.2935							468	66490.8	94678	72364.4	1081	118248	76114.7	86583.1	91280.2	90155.2	98560.4	110187	91613.3	130965	70000.1	90369.6	88546.7	99642.1	113167	78723.3	94386.2	112906	110392	106807	92949.7	155499	147547	70668.4	105494	46233.8	93822.3	94567.3	117230	100667	79897.1	70384.9	118960	74257.6	95462.1
902	13.92	350.172		rt13.92_mz350.1722							379	50343.9	43951.3	49084.4	49514.1	60202.4	61253.2	34595.6	45528.6	59293.5	64582.7	60109.1	57487.6	47556.4	618	59641.7	45568.9	54145.2	47918.4	50348.8	51713	38506.4	41201.8	57640.9	46816.3	46508.5	64111.4	137	59191.9	742	42737.1	1614	59188.5	65905.3	77402.5	56728.6	46015.6	54066.2	47378.4
903	4.6	351.105		rt4.6_mz351.1048							85	48617.1	68071.4	123052	3302	91533.6	95424.7	2274	2463	134788	74105.4	93407.4	1537	40976.1	93	52622.5	88818.8	54965.9	53378.2	87784.2	61451.8	1717	94430.9	41758.1	53007.4	57312.3	179235	33	69363.5	101	55656.7	2462	2237	173497	208946	80146.1	167978	109884	184990
904	2.77	352.063		rt2.77_mz352.0628							212	1161077	1320384	996337	1255031	1098882	890054	1519535	1029013	965634	959411	1084933	1223472	1427199	226	1064502	786691	1123933	916456	1067854	1196196	1189158	856877	1344470	1332676	1439564	1616005	167	1243785	210	1442096	1433047	1493174	2021426	1436492	1298768	1474421	1039829	1527622
905	0.91	352.065		rt0.91_mz352.0646							345	249130	257755	307971	312602	277397	251938	238188	209725	213667	266949	221365	255967	273898	366	266832	324725	263668	231701	267936	355849	261327	218665	281692	307866	268689	287867	461	309336	251	321066	259875	312108	358915	202334	302806	236846	392384	236391
906	6.63	352.069		rt6.63_mz352.0693							103	54065.9	71864.9	80732.2	57827.3	60101.7	47981.7	58995.3	57193.1	73831.2	62455.5	61715	78208	63453.4	68	74383.7	89234.7	67857.1	63871.8	74557.3	106776	89365.1	90051.8	106293	81509.6	87450.6	80550.1	77	100079	99	67850.8	64224.1	77032.4	61486.7	73701.3	73198.1	74006.9	75949.8	65671.1
908	4.45	352.161		rt4.45_mz352.1614							113	64034.8	57056.1	83640.9	62724.6	75899.2	65206.2	55566.5	59274.6	59679.7	74786.7	84350.9	2166	63686.1	58	59448.3	93429.5	58244.2	2128	83587.5	70288.9	64716.2	52126.9	63572.6	78123.3	76845.9	167042	184	76292.6	100	71368.1	2341	61339.2	123385	94768	78212.4	62034.6	109859	74915.2
909	3.19	353.084		rt3.19_mz353.0845							60	193035	135807	195262	148832	193756	159612	319075	184701	168046	135910	171938	250498	135563	38	172663	179145	133535	162887	212234	251862	236503	198185	265682	202902	180300	256574	100	185900	67	215468	170262	273266	241188	261897	222983	291034	275798	264541
910	4.99	353.123		rt4.99_mz353.1231							161	975371	1124871	1128604	1135717	1372984	1121466	776547	1206403	1395625	1221226	1146309	733073	1073015	194	883387	828087	999864	778308	1200000	858413	652261	897290	713480	1230852	1178940	1401670	271	1032236	229	1439722	1650504	1046076	1786251	1245128	1621167	1608993	1412984	1190183
913	17.79	353.265		rt17.79_mz353.2651							638	69887	2205	204310	1274	175259	137674	162502	1195	179552	273970	162333	273293	213148	954	126852	145873	182735	156610	150124	137897	65735.4	61971.9	73353.5	238466	153083	117482	916	137584	637	232095	210318	98652	304953	280299	284222	204417	277347	201287
914	5.28	354.118		rt5.28_mz354.1183							33	126135	110002	105204	110448	213581	183349	115671	179933	70093	241068	101303	119919	116843	44	128970	83520.1	103342	164791	118571	116605	102733	155711	114969	229779	134615	160888	101	158558	68	150167	182464	134185	147176	75628.5	217573	80179.9	114881	100041
915	1.45	354.16		rt1.45_mz354.1604							97423.5	187204	182358	136548	144334	133152	176446	155200	176774	132261	154444	138532	248304	140616	88202.1	154779	112862	173863	137834	102186	166844	195657	216667	221353	227831	151064	220494	76987.2	198266	67792.6	196392	323322	302526	217678	226083	230466	189951	125759	145134
916	12.67	354.241		rt12.67_mz354.2407							1095	70991	40781.6	90756.3	50510.2	2591	2352	66738	3495	48621.2	1670	121686	94165.7	48180.4	1150	92023.1	111034	32714	4132	101211	83807.9	97850.1	1842	69452.1	2387	62923.5	96466.3	854	63040.6	729	61417.8	36867.8	75802.2	2476	2623	3497	51278.6	115662	50221.8
917	1.41	355.073		rt1.41_mz355.0731							581	152519	177057	167414	129158	80486.3	83153.7	92320.4	3222	103875	151642	151230	120977	83763	463	154152	115726	179457	80740.4	117560	125490	167959	68675.5	170847	175681	140215	153172	561	182444	1536	91945.4	182718	162575	74446	143885	154482	120662	122855	824159
918	5.8	355.081		rt5.8_mz355.0807							232	59846.5	41625	431	57880.4	69870.2	79986.9	173565	92275.8	696	59660.7	532	155586	40913.8	127	96108.3	704	42603.7	103434	681	217631	210670	43446.4	230613	100931	92166.8	776	200	121889	162	116897	124718	280018	811	1097	138268	945	844	3437
919	3.16	355.078		rt3.16_mz355.0783							128	180538	153370	212229	117823	116052	99033.7	205563	109511	204068	179870	172308	163665	146596	194	168966	124035	160195	111254	95329.3	183393	167820	190168	180114	6745	168380	220217	145	181070	208	190525	194173	166331	228114	260419	240964	312689	149561	857820
920	4.64	355.102		rt4.64_mz355.102							175	203152	1516	387210	63032.8	1948	722	161817	536	108554	1600	465574	159076	3620	153	203861	334915	124484	782	257410	247111	115072	417	162232	930	5490	165456	122	258605	202	258907	1234	280217	158541	231628	2268	186282	467902	3881
921	0.98	355.154		rt0.98_mz355.1539							316	181102	150340	221945	172866	81589.7	93479.2	191622	158236	143346	78639.7	112874	170511	138489	421	151553	165167	154897	104685	180556	223669	208422	148518	190496	171460	138884	216381	455	195132	1398	174000	228521	195156	175107	161768	117642	140947	214041	139509
922	16.05	355.283		rt16.05_mz355.2831							455	136345	103243	213700	133814	134365	101307	167379	110118	246466	130421	182009	148374	153142	455	134134	139527	141426	77429.7	184867	189195	131862	72757.6	153920	159275	193608	205333	359	146898	546	200078	187163	222459	287981	252989	181195	289516	246113	271076
923	16.36	355.282		rt16.36_mz355.2824							416	90248.1	1000	120773	92869.6	1167	1001	1001	697	135153	98296.9	157484	121754	118329	575	113626	109326	88927.2	58092.8	105169	145409	102392	1078	87653.5	120318	169859	103600	580	126036	500	151890	2252	166538	245694	153549	1500	219076	179484	196382
924	8.28	356.057		rt8.28_mz356.0574							88	36757	35763	50881.9	38722	60912.9	41309.5	1364	618	46759.5	49917.5	54443.4	445	36320.9	93	37545.8	52089.2	1150	1006	56515.2	1090	790	827	1401	1125	47390.9	40933	194	45981.8	249	38935.2	88	402	33946.5	38033	31998.2	35940.9	314218	463985
925	0.93	356.085		rt0.93_mz356.0849							664	159133	158701	3635	209695	198529	185230	217276	250292	82394.6	153709	4079	232063	150593	399	159502	3933	167174	155376	4180	124742	174302	238956	188502	309037	138805	184006	930	160287	988	191747	383793	220016	165183	68214.8	257384	84058.3	93374.8	2646
926	4.71	356.121		rt4.71_mz356.1212							48	248073	270336	288142	231818	192169	182065	197394	194086	217127	177156	316791	243555	226862	114	218642	237098	216853	214049	189574	250372	211672	248548	280585	253538	282600	202919	128	309345	109	311465	287500	322933	207457	266136	269266	250743	323667	402495
927	1.97	356.133		rt1.97_mz356.1331							127	133077	85303.4	1951	1241	220401	2904	2289	2772	301663	228537	2034	95820.7	60116.5	146	111725	1310	85907.3	1686	282	105058	138932	3831	131559	170941	66404.8	261726	150	125854	317	126996	195296	144321	256608	243527	227224	9704	854	695470
928	3.92	356.134		rt3.92_mz356.1342							100	487668	306814	526461	357986	751665	626702	510159	404477	576419	682729	427338	414213	337120	81	393877	379652	309306	524403	415575	365523	366048	406247	547375	506491	462926	635879	159	464019	127	602206	526299	443460	738568	807090	887676	664551	545466	1114255
929	3.65	356.134		rt3.65_mz356.1341							175	863813	615749	555500	750937	1411898	991409	1001580	826226	727495	1065164	465387	857711	593915	253	682827	433594	563733	834241	338755	632330	643536	682881	792332	1019769	670992	846886	236	852974	240	1184257	1311036	1194476	937771	934933	1680078	823450	619696	1144828
931	3.17	357.213		rt3.17_mz357.2132							87	110006	122907	86924.2	147255	137368	124061	130864	137497	631	54857.5	58564.2	108824	111541	94	112036	795	98939.6	104509	1035	138767	102233	71574.2	126554	232133	123358	160644	39	112012	56	139231	138568	179985	138818	43752.6	153900	2168	49224.6	2444
932	6.89	357.211		rt6.89_mz357.2105							52874.5	96039.1	64483.1	63181	75068.6	81578	111709	121661	98896.5	107802	81954.4	107470	105840	96260.3	56522.8	84226.7	85881.3	58539.7	101993	74309.3	95544.7	140529	86838.9	126248	140958	107343	101653	74415.1	112634	49968.1	71956.5	101891	119166	97525.2	128454	102828	92194	93566	101200
933	18.42	357.3		rt18.42_mz357.3							765	186704	940	323203	1256	1882	1621	199272	853	281780	1538	341435	168446	181876	291	151396	236067	933	249056	274253	224573	159057	884	172834	858	224300	159858	1359	189197	431	57186.3	1097	316930	214943	311230	63987.7	425680	258136	389699
934	17.89	357.299		rt17.89_mz357.299							566	338186	306972	619741	321146	230664	221620	381041	209702	868977	268466	566772	402862	401446	435	357040	445336	342188	187342	603272	412242	210082	118250	359340	158597	508930	425988	981	402195	566	443896	234977	404675	623860	791511	246353	810422	429976	859235
935	3.35	358.149		rt3.35_mz358.1495							366	2270423	869661	1731549	1409228	3702847	2075306	2701510	1834465	3034383	2346050	1618706	1839817	1115525	218	2078080	1744384	884693	2788495	1293521	1792425	1782526	1545520	1930947	2105275	1255374	4789785	294	2418205	163	2289851	1979427	2270037	4517387	5045564	3725547	4224478	1851825	5476072
936	0.92	358.185		rt0.92_mz358.1849							115	166017	111632	135729	165661	317300	269015	250856	263754	117510	251523	97239.8	181672	142696	145	150680	116641	125398	180278	113268	195848	193674	206062	203313	247063	123708	268144	108	192445	168	182227	284522	267161	318498	131761	288419	156338	150120	147155
937	4.85	358.206		rt4.85_mz358.2061							75639.9	59186.9	57666.5	31469.8	63412.6	65243.6	59445.2	62404.9	73613.5	68590.8	69752.7	60019.1	60123	61736.2	58037.4	54004.9	64111.1	53509.9	44055.3	40665.6	67660.7	57873.2	66661	75269.5	76207	66871.5	40200.5	92928.1	74252.6	82059.7	66297.6	82435.3	72587.6	92049.2	81575.1	73139.6	71412.5	67742.8	79766.2
938	1.35	359.001		rt1.35_mz359.0013							289	82879.7	67895.1	97530.4	67373.4	83200.3	81598.9	1377	69456.9	48609.7	132409	92422.4	2313	73614.3	135	77680.3	56502.6	69918.1	60792.9	70258.3	42777.8	37313.2	47828.8	35732.5	70089.5	50178.6	66631.3	250	70791.9	103	96092.4	88490.8	2775	84854.7	96574.4	134119	63362.5	67462.8	115257
939	1.06	359.002		rt1.06_mz359.0021							127	112191	123837	126374	125150	151047	148951	101794	87325.4	5103	125220	98933.6	53605.3	108500	66	103696	99012.9	107258	109081	98226.9	2500	63330.9	78518.3	103535	80875.2	61322.8	65968.9	108	79933.2	156	99579.4	76598.2	70951.4	65905	90329.9	164105	44434.2	113122	62733.1
940	10.27	359.112		rt10.27_mz359.1122							308	130526	187465	160227	183670	197956	139672	93281.5	111004	129820	132024	142703	94391.9	287602	442	124629	121712	195270	96988.1	85323.5	69359.1	67269.3	132544	64828.9	105184	242133	214841	508	128123	227	87711.4	758	411	94708.4	76031.5	72197.3	63173.7	84857.4	44780.7
941	7.26	359.112		rt7.26_mz359.1123							312	219425	159281	276276	164293	345750	282552	182012	224916	300064	387743	254514	134130	204275	1673	246966	260546	180697	291495	357696	237201	190183	229794	192748	314446	270050	372227	1216	290420	233	209342	164545	107851	268753	244444	277962	319481	277184	375392
942	15.91	359.273		rt15.91_mz359.2726							1004	253802	159645	500276	184815	91027.3	121579	172696	142956	305998	168638	343584	208325	249922	3013	306272	966810	211514	138175	333947	226360	187075	102189	353364	139771	257245	183984	610	297090	557	195839	262460	255464	526722	214134	222139	298691	416129	303240
943	7.67	360.106		rt7.67_mz360.1065							152	121645	79527.5	250990	109609	88826.4	91244.9	108913	626	270259	118751	503412	118923	181808	314	176224	391816	147965	100949	264784	142948	168915	87105.3	165966	174471	211196	528611	203	265443	189	257064	101412	159564	115435	371103	172611	420486	599375	385083
944	5.35	360.108		rt5.35_mz360.1076							41	113242	112284	116596	79544.7	162722	130327	145736	105860	211563	192493	127028	102637	138896	122	127745	115128	113319	120263	153776	144034	126273	101108	124141	172654	132671	464064	145	159032	21	135446	80509.9	78549.1	424245	290053	149773	290490	133552	370861
945	1.35	360.129		rt1.35_mz360.1288							767	5013754	4809405	5981652	4085668	5260568	5240946	2040469	4447268	3390422	8743874	4933089	1912974	3804852	899	4061964	3603948	4056479	3480892	4627120	2199803	1971734	2810023	1997134	4001580	3106957	4263270	711	3921382	997	5248180	5225738	2456083	6245920	7126769	9115648	4778539	5680883	7697756
946	1.05	360.131		rt1.05_mz360.1313							29799.4	6287972	5058982	8025818	5366981	7589302	8583131	3181219	4694600	3520960	6672138	4947716	2013018	4508995	28354.6	4821080	4906886	4197078	5921619	4958418	2508753	2135226	3901937	2338282	4196652	3833930	5064745	33855	4534671	38265.2	5594343	5725593	2909771	7408486	8950608	10784640	7635194	7737396	8324332
947	0.92	361.031		rt0.92_mz361.031							2169	256901	223219	143366	266878	427729	391789	291403	278188	116536	326800	141060	320258	230284	1329	265315	124106	238101	335878	94110.4	248203	299104	255385	281677	320956	238231	191627	790	288596	645	291543	339152	364756	210382	130029	497950	139137	128166	135851
948	6.04	361.092		rt6.04_mz361.0919							143	89879.3	62151	144599	65594.8	95570.5	84927.5	929	56598.1	168075	110435	183337	794	72872.9	104	91757.6	130776	78568	79375.2	217273	71850	61613.9	55419.8	1631	79942.7	129325	198199	115	108933	25	99524.8	70342.2	45510.6	132934	214342	108367	208901	194086	163344
949	7.85	361.091		rt7.85_mz361.0912							95	78914	590	144183	589	778	550	46527.9	254	182240	1101	156256	721	777	135	51021.5	110249	692	483	151479	93192.3	794	536	539	486	1053	117014	51	60950.6	92	50512.7	439	698	82630.3	110949	575	100214	99485.2	82590.2
950	3.06	361.15		rt3.06_mz361.1496							27	84093.4	123521	3147	94508.6	118745	98007.5	105336	107960	95130.2	125267	80645.7	66361.2	139345	89	75964.3	72350.8	123674	84093.5	1399	72533.6	69548.4	93923.2	76056.5	104713	111025	114919	95	113154	88	102153	124798	123243	124063	96154	138983	101043	2321	115164
951	4.11	363.131		rt4.11_mz363.1306							44	45110	112842	997	124311	805	1316	651	813	690	1253	486	573	106462	35	44525.8	433	117240	431	358	415	499	600	537	253	129306	676	84	56309.1	67	62397.7	458	487	500	390	1335	752	879	281
952	4.85	363.163		rt4.85_mz363.1629							31443.7	116404	40022.8	102996	47113.5	2735	36835.4	36059.1	41015.5	47035.8	40786.9	60322.1	36572.9	40942.8	27466.3	36887.7	76142.4	41544.8	197732	82372.9	35969.2	88950	85090.7	173196	50136.6	49211.4	48765.5	43021.5	46763.9	44110	84052	120558	160101	48693.6	60362	89487.7	62762.4	49819.5	69384.1
953	15.87	363.31		rt15.87_mz363.3101							1397	58431.5	51356	63407.8	99157.2	65754.4	78570.9	59362	70832.3	61992.5	1289	73495.7	64023	77432.6	1289	54463.3	69708.2	59445.6	56276.9	57406.6	1333	71322.7	59124.7	61967.6	65901.6	82912.7	81622.7	859	70708	1074	42900.2	56263	66315.2	57435.9	55086	85168	645	66980.3	73870.5
954	19.8	363.789		rt19.8_mz363.7895							116054	101257	64552.6	103860	96974.6	99765.1	85766.1	69313.1	92806.5	62302.1	108556	78316.4	73632.2	104090	142859	106949	105472	117861	112349	109391	133916	125005	118709	157401	154518	159310	89442.3	206581	163286	179821	143248	145261	149985	75937	123029	146444	94097.3	130999	125894
956	4.64	364.136		rt4.64_mz364.1361							43	99261.2	2767	135430	2501	131630	123559	130857	144332	124222	104416	109745	125322	1896	80	85535.8	77301.3	2528	112971	102739	94897.4	105224	194951	139077	158605	60073.6	119485	106	98333.3	81	115565	171994	131838	90532.1	126987	162878	94533.8	108800	130808
957	3.41	364.136		rt3.41_mz364.1358							98	150398	7382	106012	68841.5	191264	184397	177933	179037	171206	189307	89897.2	163440	5043	291	125932	76429.3	5863	164369	83080.9	177136	155550	255951	164247	146607	79622.6	143793	267	148674	265	161827	200999	185537	141655	194046	196732	183826	101977	199068
958	3.87	364.137		rt3.87_mz364.1367							167	276081	153748	209592	148324	247817	211520	412517	172002	314311	193990	195452	322860	160897	151	213697	179032	144675	193785	200295	272601	264013	235792	317337	204226	185900	325899	67	239944	148	264312	195046	363235	353818	552200	288137	416084	240432	529630
959	4.38	364.137		rt4.38_mz364.1365							84	80347.9	4370	60224.7	3479	71378	76540.8	143522	58555.9	78385.9	50506.9	52782.4	103916	3194	57	71892.7	36939.1	3504	66008.4	53358.7	81567.3	69589.4	79515.3	114950	59195.4	4466	63090.6	128	80852.6	98	66665	50571.1	86504	58602.6	92917.1	81664.1	42225.7	43397.7	76026.2
960	0.98	365.105		rt0.98_mz365.1053							103269	733493	807600	648645	629209	232873	273506	615398	163138	616338	560705	833794	538161	827278	101042	688544	535427	727750	604085	753433	723578	772229	479012	678701	87376.4	803669	622630	134257	767500	149804	722712	182144	723685	881643	1360559	632950	1109832	782767	1199540
961	2.51	365.144		rt2.51_mz365.1439							105	110358	197946	45703.6	156224	85048.1	4502	101827	2914	410	4939	52103.5	2062	195404	98	92998.4	41886.9	116795	96789.2	1332	602	458	698	534	3942	168401	197916	153	113160	135	130412	118077	1661	136308	137567	96832.5	111106	2320	2136
962	1	365.206		rt1_mz365.2057							2745	31481.4	90976.4	34084	80951.6	55277.8	42407.3	44054.3	57038.9	15973	277458	20835	25632.3	63166.3	2512	43851.9	11631	69350.2	46037.7	14853	27296.8	13080	50080.6	27501.5	64375.4	39272.5	491772	2621	53191.6	3742	38361.5	43843.2	52261.9	76443.2	56873.7	100368	38633.7	31381.9	45268.5
963	12.3	365.277		rt12.3_mz365.2773							180412	141504	132772	118207	165418	132216	130856	200679	164119	149570	134948	117408	214296	165559	233822	154216	160310	143072	139990	134809	197323	222311	221643	232537	227862	264050	143474	284902	259432	232751	186968	273116	251912	159718	173220	208206	153494	165184	181728
964	1.4	366.1		rt1.4_mz366.0997							142	150398	190351	132368	2709	4708	151812	3889	170136	122147	197954	2731	182023	5147	152	141480	1275	172891	3983	3053	66943.3	134347	157243	152378	110577	144453	169079	84	164099	89	78270.4	220960	199595	177395	186557	238511	2531	3747	166399
965	1.39	366.103		rt1.39_mz366.1029							155	92460.6	101852	86160.4	164066	114915	86771.7	107699	76092.2	4596	7858	116694	75706.2	161217	158	74513.1	103145	85000.3	109559	73359.9	116258	7728	6254	74553.1	207258	74397.5	89233.8	186	89998.4	94	176264	126445	98524.6	100216	12111	127757	149302	112815	8113
966	5.52	366.14		rt5.52_mz366.1404							184	84987.7	113440	120335	152931	99821	79700	70717.1	89446.8	106532	104366	77551	52066.8	129134	89	92425	103166	117566	100718	114371	86286.6	59862.8	78111.5	75071.8	132221	156456	145393	132	111683	269	115241	105031	66436.7	150451	81827.2	108860	108671	120072	109490
967	12.76	366.24		rt12.76_mz366.2395							312	58811	50466.4	63234.8	1979	55090.5	1825	58210.4	44592.9	64719.6	1930	79779.6	58626.7	53357.5	133	51629.9	58570.3	53568.2	1500	77404.2	61871	54661.4	2168	61955.9	52524.4	73134.4	58472.7	101	61805.2	281	61639.8	2084	74121.7	53249.5	45739.8	61021.8	54633.5	69080.6	59147.2
968	4.5	367.066		rt4.5_mz367.066							53	219147	193730	405364	167732	152249	136886	162679	46579.1	244398	177963	446406	212191	173563	26	186542	338756	154711	1664	272375	256843	144300	1028	199014	582	194976	222562	108	228512	76	180252	519	170198	200219	162161	2710	165862	246461	171148
969	1.01	367.139		rt1.01_mz367.1395							907	76142.2	71989.8	74880.6	80344.2	79062.9	82669.5	80452.6	95117.3	1433	1861	1430	887	72602.9	1467	65191.5	60958.7	1430	66449.8	2343	2197	82659	98128.9	81699	106014	795	103026	796	76547.9	1843	86862.8	107929	85058.4	101036	99784.8	107942	98478.8	75015.2	112139
970	3.4	367.15		rt3.4_mz367.1501							50	1688041	2036597	1043818	2302725	1564083	1461613	1757943	2163577	1152369	1235822	1094519	2005180	1653916	46	1326265	869878	1524199	1190270	687459	1619957	1295710	1788816	1672254	2348750	1652171	1492574	65	1608580	107	2154991	3692711	2642300	1852572	993729	2324386	1182418	1297888	982426
971	16.48	367.188		rt16.48_mz367.1877							264	174662	128705	270916	129326	60572.9	122248	155122	88058.8	218314	107778	218146	146470	175839	528	143959	169854	152842	87235.7	148681	151407	93329.6	1880	133007	54029.2	151988	51260.1	949	174913	528	199683	99351.5	127414	103617	205732	117838	143470	217832	246457
972	2.95	368.097		rt2.95_mz368.0974							37	49782.5	1257	57647.3	545	106765	68907	80869.2	1111	40666.8	87481.7	72160.6	116775	59208.4	39	70983.9	1029	584	72160.7	720	889	50752.1	2032	73013	36299.8	65894.8	103503	37	84691.6	98	72066.4	55486.1	70853.7	97080.4	87597.2	72612.1	92198.1	868	59291.5
973	12.95	368.255		rt12.95_mz368.2554							789	136144	80524.7	254677	79822.9	80083.9	62579.5	170244	69503.2	162410	58544.7	298379	176255	105760	1129	152031	225280	100064	149835	417552	171077	166306	74458.1	182792	87616.1	123450	100935	853	170858	510	146446	97717.8	177623	87786.9	119344	74989.4	147510	299583	156775
974	7.15	368.72		rt7.15_mz368.7201							223456	33306.6	24754.6	1646	22216.5	25562.3	23156.6	23185.3	22123.5	24617.3	24719.9	23860.4	23510.1	26220	208337	34084.4	26744.8	890	234639	26902.1	29023.5	34509.9	31323.6	33983.7	31223.4	29761.4	34675.5	240981	45977.7	273670	36026.8	30723.9	26655.1	27008.6	25059.6	27054.6	25087.3	25707	27225.7
975	3.17	370.036		rt3.17_mz370.0357							139	126930	77623.2	131530	76675.9	81881.6	80805.4	111770	47326.5	107516	124382	141984	95780.9	119757	106	76501.1	77218.3	109377	80399.5	60774.5	119002	130300	172529	141268	184032	164435	141643	169	146430	104	195391	113698	171362	172472	137344	201856	201353	114849	158293
976	1.16	370.052		rt1.16_mz370.0522							278	113913	124590	105729	104125	103637	128679	98917.4	289187	254107	127790	90203.6	202990	98475	162	116601	80878.3	109442	101245	87780.2	276803	225831	274606	211665	238337	110200	357788	158	128272	297	325720	268526	146195	295264	114517	148012	114558	109038	306123
977	1.21	370.161		rt1.21_mz370.1607							226	284576	282880	141048	322241	313536	107462	250710	134390	54664.4	1908	130133	53684	209669	114	218281	205740	240241	219212	2607	3472	58967.5	104427	55907.7	1560	231700	2933	171	129426	164	75693.6	75352.4	173111	104317	110100	3328	282046	111170	2097
978	0.94	371.025		rt0.94_mz371.0251							1017	88240.2	124951	92189.6	110215	90487.7	96913.3	121198	116243	50289	76146.6	62416.9	108000	96881.8	915	113457	75061.9	104112	90187.1	71175.4	81914.4	89808.7	103433	120220	162877	99365.8	166038	576	124467	4381	159876	261020	120280	107514	61506.4	101443	96289.1	167197	6327
979	3.16	371.042		rt3.16_mz371.0418							157	206310	156943	196515	207077	134472	116135	186658	174618	224016	146546	189624	150624	154067	161	168870	136156	137129	95775.6	92533.4	182722	177399	190707	197808	238078	157804	210834	470	182010	559	247231	229836	184022	203146	164018	172764	220940	229796	4853
980	7.84	371.077		rt7.84_mz371.0773							135	83506.2	61262.3	168119	73591.3	1535	518	81997.1	1180	199151	58426.4	213487	73905.4	80588.2	159	96277.9	172897	80777.6	795	182905	112858	79013.9	732	92189.1	1030	116836	241315	242	124749	500	115596	675	38278.4	156683	176475	1194	177005	706540	883276
981	1.23	371.112		rt1.23_mz371.1119							217	136574	159882	148109	166577	189277	375264	194362	8064	164101	314596	223291	183454	147262	127	173613	80846.1	154912	137997	117369	174798	190723	101190	37581.2	140269	177462	189590	251	206380	116104	208091	222542	277582	250071	144298	283803	289203	98043.4	1607801
983	5.24	371.228		rt5.24_mz371.2276							223195	102447	103176	76089.6	68299.8	93149.5	101361	85995.7	103135	102280	90218.8	89299.9	96250.2	101502	224274	114948	87834.2	138087	342155	90974.8	134651	117307	118934	115523	122185	111939	153122	210337	141795	375083	118538	112314	131062	99487.8	116927	111032	105037	82306.1	70382.5
984	13.2	371.326		rt13.2_mz371.326							193595	201964	247923	256427	250968	288514	244214	252589	276391	341914	280945	297613	272335	308351	217475	259298	292866	264714	329408	291157	289088	334717	298124	303466	332566	323544	384336	248970	307887	225575	279488	335319	303346	394877	342489	311704	333128	278946	375744
985	4.71	372.088		rt4.71_mz372.0882							65	123359	137131	96391.1	129962	78726.8	85835.1	82526.3	71409.5	62969.1	68098.1	94310.8	118856	105156	87	124497	73486.2	118888	139234	68036.6	158737	140832	165494	158265	100040	150846	82918.9	112	100980	94	113570	181910	174033	48675.2	83557.6	99384.1	61606.2	99433.6	1619
986	1.06	372.12		rt1.06_mz372.1203							1539	90360.9	2249	67893.8	64850	4051	62661.2	77630.6	57404.9	61881.4	66200.4	1166	55449.4	71873.7	2276	52453	2699	43758.9	3444	36466.5	68841.8	74075.8	81084.7	71808.2	91991.6	1277	96334.6	26575.7	48545.1	1797	98933.5	5269	54964.6	72083.7	103028	80200.8	96509.4	68500.2	8713
987	4.86	372.111		rt4.86_mz372.1107							169	48610.1	707	45188.1	56743.2	68662.1	63913.2	40939.1	57097.2	114766	118535	47372.6	48189.3	65412.4	368	65217.6	52944.6	973	64967.6	67564.4	73189.7	51892.4	71339.3	79413.5	95843.2	47618.9	210308	395	62904.4	212	80904.7	69624.8	87577.8	343599	162718	79790.9	272310	94567.8	751896
988	3.92	372.128		rt3.92_mz372.1282							98	93192	64883.8	85614.8	67578.9	144343	134748	91423.4	87225.6	116000	149094	99179.4	74652.7	74366.3	137	80885.3	90280.6	76610.8	138831	87352.6	79874.1	88791.9	105363	122509	129017	104394	158267	97	120158	221	122010	100269	105445	152704	174219	188111	153114	122555	643375
989	13.53	372.31		rt13.53_mz372.3105							192	238594	346021	306982	395977	360652	320363	312892	260919	596603	337339	391782	167820	484746	174	254485	213735	397449	249099	346004	163215	170634	164451	188952	211781	546560	612346	247	296557	321	300548	156589	220597	716090	712182	432972	603520	222393	460991
990	10.98	373.076		rt10.98_mz373.0757							124	67072.7	47655.3	59410.5	54805.6	70011.9	56532.4	35404.8	40380.1	70490.2	67974.4	62074.7	33056.1	63796.8	194	62545.7	71051.3	71158.6	63774	116585	43410.4	1897	36489.6	39720.9	48378	92827.5	106459	222	78524.7	153	57000.1	1208	54714.2	76753.1	60157	57832.3	62030.8	3132	304208
991	9.16	373.092		rt9.16_mz373.0919							50	131437	138022	291120	207022	40415.9	2295	75035.5	916	405230	53430.4	297806	66454.5	218098	144	172531	297599	239112	746	685862	117560	84256.4	668	75795.3	1178	321504	1138914	419	233692	329	170817	847	50823.1	1105922	322437	1643	247437	657710	576507
992	6.11	373.114		rt6.11_mz373.1139							171	38738.2	1246	46945.4	1287	56718.3	47773.7	66455.7	1798	2073	48308.4	1282	55046.5	1082	125	47806.9	1208	1097	45488.9	61404.2	2787	1983	1526	2165	64683.4	57476.6	69963.1	202	63569.8	57	68421.2	1336	63421.4	59544.5	2612	57851.9	2319	2024	2269
993	3.73	373.125		rt3.73_mz373.1254							111	482456	380104	514523	414112	718236	497626	563516	412652	389228	608702	548702	477168	340664	134	411441	381147	349148	520325	440022	403326	329821	341776	517412	468232	372259	516568	101	529298	231	636946	463960	672513	606074	473121	860354	508633	424376	915613
994	4.45	373.15		rt4.45_mz373.1499							80	152322	130611	145759	166672	197573	152602	198655	154091	143769	236081	180696	163096	195630	70	171013	142068	160087	161283	121028	172685	165042	161391	188840	214732	223190	285947	98	224980	178	156001	126583	135803	190860	196910	188017	199224	119942	503683
995	8.57	373.183		rt8.57_mz373.183							57	46250.1	56790.6	61392.2	70743	35522.9	1663	72285.6	30122.5	70941.2	1351	65226.9	74015.1	81615.9	256	70254.3	93154.2	73820.2	36022.8	55473.6	84110.2	69588.2	39578.2	105633	47251.8	96890.6	86902.4	146	88641.9	147	72801.1	35151.5	78334.3	63552.2	53329.3	53103.8	50200.3	124358	2918
996	6.82	373.185		rt6.82_mz373.1855							38	42525.7	1478	893	36469.3	729	611	148377	913	1071	1025	63071.5	117200	38391.3	73	44889.8	67812.2	872	286	35530.4	54374	72858.8	846	117400	1193	887	543	75	71146.8	92	56272.7	900	122541	476	540	1042	42759.5	1353	1218
997	8.08	373.269		rt8.08_mz373.2689							65	55584.6	62330	52858.3	73972.7	88445	61716.5	54095.1	48664.1	66867.1	81741.4	60637.7	47134.1	91257.9	117	53144.2	53615.2	64990.2	60542.1	32038.2	40220.5	62665.9	46355.7	76381	73331.2	86687.4	46481.7	50	77557.6	140	57134.3	60922.3	63901.6	34171	58395.8	87760.5	2019	29508.7	1693
999	1.06	374.13		rt1.06_mz374.1305							203	145850	182176	147163	133353	121960	118183	165076	144030	114593	115886	104483	91242.1	131108	113	128192	92074.1	116704	94531.6	96997.6	146415	129678	105963	134632	106508	113362	287238	119	174686	184	116997	143386	177074	257322	329535	136886	215234	113691	336120
1000	1.4	374.131		rt1.4_mz374.1308							210	265712	280695	287460	200323	182813	199184	246578	249073	273229	355751	224805	340288	252318	156	254299	158931	262915	110796	160988	293804	323053	232591	366059	356207	257327	436619	175	278266	290	258596	294773	339415	575497	548532	257421	406526	214497	607503
1001	5.35	374.219		rt5.35_mz374.2189							79	31653.5	35768.5	1864	43399	2083	1783	43867.2	63359.5	1313	1766	1475	38771.5	42363.5	89	26672.9	1010	35522.9	30046.2	478	1634	39256.5	39042.1	37229.2	64086.8	51299.4	1442	168	34500.1	117	25030.9	46998.4	49941.8	1157	575	25015	1303	1135	1105
1002	10.87	374.244		rt10.87_mz374.2438							1531	67098.7	29417	42867.9	1920	47089.2	85451.2	56788.6	36523.1	2061	31773.2	75241.9	76250.4	48735.3	1261	55561.9	45073.1	35612.1	60405.5	891	52938.9	37191.9	1084	98742.9	724	41387.5	130438	530	60555.4	1584	46242.5	50046.8	82964.9	98798.2	96179.7	58118.7	51594.1	1402	92342
1003	0.88	374.905		rt0.88_mz374.9046							315	36101.9	44342.3	50620.4	35487.1	2289	3239	31337.4	2173	29461.1	1029	35441.3	24905.1	1872	227	36178	37133.6	30252.9	2266	43642.4	33682.7	24251.5	2189	28440.5	2193	33210.9	412	191	40923	240	29369.2	24428.2	43352.5	1413	48091.1	3016	63642	53464	70942.6
1004	12.61	375.08		rt12.61_mz375.0798							135778	256753	259035	247990	279055	294212	240181	201202	263558	321326	257834	291599	225709	381735	175288	284626	356576	272316	293402	288103	292763	303588	417261	278510	323144	460420	420640	193760	318476	171580	314163	279622	282957	488305	512990	261612	270315	336120	298948
1005	5.03	375.155		rt5.03_mz375.1547							317	189232	157626	197203	159336	164718	157635	160653	180419	200832	168228	176454	156153	144228	87	139712	127576	133765	145436	3929	125474	143414	154578	208902	211902	166265	213522	98	182208	184	170932	226933	213272	223669	155320	225684	179229	210922	214654
1006	0.91	375.971		rt0.91_mz375.971							549	172016	134328	172161	154672	167180	136299	151940	220160	92001.8	132193	130706	165001	144485	56	156119	178564	145647	142505	104748	145578	166690	221086	165395	252560	130017	114957	335	201637	245	164512	246901	225658	128522	108138	170431	120200	186404	125802
1007	3.17	376.171		rt3.17_mz376.1712							72	438499	477972	680133	642415	261550	119161	331597	377285	548957	131851	389557	227575	406051	34	416313	867142	521376	134728	658998	1025707	386784	259980	390434	433494	405499	835308	107	482793	120	608494	385468	439678	1079653	556835	186767	1207716	1277524	709882
1008	2.5	376.17		rt2.5_mz376.1703							56	104487	2791	82823.4	177579	79120.3	1389	1804	1526	1238	777	1276	1250	63735.7	61	80725.1	93674.8	125673	108381	703	1762	824	958	687	457	52457.4	1527	74	55551.4	80	44344.3	1521	57935.9	145740	49138.6	79318.9	149786	1396	1411
1009	12.61	376.259		rt12.61_mz376.2593							10137780	17216220	17611120	16079500	15848950	15868560	13417090	11937710	14923640	15706300	12986250	14454840	11496210	17959810	8751753	14266070	16412320	13078260	13293570	11997710	14703410	13829640	15606750	11381920	12670670	19483440	16607090	8185889	14407500	13663590	22773010	20559090	21094990	30551820	32795470	20443320	22540320	23032710	21831040
1010	12.6	377.078		rt12.6_mz377.0783							66089.9	150226	125346	156837	213248	232890	205764	142804	214470	276872	223426	273124	17168	344741	113438	252776	375174	256602	268578	322486	301744	360203	482626	299994	395115	463152	591664	178703	395837	5414	141660	132168	150294	297473	351132	144668	118487	167070	11347
1011	4.06	377.084		rt4.06_mz377.0844							96	101896	105283	139434	91462.8	161599	159610	48260.3	81383.1	59418	187067	117001	55082.5	102434	86	93996.2	117028	99780.1	125646	156026	82411.9	69973.7	137091	64158	108930	128924	66630.4	185	108328	121	126917	132566	74464.5	64449.6	66786	232287	58413	222056	58662
1012	8.36	377.087		rt8.36_mz377.0866							219	134840	74468.2	280355	112846	100641	84807.7	130072	1546	460395	154127	406057	174943	116697	92	146337	211936	104904	1551	131551	72885.7	131447	1835	152161	82154.7	152374	687869	62	209498	162	144460	1154	52497.1	482907	389961	67644.4	292143	241509	262202
1013	3.52	377.124		rt3.52_mz377.1238							54	60210.3	1194	63903.4	1406	108785	79710.7	81893.2	46264.4	96015.5	122416	42333.6	54576.4	1658	84	49759.7	41545.4	1112	75866.8	37886.1	49316.5	54280.2	36576.3	70424.1	67771.7	41454.3	119582	106	65775.1	65	73207.4	43180.7	2986	107030	138842	114142	113685	45643.7	127864
1014	7.26	377.123		rt7.26_mz377.1229							285	909964	778543	1119933	640753	1377075	1108048	859510	1084937	1066476	1460920	941378	603311	701983	227	865650	984032	637578	961550	1228917	846136	564723	862365	719173	1207003	907741	1278619	228	945289	491	954442	841488	476268	1187924	1164483	1263736	1387016	1075937	1612786
1016	7.9	377.199		rt7.9_mz377.1985							362	189161	210877	112628	357856	177039	164025	308624	341920	232767	212014	155140	445282	314186	183	271647	148348	250374	174690	1867	308810	475172	335910	479551	493321	364954	320245	241	309806	342	203931	354813	443024	201860	189758	214608	144520	2164	172432
1018	7.1	377.215		rt7.1_mz377.2152							141123	39810.1	55520.3	46191.3	55963.5	3178	1179	52048.7	5986	44571.1	1784	104529	1953	86385.7	114661	59339.7	90856.8	64312.2	133688	54714.5	2027	49053.5	62414.2	96530.5	230177	165323	250433	144332	58574.1	198634	58431.2	157021	1486	71620.9	68192.3	3149	124152	51713.9	68136.6
1019	12.62	377.846		rt12.62_mz377.8456							29279.2	62009.3	61403.8	73540.7	77529.8	75378.4	70164.8	4744	62103.1	78053.4	64875.1	83255.8	55502.8	95576	39153.3	69225.4	96830.2	73500.1	7207	88729.7	78496.1	76067.8	107428	71335.5	92261.5	107310	102396	49775.6	80684.8	46815.8	81674.5	65310.6	62895.8	9865	122006	67905.5	3904	72424.1	84410.2
1020	0.91	377.971		rt0.91_mz377.971							621	51251.3	50353.3	5942	56457	5668	51638.2	3608	75012.3	3479	5831	6098	2673	50705.3	437	52517.4	63412	5580	5400	4518	7155	6849	7066	64155.3	68392.4	53097.7	3952	407	69096.4	417	49646.2	74600.1	72124.6	47778.3	6287	7717	4742	6363	5026
1021	3.92	378.116		rt3.92_mz378.1162							34	279144	187367	294429	211308	304179	307626	259520	221298	14803	279554	207945	229410	190224	48	215062	204580	178554	268713	209571	220371	13046	278955	17148	264032	263825	241053	43	238817	61	297738	269956	201985	244653	336619	384877	301750	288674	389192
1022	3.65	378.116		rt3.65_mz378.1162							437	337523	254646	230731	293734	449797	365147	353397	292356	243278	347684	201667	342407	246279	440	272161	187543	238213	352726	149775	252716	284312	316976	319634	381035	289543	285859	338	372300	560	428431	478432	483840	258322	330854	573117	269128	245288	266132
1023	0.91	378.982		rt0.91_mz378.9819							6099	329549	412458	452486	292148	200676	242166	297361	282756	194061	165972	211153	216580	369754	5598	307186	351710	341868	178467	405218	255824	263320	252227	281511	244011	285137	275949	7551	343842	6901	334920	359279	337803	299618	350570	238998	392223	535779	368514
1024	5.87	379.102		rt5.87_mz379.1016							191	94534	1392	350861	108341	958	801	2090	676	517742	91346.5	636360	84255.6	151358	163	173938	367683	140220	736	369965	225064	898	516	1461	736	151003	646478	289	258992	322	241134	366	107593	675018	772381	2256	686314	552441	677132
1025	1.47	379.104		rt1.47_mz379.1037							202	161942	227859	97882.9	135202	3709	97103.2	81327.2	83632.1	85110.5	179751	57082.5	238637	133275	219	169105	4938	228184	4995	78798	106714	124798	116262	181725	212861	131728	125432	308	167351	290	156690	182290	169459	142143	125900	192842	99151.3	5550	90852.8
1026	0.95	379.885		rt0.95_mz379.885							303	130047	142035	177611	126821	83246.6	90766.3	124186	83478.5	137074	74079.3	182370	97361.9	168380	333	126796	133544	157780	73812.2	180150	116834	121011	21769.1	123852	84867	178620	106660	192	129332	177	151778	94535.5	113324	152605	196146	101349	215456	219190	264308
1027	4.96	380.088		rt4.96_mz380.0876							86	474585	442856	269829	577273	614552	373699	461009	724377	514988	442255	72644.1	390004	329538	165	420983	105617	276332	220419	101536	433935	108522	116347	343656	496941	324468	3576	202	332375	102	134128	220114	263814	43256.8	4701	190813	3697	2180	5379
1028	0.94	380.083		rt0.94_mz380.0827							491	221632	191192	253908	225306	223458	205980	220304	192088	200733	182785	229674	221547	208690	238	227170	216009	202192	173467	187906	254636	209806	156086	231076	230574	181559	194881	223	213021	213	227138	237208	51043.4	218272	205492	276986	260978	41360.8	237372
1029	3.35	380.132		rt3.35_mz380.1317							1427	1453641	733436	1479644	758751	1736983	1756006	1509463	1239528	1950582	1649916	1062746	1501427	767088	816	1055214	895578	557709	1311579	878332	1476637	1637372	1517570	1685834	1177409	899184	1449129	1036	1267877	27554.5	2199437	1744666	2207137	1756985	3277377	2438439	2800873	1642117	3168045
1030	3.54	380.132		rt3.54_mz380.1317							195	1093745	549600	1276814	581809	1432235	1193812	1241040	805064	1594447	1599027	918109	1096665	557939	316	1021165	788319	455837	1144105	678332	897122	948682	931806	1095562	866952	697390	1267731	191	1041315	394	1544787	965613	1281903	1478282	2803998	2362194	2347598	989716	2562322
1031	0.96	381.08		rt0.96_mz381.0801							1261	6236526	6660880	7225619	6612629	4244241	3907418	6063424	3189623	6876124	3834846	7480730	4711785	6485833	887	5116704	4616129	5504981	3230006	6381762	4605542	4113031	2234951	4914693	3526459	6446269	4488035	1457	5033052	1350	8195204	3899494	6103755	8203011	9392865	6836254	11225840	10847470	13667330
1032	12.3	381.251		rt12.3_mz381.2509							75191.9	47064.5	45529	37730.4	52521.3	54977.2	51674.3	63344.9	60680.9	229196	99858.1	48196.5	84673.8	201294	90602.7	62576.8	55577.9	63128.5	61137.4	46462.5	86002.8	119060	95242.4	206052	154787	105734	135459	129745	91000.2	128429	158580	100264	117473	108962	67778.6	88388.8	64211	71804.7	72925.5
1033	1.06	382.11		rt1.06_mz382.1101							598	112594	9328	17967	4199	106250	112982	90111	81241.1	85863	117386	127585	47304	169345	401	117646	75987	12670	110365	166302	98881	62957.9	100991	78641.2	98932.6	139180	16247	796	129818	536	151860	89997.2	96481	17525	157439	177706	146969	152012	180724
1034	1.35	382.11		rt1.35_mz382.11							336	112962	93962.3	107924	88820.4	104277	99625.9	2408	94342.7	69605.3	159871	102844	85196.6	86833	308	116929	2946	88918.9	114697	3423	71758.3	87670.8	107337	95771.1	114178	72934.6	125297	233	122739	233	112336	121354	72481.5	140611	130868	185551	99234.1	109384	104939
1035	5.14	382.207		rt5.14_mz382.2075							67	117760	434144	444	491449	501	168	893	627	506	511	561	332	395176	105	146777	402	389383	875	240	660	386	458	1250	750	335873	888	166	158346	123	152244	502	688	57	596	344	190	393	816
1036	0.91	382.86		rt0.91_mz382.8596							180	61421.3	77110.6	82140.7	72714.2	59679.4	50452.6	71224.4	63934.2	52676.3	41052.7	82245.7	55635.2	90122.6	49	61611	70774.8	89474.6	44279	91958.1	58261.1	59359.5	48471	66782.7	54665.1	87618.1	93168.5	206	84988.2	87	70220.2	53322	68246	89557.5	108480	60802.2	74848.7	85179.4	93716.8
1037	8.68	383.089		rt8.68_mz383.0892							97	49641.6	36018.6	106784	42634.8	36450.3	53694.6	34037.9	1110	97527.2	58220.9	111289	164	35392.4	122	62104.3	93002.6	51334.6	43512.8	129480	729	604	40091.8	634	74857.1	72774.7	86711.5	157	80913.7	153	66807.7	459	686	46220.9	82356.4	61897.9	84033.1	122854	124361
1038	2.37	383.132		rt2.37_mz383.1324							74	904700	32465	881348	67755	1325213	30788	1743427	32382	15244	53290	8746	894515	43203	69	721207	746126	913257	627784	27481	3358	2769	17609	7046	1405105	10918	1644518	58	938582	55	1768872	9090	1081966	2361071	2152055	1032906	125726	27213	21661
1039	2.83	383.144		rt2.83_mz383.1436							53	68568.3	72536.9	82065.8	76356.9	4268	58934.3	699	79046.9	53630.7	80062.1	1986	45958.2	3269	66	74037.8	61114.8	64668.6	78494.2	2006	2856	2099	5633	51723	7245	79781.8	3041	40	75428.1	73	68418.7	76193.4	2522	3610	89229	102791	2782	1737	3464
1040	8.39	383.161		rt8.39_mz383.161							205	54151.4	48325.8	67942.6	49399.4	63080.7	84981.2	54341.9	65552.3	56654.2	77609.8	55637.2	53024.8	78675.4	243	77863.2	58866.4	55029.9	81245	55512.9	54422.9	49814.9	63728.8	74646.2	80339.1	108973	134483	214	82581	205	63070.8	67962.4	1366	104218	75296.9	107296	62307.3	52324.6	82182.2
1041	13.69	383.314		rt13.69_mz383.3139							161122	1733077	1230	8188	342405	1892311	236650	3302	128313	10410	3898	1254209	4097	775154	4920	239202	1438	9542	399764	9894	8414	13099	1714597	11033	3801	11527	2015	3345447	124995	547537	228846	2073	16839	3895	9571	5075	12686	6712	18537
1042	13.56	383.314		rt13.56_mz383.3141							15936	255146	1108	620176	700474	14697	572851	212306	311358	984885	250280	168108	297949	1831628	1268082	804916	914	1049094	934970	837600	564001	2636812	11811	930163	347052	867294	356125	8164	369867	1503	638427	1564	1251031	436909	1092874	633126	1381374	772329	1141603
1043	3.95	384.035		rt3.95_mz384.0352							92	125312	141280	101201	148110	116833	103191	190352	61657.7	131927	115052	90697.1	149565	142654	90	121147	116828	135066	104281	121654	231818	161170	107812	197585	180842	155606	170971	67	143275	53	153267	76656.2	169489	180237	132396	141433	134919	115472	219076
1044	2.97	384.115		rt2.97_mz384.1155							339	1389154	1572095	1331165	1509429	1310519	1262380	1465280	1267758	1103559	1250699	898298	948665	1275651	390	1138111	1016846	1150918	1110871	895774	897873	909504	815424	1159131	1186605	1460851	1473416	470	1209646	368	1590924	1789507	2254975	2509822	2106715	2205269	1871504	1360516	2084625
1045	7.15	384.144		rt7.15_mz384.1441							381	52179	1796	102895	1117	2030	44127.3	83906.1	2256	78559.8	49371.6	109225	79173	44797.9	424	57612.4	65700	421	1132	42276.7	81607.5	69531.8	1436	76019.3	45790.8	51844.4	124294	441	58830.6	406	49287.6	558	79215.2	94182.7	74854.1	34955.9	57126.4	112011	43296.4
1047	0.94	385.041		rt0.94_mz385.0408							588	208472	228863	159111	282615	188228	170439	184923	232555	155645	151472	184285	192024	216149	535	219264	164992	216752	142201	16406	177710	185609	217018	206674	300454	10973	232279	278	236122	769	249085	334530	241388	295520	207386	232908	228106	235376	22667
1048	6.23	385.093		rt6.23_mz385.0931							105	217844	96152.9	2052	123846	387274	316046	412493	332840	1827	421907	1408	342625	137094	53	224358	1590	107208	265441	1932	291913	493760	251418	669231	365874	148201	5232	96	352056	189	260026	312848	863006	3315	63394.4	440503	2042	1237	3451
1049	5.15	385.091		rt5.15_mz385.0915							57	184045	101723	764	92165.7	298852	249620	363590	234990	933	321907	626	263116	121084	98	212554	554	53951.4	198736	454	291659	310793	163193	398903	240205	136804	401	131	274479	97	260763	213309	579466	1278	537	359484	384	392	529
1051	6.45	385.139		rt6.45_mz385.1393							180	224316	167416	201880	176863	395708	315776	222665	206306	222304	459479	160061	193001	220062	89	199636	130625	188862	204330	210640	219990	210639	205607	236863	257772	217881	524087	135	260958	80	286938	200578	217886	618861	256274	362381	337292	226310	414572
1053	16.31	385.287		rt16.31_mz385.287							1213	168266	142781	263891	169908	211251	84342.9	210007	264597	216943	172826	317586	170133	176809	969	235083	220128	209153	160054	314446	180521	240922	3319	310196	139128	203648	103707	1092	179884	606	212023	103679	260137	358887	257482	88686.1	183588	285257	262679
1054	1.11	386.028		rt1.11_mz386.0277							176	80473.4	82645	68115.4	76298.8	57734.2	89828.4	87628.4	86111.5	244482	189928	229512	239302	76584.1	233	71736.8	56318.7	69445	64076.6	74779.2	92398	116857	86278.7	292948	252233	169972	60459	480	78302.2	224	317791	89596.8	99161.8	76170	87385.7	81417.6	89217.9	83670.7	98331.5
1055	5.5	386.124		rt5.5_mz386.1237							474	109053	79700.1	114958	67305.3	120102	147034	2088	143356	101522	100501	116589	51106.9	80379	308	96451.9	96170.1	61432.6	165903	84766.3	3057	59168.6	142964	133177	231604	90672.2	126454	350	125716	234	113302	166301	84805.9	117924	69473.7	174442	118821	122962	161092
1056	1.35	386.147		rt1.35_mz386.1472							152	313238	286952	534022	184670	252646	377217	240393	352499	431789	287244	363520	445295	226128	94	292586	265515	247335	243074	353152	259515	370430	4611	454162	5085	375467	302960	79	362607	84	380192	147160	406105	321475	485990	499752	297533	343330	454853
1057	1.06	386.149		rt1.06_mz386.1486							71	178858	188161	206854	107012	148822	183323	206517	3258	114281	9814	101389	84816.4	164936	53	177394	161275	185486	168989	160219	80583.8	220941	5582	106358	3697	223808	149792	82	216838	62	107770	183013	10586	189448	275118	284041	201398	199517	261415
1058	5.32	387.156		rt5.32_mz387.1555							191	969672	843422	760991	923556	1768278	1273110	1033548	1036899	1269138	1742417	709296	741006	1105772	222	903247	647463	823752	1071723	737841	822402	787821	1004643	792059	1364414	1033037	2255869	319	1179241	179	1341476	1194912	864704	2937027	1901884	1792655	1997423	867551	2426261
1060	3.7	387.901		rt3.7_mz387.901							85	30061.7	2281	2631	2911	62542.7	39368.9	27764.8	37202.3	25011.5	55548.6	2095	33424.6	1893	172	24711.5	1680	1811	37807.9	2777	2555	2217	31833.5	36823.8	41920.3	1727	52108.6	84	27864.4	135	37148.5	37887.3	40735.1	52867.9	37900	61954.5	31262.4	1917	37684.4
1061	1.05	388.11		rt1.05_mz388.1104							247	85191.2	83607.6	1826	2696	6152	5379	83368.2	77154.6	4503	4497	2812	78403.4	81571.1	122	89412.6	2343	82755.7	76854.6	72788.6	92466.4	85087.8	75033.9	74235.4	7804	3484	109440	257	95466.2	141	58715.1	99035.2	93540.2	4049	3287	8708	6239	75657.7	4810
1062	1.49	388.109		rt1.49_mz388.1094							352	206706	271179	187058	183626	4327	4536	108823	5861	134476	227558	183514	301666	150301	305	187849	128880	241579	3116	111783	120834	163961	141033	250788	272059	167466	223560	309	192185	273	234123	270152	245122	240687	250682	233683	173964	120144	188396
1063	5.91	388.124		rt5.91_mz388.1241							79	223817	10008	183563	9724	409201	295772	480392	280456	395035	421317	156377	277609	5516	52	358461	150434	5588	264554	227757	294520	254746	276325	309378	368694	10765	26699	111	265664	74	293230	306676	409020	965420	239934	402788	9977	197228	13568
1064	5.25	388.254		rt5.25_mz388.2539							561377	193785	604202	145913	167449	191348	170756	136484	185183	169729	196395	155509	138861	170146	445192	183891	152789	210383	904289	160578	189349	185243	172381	181547	163488	162162	240173	423439	216454	730534	258437	216469	215547	217463	265352	229167	215016	170756	187461
1065	14.27	388.341		rt14.27_mz388.3409							1123812	166581	661	501	294	496	583	512	374	629	395	755	636	467	997608	138423	587	795	2306225	501	423	412	337	255	534	407	743	1207429	187044	1217830	169911	676	747	886	688	492	574	501	1154
1066	4.49	389.048		rt4.49_mz389.0475							59	51781.3	42425.6	232879	33405.2	4762	7474	34163	7382	169950	6618	205534	52455.9	32474.2	29	46080.5	186878	28943.8	3926	71869.7	63071.4	33351.2	7827	48647	8559	40762.2	12167	59	46346.3	56	38267.9	5799	38792.5	7139	41686.2	9834	51999.1	61955.1	7459
1067	7.46	389.086		rt7.46_mz389.0864							43	73268	1554	180467	49224.8	1814	995	54743.5	503	244127	40928.3	213931	42319.5	32158.9	113	73138.6	151968	36170.1	646	170754	99396.2	1501	485	50610.1	374	69708.6	203701	128	82063.5	35	58811.9	328	1264	178979	211886	602	203388	150944	188308
1068	7.85	389.087		rt7.85_mz389.0865							548	1054013	496883	2184645	614103	437007	315002	993412	158231	2526587	531533	2805576	753164	686589	815	1018868	1893082	624790	179924	1896581	1416596	734424	166922	796605	234033	931957	2591536	1133	1195127	527	1165761	126543	624825	2577557	2909528	318151	2937413	2357628	2897895
1069	3.71	389.121		rt3.71_mz389.1208							85	2180363	1365302	1589173	1474307	3487028	2694830	2084057	2088106	1618717	3180975	1188393	1723636	1254228	52	1518127	1043228	991594	1876278	1486966	1539614	1180953	1530986	1743858	2549863	1148323	2764274	110	1615773	103	3034143	3250978	3357867	4256226	3059825	4910736	3246076	1577812	3694572
1070	8.8	389.3		rt8.8_mz389.3							60	28250.2	458	34890.3	1610	79120.5	58672.8	35544.3	36969.3	54609.4	80696.6	49699	25709.6	1145	14	38720.1	41484.2	2170	51769.4	44401.3	2209	2103	32986.4	26252.6	55426.7	2190	104394	109	47364.8	86	32747.5	28338.5	2274	80924.6	54832.8	65481.9	54647.4	37490.1	58043.6
1071	19.04	389.737		rt19.04_mz389.7371							74662.8	67759.6	61617	53039.2	93511.1	78719.2	69532.5	58805.2	471	51018.7	55704.7	62856.8	110789	73645.9	83468.3	37127.7	55268.2	944	47577.1	1276	682	100494	736	89225.2	66812.5	94459.2	63101.8	48103.9	69461.4	87079.5	94467.1	449	1574	517	1121	64827.4	89549.2	497	525
1072	0.91	390.015		rt0.91_mz390.0151							351	202510	155115	197269	169787	156722	133598	135147	119060	139988	136974	163996	140355	171109	204	168990	217222	174013	121559	181620	231934	160428	26921.9	172823	165986	175752	158707	301	177417	249	198838	134699	165767	192899	136079	168612	147672	237989	43016.8
1073	3.04	390.104		rt3.04_mz390.1045							74	144581	142497	461	174083	305076	227090	194378	162703	1292	290361	832	161003	181833	64	119882	935	142857	200310	1108	167248	162314	132988	203070	126679	149095	1907	82	168020	63	221248	135741	200624	2369	3068	367574	2100	559	47758.7
1074	4.91	390.176		rt4.91_mz390.1758							235	236078	221550	210253	237784	175694	151503	454732	224282	240362	174314	298689	366509	241633	218	218011	233233	224399	130493	174959	277371	264302	206257	375107	247253	304193	299597	174	296135	148	308232	222005	479961	303051	299015	219852	266016	242329	344642
1075	4.39	390.187		rt4.39_mz390.1869							709	452087	366895	586750	401290	409464	161844	593174	291962	383386	165328	588714	640786	347295	701	455929	665484	386361	279539	541553	999588	466883	217571	698075	368408	470813	579768	920	543472	871	621946	263132	813028	629932	443299	285787	669792	895677	472116
1076	12.96	390.274		rt12.96_mz390.2741							38523.7	101979	93772.4	105087	96985.3	111264	91774.1	95321.3	82598	113157	104955	120427	70078.4	159730	82360.2	118540	137771	103175	106119	176788	123430	129545	157514	106316	113968	198739	159218	70729.1	137485	41520	111295	90712.6	97319.7	203722	230316	81416.8	81265.6	104810	125385
1077	7.38	390.733		rt7.38_mz390.7328							254793	33964.7	23290.2	25426.3	23277.4	26127.1	23582.5	1215	22553.9	25015.3	1466	25729.1	27133.9	28854.1	212136	33720.4	28963.6	1844	275002	25362.4	28637.8	32206.9	29488.7	32120	29468.9	33289.2	34559.4	249972	45339.7	315105	39515.2	24020.2	27783.7	29230.4	25413.4	1785	22066.8	1214	25767.8
1078	0.88	390.944		rt0.88_mz390.9439							57	91694.3	102553	51679.4	75365.1	71488.5	77096.1	63585	63305.7	33116.7	34080.5	76660.9	50406.6	52904.6	213	90000.7	53281.9	90214.3	28471.2	54225.9	32373.5	63002.1	85633.6	37668.2	33644.7	81683.2	48731.7	143	111425	194	66867	70433.9	88783.9	56354.1	146504	82445.4	128423	112045	113144
1079	9.16	391.102		rt9.16_mz391.1022							1459	1154293	1197863	2255090	1661874	339198	245388	675556	158945	2903062	445008	2302430	558891	1611172	2066	1323071	2116708	1661400	164633	3590908	954495	608930	140925	666630	215647	2124938	6118422	71226.4	1523660	1037	1453724	112040	474389	8372083	2649377	277211	2213255	2924492	3957795
1080	1.09	391.146		rt1.09_mz391.1457							324	723983	653598	823555	625807	587044	390157	533572	846016	545981	365813	576832	609512	458260	80	594811	734768	566260	405967	493740	941255	820038	1057998	747770	1002214	531253	567991	116	665378	205	717867	959537	889998	610654	540741	526758	718394	909358	553598
1081	6.98	391.172		rt6.98_mz391.1724							262	83215.7	79477.4	50768	97469.9	91819.1	140013	107806	100284	99059	81901.1	120379	81786.2	210465	206	191441	116213	93978.1	99566.8	53644.5	306157	226586	93978.1	109132	101107	110701	145756	444	93599.3	255	97266.7	113495	94697.8	128246	102499	88531.6	108444	77176	94716
1082	12.62	392.052		rt12.62_mz392.0524							56849.6	119611	137677	102484	99313.5	129288	96924.9	122884	118749	134779	118234	119900	94775.4	137490	73314.3	118715	151743	159919	122792	122353	147484	143837	153296	127040	141978	168713	178234	78158.3	128064	69358	121169	122940	92728.4	168462	176935	124266	103132	155106	97122.7
1083	3.44	392.149		rt3.44_mz392.1487							30	54327.1	56958.1	73297.2	43962.5	48837.4	1457	56994.6	44452.1	54247.6	53066.4	62953.2	44562.6	70700.5	26	47622.5	55016.9	47959.4	45424.4	59364.8	58893.3	47715.4	36163.1	51860.6	51239.5	53974.7	74640.8	58	51238.5	39	60563	58803.7	50931	83508.9	70009.6	56202.2	82669.5	73615.5	74168.9
1084	13.36	392.254		rt13.36_mz392.2537							251434	472436	423385	396645	469918	544028	410466	338376	467429	525561	512277	515930	303063	840716	266917	529421	680756	495803	517614	680727	456916	568385	729474	443522	582486	947325	771789	244766	577914	244611	572509	507465	401030	1043137	1237852	427149	466302	572400	452273
1085	14.34	392.29		rt14.34_mz392.2902							913	65065.2	87596.7	70938.7	68808	102048	70289.1	77626.5	110036	99362.1	90013.4	85757.8	83014.1	103241	1003	85466.2	110483	64094.8	72287	50227.9	65188.3	77552.6	94996.5	120624	131240	97642.4	161190	334	80117.6	883	67979.1	101656	67917.7	126149	75769.6	99674.9	83400.9	67457.4	91671.8
1086	0.91	392.997		rt0.91_mz392.9973							350	436047	485303	555980	430072	328689	357688	325717	359929	259008	274568	377624	295560	424461	82	396088	448334	402517	241378	489530	345672	382854	397853	348840	349400	384796	348873	351	457701	553	455157	403459	432548	444187	528328	373152	558539	716524	496461
1087	5.16	393.117		rt5.16_mz393.1172							111	141909	5939	224832	8730	222158	200700	110362	184273	250079	250365	216372	5748	5555	97	199364	236642	121132	160944	247875	144325	7934	113415	5727	211849	208692	310478	217	264006	266	265747	170562	6957	409752	286536	315670	343462	362449	457692
1089	12.61	393.286		rt12.61_mz393.286							5328751	9409276	9016280	8057808	7926706	8675457	7244181	6922249	8426554	8681012	7872157	7949765	6616178	9660633	5141337	7759409	9094913	7132537	7185190	7069190	8040049	7789630	8897152	6694718	7401440	11064770	9262613	4846620	8177353	5984457	10708830	9890347	9239360	14450350	14962620	8724065	10063100	10421210	9396236
1090	13.2	393.308		rt13.2_mz393.308							2879	106742	106372	96887.5	118933	115110	129319	128363	161996	149696	111321	127645	157605	75050	116933	131715	61867.4	100744	50953.4	105430	139984	172433	81130.4	175644	170212	75591.2	84614.6	137756	158777	127188	58647.2	176616	177383	79141	159259	154117	133206	72053.9	159264
1091	7.26	393.894		rt7.26_mz393.8939							115	51223.2	36357.2	60186.8	34708.9	84133.8	67436.3	41514	54029.8	62124.5	80755.3	61532.3	28190.6	34886.9	141	48108.8	59662	32826.6	55344	78537.9	50096.3	33665.6	47240.3	36115.8	77269.1	50550.7	74505.8	81	56860.6	57	57822.1	45781.2	25820.9	70223.9	63627.5	84589.9	77515.4	60359.7	101416
1092	3.65	394.088		rt3.65_mz394.0881							73	64885.1	26777	1644	51580.2	64232.3	34505.5	34786.2	34256.6	2448	60571.1	40422.4	60468.2	1350	146	46755.2	904	44428.6	54106.5	456	31095	26091.4	38768.8	31727.1	67488.6	53133.9	65650.8	154	36503.3	115	57320.9	62816	64014.8	1365	55530.4	84127.3	1350	1055	50140.1
1093	3.92	394.089		rt3.92_mz394.0887							78	30803	1361	1636	1358	50544.7	36583.5	28757.7	883	33056.5	29673.8	1266	26141.3	1028	64	25451.9	1279	1274	31578	1000	1285	29854.3	35044.1	52344.9	30133	27012.4	27761.1	103	29701.2	50	28995.1	28430.8	1853	1047	56150.4	36506.2	29323.2	35842.3	41300.9
1094	12.62	394.12		rt12.62_mz394.1198							31488.3	57661.1	49892.6	48437.6	53264.7	60523.1	51691.1	43726.9	43398.6	64444.7	55247.9	70767.6	47559.6	68238.6	30049.3	61192.1	70097.1	92929.3	77133.3	75705.9	5118	84557.7	75613.3	69818.7	78401.2	3289	93823.3	45796.5	69952.4	1061	54824.9	48405.3	55654.6	87190.3	5129	2620	46783.1	57564	2846
1095	3.25	394.111		rt3.25_mz394.1105							47	180435	163515	4938	159731	286846	258746	6769	246898	25713.7	261000	10043	134445	153067	33	168802	177364	153788	168992	7991	179498	138824	227411	134867	263517	160035	21770	34	182497	79	215085	225486	135240	33192	27743	232446	25161.5	10865	15816
1096	2.84	394.127		rt2.84_mz394.1273							99	97016.7	116527	139562	104153	117280	111076	1007	114175	92992.4	120150	90601	2269	101265	87	99473.5	117717	98934.7	91721.3	116582	61663.2	58542.2	82289.8	50031.3	123753	121723	190554	116	116925	202	150485	118941	1899	239813	147338	114824	153298	156606	150606
1097	3.71	395.106		rt3.71_mz395.1065							51	102483	94090.6	50547.1	97408.2	116380	93096.3	99701	73998.1	79360.7	3338	103450	98761.2	70975.5	74	96254.6	77348.8	79315.9	89742.1	41108.8	94747.8	74477.6	77769.4	94328.8	52552.1	89228.8	915	78	105775	80	106841	90247.4	130668	80025.9	145364	134740	133951	48936.7	114890
1098	4.92	395.131		rt4.92_mz395.1309							85	170614	165875	151685	148532	97419.8	96746.2	273337	111200	138649	85414.3	160516	269521	147235	74	146354	115734	140267	108498	104974	199792	180056	133347	250824	127497	185665	120848	66	179599	68	177677	118170	363849	129307	185639	143093	158720	177979	194884
1099	5.59	395.134		rt5.59_mz395.1335							33	216106	185760	267550	237252	229514	200323	198140	179230	524313	259580	339663	138745	264315	73	212216	266544	216671	162670	261754	217462	158961	169164	180120	231856	288187	839316	111	257715	50	254308	188346	168692	794675	774655	244318	803315	324750	822173
1100	7.04	395.134		rt7.04_mz395.1335							69	473115	345682	654059	418782	512061	416973	564290	489865	776349	547162	614179	463281	393801	58	457955	609843	334066	420927	462451	635041	564439	423068	604549	630262	440955	1062631	86	566205	91	552010	620303	642342	1079301	868987	676532	1118095	603707	1064716
1101	7.26	395.134		rt7.26_mz395.1339							257	4584525	3531609	5778293	3269247	6429622	5286624	3614961	4485018	4986688	6236613	4446573	2616409	3357244	271	3705172	4349125	2788688	4235335	4980523	3539292	2456234	3563392	3044014	4887508	3682504	5035223	144	3750850	140	6227310	5137935	3023581	7069512	6879942	7855043	8327616	6358716	9613770
1102	12.61	395.734		rt12.61_mz395.7342							4885	37345.4	35729.1	28358.9	31528.2	40731.2	43433.6	33546.9	39439.7	49300.7	35548.6	43762.4	29179.9	53092.4	4424	41836.4	51505.2	41835.9	39611.2	51376.1	37405	42247.7	57295	35587	41234.9	62941.4	56392.3	21669.4	40389	3469	44808.8	37449.2	35623	70329.9	76173.9	28116.7	31102.4	35279.2	31936.3
1103	4.12	395.868		rt4.12_mz395.8679							90	57862.7	71160.3	65473.5	71018.9	65063.3	63282.6	40280.9	59324.1	94268.2	81920.3	77565.1	34295.7	63649.1	75	48615.3	52682.3	66505.5	40109.9	66724.2	60864.8	34940.2	58318.5	37715.2	67243.2	85363.6	123616	76	65156.5	61	75562.4	56926.6	48130.7	131256	111914	65493	120277	89180.3	103654
1104	3.9	396.091		rt3.9_mz396.0914							35	249159	171400	192039	179429	265514	239091	221421	154234	202437	203814	137456	225184	131243	61	173196	145813	124074	229710	169304	216301	180641	212335	260300	175968	157670	157293	59	204069	65	270679	211113	405069	202720	256466	309388	284573	178898	279120
1105	3.35	396.105		rt3.35_mz396.1051							445	210041	126554	217848	147437	252482	273672	264180	229919	286178	258392	166910	256280	174980	135	178410	150339	120312	207148	166614	245563	280853	287021	328262	289480	182713	249535	297	223572	570	320791	293771	334060	280073	447238	341029	373862	278805	419591
1106	3.54	396.105		rt3.54_mz396.1047							82	168746	113245	180761	113943	198818	168488	191630	135055	207587	227212	145828	182259	110139	67	154404	133525	87221.8	174458	118250	142684	165404	178610	203012	151902	126950	198828	122	181268	140	193978	150830	215183	166661	322256	303208	273973	131102	264606
1107	1.05	396.105		rt1.05_mz396.1051							100	80293.7	82673.7	74040.3	63630.9	3480	5302	93680.1	88316.1	57518.6	2977	53836.8	2378	74648.2	112	73821.8	1428	56639.7	71095.9	1436	2594	92572.1	95245.9	77619.6	95500.1	60203.2	4073	120	45117.9	59	73258.1	86801.8	83177.1	3980	98897.2	112905	81537.9	67939.9	4373
1108	1.36	396.106		rt1.36_mz396.1055							123	86005.2	80054.9	82967.1	59762	2684	3126	104447	74760.6	70234.4	1870	81020.1	96042.5	86084.6	83	78550.8	52041.9	73604.5	2595	60109.8	66367.7	165385	69222.5	133823	100876	81917.2	105416	100	97156.5	61	85617.9	83869	103714	81702	72857	3744	64226.9	59673.5	104078
1109	13.93	396.33		rt13.93_mz396.33							70666.3	75102.2	97043.8	1060	567	171943	63526.3	56823.6	928	99959.4	60450.2	101313	99354.4	102190	133740	65821.9	481	55367.4	67311.4	93304.7	73220.9	79711.8	77329.5	70438.4	108078	99491.3	189539	207068	81646.8	111853	56035.7	62024.5	97544.8	69078.6	1408	56144.9	112296	101048	80564.3
1110	19.03	396.745		rt19.03_mz396.7445							136413	162774	2270	113398	133	151470	116961	102097	104845	322757	112694	129145	158588	137800	109872	83352.1	70007.9	102652	108	131665	67624.8	149428	97186.3	72917.2	102299	90212.9	89301.1	65194.9	79272.6	237	141973	95948.1	1014	222	141638	132949	102333	184338	117120
1111	0.89	396.896		rt0.89_mz396.8956							1012	42577	56081.6	64808.2	58615.3	58391.7	39183.1	52233.5	54973.8	47907.4	42500.5	52413.7	28794.6	69583.1	470	74202.2	55025.2	67566.7	36901.5	52303.9	40200	38685.5	42089.1	36353.1	50493.3	58672.6	84748.1	1651	58597.5	1379	39833.4	45674.2	44575.8	79688.9	55151.1	42992.9	66468.2	62177.4	56710.4
1112	0.91	397.101		rt0.91_mz397.1008							574	67156.7	2961	3484	70285.2	60143.6	42735.4	2037	40655.2	2260	53256.5	71344.4	46519	24391	650	34343.4	63851.8	59175.6	1837	2141	52481.2	60686.9	42445.8	40892.1	1980	39555.2	2198	533	71205	280	76043.6	518	1956	59665.9	73134.4	87119.1	73269.2	65247	55769.6
1113	4.12	397.113		rt4.12_mz397.1133							436	4683387	4436646	4351351	4815854	4762571	4115492	2774869	3687337	5150932	4320708	3921516	2248209	3776644	306	3549649	2855982	3374947	2294775	3412661	3160106	2088312	3148214	2441284	3706088	5304641	5856341	270	3213323	530	6398106	5790258	4350093	10731150	9285120	6235603	8693750	7221937	8210973
1114	5.99	397.113		rt5.99_mz397.1128							249	720541	290535	1087533	292432	1196678	957946	624894	471332	554332	1134728	1029927	474818	310440	248	683512	949907	297417	767495	789498	599902	490968	405173	573336	577265	420281	763220	119	744518	175	810311	490288	564951	792171	630754	1049486	752338	1061645	765097
1115	7.81	397.183		rt7.81_mz397.1829							190	252463	269606	230324	305430	319850	298007	323023	370396	294008	381852	251364	357075	336349	245	333024	278513	282234	331869	192284	295661	361961	408940	418358	461692	362504	485138	231	385403	258	290988	338618	367312	308763	301541	314022	270562	240350	281411
1116	12.96	397.2		rt12.96_mz397.2003							75557.5	107164	112272	137260	89438.4	121013	137963	134744	109373	148398	128100	158777	143822	157715	100300	148697	120124	118542	257805	149693	172472	160426	137670	194535	136634	187493	165499	123134	158408	84757.1	122301	136403	159083	126447	159021	142268	160036	140764	156816
1117	4.11	397.953		rt4.11_mz397.953							31	29095.5	36602.8	30911.8	45082.9	40236.3	28589.5	1881	28589.8	65251.9	75844.9	76927.6	3125	49728.8	43	31477	30185.1	51913.4	28610.9	48455.5	36704.7	2562	33553.1	2351	51849.2	61353.2	126018	36	51516.9	53	23683.2	1802	1642	53136.9	2895	25490.7	39766.8	26117.5	47399.9
1118	1.04	398.084		rt1.04_mz398.0844							165	142899	101692	180736	115253	88409.9	91976.7	137859	100425	127712	180927	170768	119406	111328	125	135624	180412	112720	138128	136245	103813	123413	91071.3	149866	130255	127485	137408	58	170533	138	148084	108822	115062	167047	148253	203947	148314	153417	193028
1119	12.62	398.241		rt12.62_mz398.2414							1092549	1833281	1776663	1814456	2009542	1951200	1608051	1542819	1737432	2046051	1777638	1963853	1603100	2237431	1216668	1923455	2271079	1748053	1886893	1819953	1975732	2020624	2339962	1876970	1982668	2535849	2365982	1406351	2300880	1377055	2392599	2177630	2375718	3189632	3375467	2301917	2289016	2356748	2375909
1120	13.72	398.326		rt13.72_mz398.3256							782	115834	188778	83689.8	222945	270754	161247	148518	231205	272368	210778	157657	107371	282854	496	155537	123800	273198	150550	154291	142097	154851	163940	113664	335575	268933	610150	655	197209	646	162617	221743	104169	466196	379820	213535	307863	144683	335818
1121	0.92	398.987		rt0.92_mz398.9868							729	189775	191644	81962.8	191710	278338	261923	223784	184022	104484	235288	12529	227825	168408	446	185238	104412	200257	256193	76185.5	187250	232878	191937	227263	233390	190373	129708	560	220639	190	218520	213773	240051	157964	112990	323047	6320	122100	7990
1122	4.91	399.127		rt4.91_mz399.1275							107	178491	165753	214510	150589	238206	240965	91957.8	180179	150067	188905	174022	71719.4	8300	39	153960	131535	161762	204399	161980	56937.1	3704	188011	85709.3	214415	194299	117422	73	190997	81	201680	232880	5301	121257	163896	323655	173852	191441	11394
1124	1.35	399.168		rt1.35_mz399.1683							91	153685	131314	140959	111937	113253	124865	110589	124248	145209	176360	124354	113586	78734.9	71	84989.3	96372.6	127059	91573.9	109884	89279.6	128860	111137	143584	154634	114404	172575	103	130576	47	160796	148732	167699	182386	200578	174960	172920	118751	209196
1125	6.25	399.198		rt6.25_mz399.1979							138	73664.8	44110.8	675	1754	151825	123508	2313	207352	789	117153	498	124989	1228	148	68927.4	35	942	135178	446	1436	2069	262220	87430.5	248852	1020	95758.9	150	101796	233	89372.9	269099	79773	1955	648	145176	1019	221	974
1126	6.03	399.199		rt6.03_mz399.1989							93	135699	38162.9	3951	49563.6	160169	154146	90926.6	160531	61095.4	144681	2724	133296	40508.2	105	138327	3590	96023.2	150002	2027	1115	79408.6	184586	110544	195417	47614	204918	83	115997	126	112844	229874	109022	97609.9	76997.3	168744	77543.4	2681	905
1127	7.49	399.241		rt7.49_mz399.2409							233734	39604.3	2086	1474	64840.4	103817	129103	150546	147590	45673.2	91070	2318	106384	74301.7	174842	52032.7	2123	86178.2	226844	2059	1660	35067.2	232486	104316	241762	35431.3	165418	207567	137220	330700	66978	160210	35774	32930.1	39563.2	132819	36133.9	2394	32084.7
1128	14.28	399.25		rt14.28_mz399.25							147355	63984.9	89973.4	64130.4	137582	100285	71133.4	63292	74585.6	73061.4	74113.7	1236	134620	81024.9	129568	76790.5	214554	97786.8	131618	95520.6	82375.5	100829	126604	115556	143366	1217	881278	138094	85441.2	129882	79434.3	79931.4	75747.8	79306.9	144307	82004.2	85198.9	72332.2	90872.8
1129	14.02	399.357		rt14.02_mz399.3572							99373.4	211575	189115	202569	194148	225503	208027	198827	208952	259433	225050	203709	180463	231702	108359	200800	208655	192922	206712	182250	203733	244929	228964	204627	228624	235019	229820	137577	195596	131414	223793	238364	236038	290646	208101	233456	229224	214169	264154
1130	1.35	399.898		rt1.35_mz399.8977							124	47387	44219.8	37188.9	31555.9	50609.7	36906.6	42866.3	61078.3	33102.2	73554.6	34739.4	37531.8	41069.7	123	35944.4	28183.5	44411.1	32707.3	25967.5	48391.6	39006.8	38870.2	46011.1	56901.3	33338.9	61667.6	112	45100.4	73	33527.7	49570.9	51297.9	68564.6	54697.9	58784.8	44700.3	34268	61988.6
1131	1.75	400.146		rt1.75_mz400.1463							116	442200	313898	365581	395093	2101	6997	767	7783	545627	380267	235325	258580	291458	75	365325	7067	8173	5095	616	16007	367592	6287	334976	403032	275147	584718	85	337006	93	329801	412812	363728	858333	580410	528601	15809	817	37334
1132	4.98	400.16		rt4.98_mz400.1597							144	89397.9	1417	2204	90123.5	268595	190980	64061.6	911	384922	259687	1906	1351	80456.9	330	90847.3	1682	2595	128472	94123.9	2155	1989	2150	1069	3232	106000	501311	142	113273	102	132295	1919	1507	398980	416689	197732	393818	2461	486081
1133	14.31	400.338		rt14.31_mz400.338							61130.4	293424	307449	321305	360123	382600	333623	359049	340839	595886	413202	482594	300744	355114	62461.2	288124	248834	416251	327328	380058	297820	225672	218264	256333	281580	472985	761996	91200.5	334924	76299.1	305193	256867	320456	628345	638036	353691	570564	273020	457039
1134	5.17	401.086		rt5.17_mz401.0855							137	93013.7	82456.3	143010	108541	175810	198965	2474	54902.5	112502	193728	122954	1118	60152.4	185	94232.4	131997	72479.8	106597	143303	2025	1365	2097	56658.7	109340	140666	102395	121	192099	183	84070.2	53906.4	80121.5	135840	122130	260858	94335.3	138975	130761
1135	1.35	401.156		rt1.35_mz401.1556							226	3614889	3836068	3678124	3356655	3808001	3215739	3771072	4523651	3067656	5615678	2708151	3018478	2999593	343	3073619	2297602	3218805	2544240	2420132	2876374	2850516	2650053	2947442	4300836	2396613	4321040	178	3222376	241	3830402	4551354	5140773	5848754	5896516	5552367	3929354	3503333	5528996
1136	1.05	401.156		rt1.05_mz401.1558							406	3530627	2719731	2847287	3531386	3713926	3678715	3514154	3785910	2257368	3623972	1879255	2189495	2777073	279	2663890	2227786	2605598	3151960	1902692	2109322	2146828	3116999	2546407	3702675	2125197	3277231	446	2561179	480	3146919	5033425	4043799	4686876	4149449	5082851	4622672	3234881	3722179
1137	0.9	401.997		rt0.9_mz401.9969							604	171913	148835	118888	125862	139963	137011	170500	127481	4849	105351	117648	131092	146211	261	135162	10541	167605	133376	95049.3	126001	158328	185410	134838	130999	148023	100903	638	153001	443	151334	153546	169505	46170.8	119165	199247	189680	120561	130080
1138	3.25	402.14		rt3.25_mz402.1396							47	90762.9	2559	86618.6	3128	1724	1472	164588	2950	139552	2602	99075.7	145104	108628	82	94057.5	94238.8	2647	1278	76256.7	137017	185314	2215	203352	5039	109823	151232	86	123964	53	141824	3735	199942	3805	140981	3197	150094	3033	176244
1140	5.27	402.233		rt5.27_mz402.2334							81009.9	51810.6	67211.3	55971.4	48305.7	53367	72708	52007	73834.1	53147.2	60592.5	74375.6	83641.8	57555.8	74293.5	73669.6	61824.7	46304.6	85348.3	56445.5	67603.6	57141.8	66764.4	70926.4	73789.5	55803.9	90407.3	92910.5	170415	94874.3	67574.9	76669.3	72543.2	79243	47371.2	59180.1	59164.8	65217.7	71325.3
1141	10.82	403.118		rt10.82_mz403.1176							304	47627.7	939	246	1639	1032	1397	135377	1699	307	1081	384	150086	523	178	59928.7	171	955	1508	482	108159	117291	1284	239183	1856	941	179	958	73406.7	232	54113.7	1424	217656	565	525	2422	495	232	294
1142	4.03	403.136		rt4.03_mz403.1358							57	196523	171803	151110	192791	360789	283373	173544	217388	265052	312929	217144	167210	189512	54	194368	169860	218642	262371	111480	11775	10150	210977	186651	262567	221895	346461	95	245848	72	276034	231758	171211	422528	454208	420446	417856	161870	534458
1143	4.24	403.143		rt4.24_mz403.1432							35	262346	242067	239886	220568	496926	427629	282006	310674	189980	442245	257748	229231	228819	317	250558	170624	215649	370296	240165	208665	10200	259321	257652	384349	280213	435321	370	323456	129	352530	295859	311527	502073	321062	574644	289984	229961	350537
1144	3.48	403.147		rt3.48_mz403.1474							125	255697	173156	219487	163451	388331	355764	247739	306646	382127	438102	150692	227898	129765	41	225520	145849	99643.2	336514	90570.4	196710	19890	512618	193276	299051	132381	278298	51	287973	134	279710	470523	335547	241965	548163	523184	505594	131508	452757
1145	2.58	403.23		rt2.58_mz403.2296							52	49192.3	57550.6	74135.1	109294	34614.7	722	78824.4	515	474	304	39413.9	54395.5	45778.4	46	43694	76579.9	79883.9	35633.9	48683.1	243	269	241	289	785	50663.2	3121	42	49040.2	21	52230.7	33824.3	67159.3	62620.5	37204.5	47916.2	3154	85802.2	518
1146	7.08	404.134		rt7.08_mz404.134							128	84288.4	2000	251642	47335.6	1056	865	774	312	191981	1051	618917	913	101329	207	107944	347810	75815.4	215	347630	582	814	519	1257	841	116681	403998	159	133912	258	176176	862	638	441366	307013	56660.2	429546	857799	368484
1147	3.25	404.153		rt3.25_mz404.1526							44	170118	129277	112390	120781	290579	251650	202798	438638	5731	188136	115148	140968	129937	30	160932	119909	96576.8	177151	97796	10043	9664	390315	146326	343238	120004	155937	68	174676	67	220224	323720	232215	162400	155504	240733	161996	114178	221938
1148	7.27	405.081		rt7.27_mz405.0811							211	81977.2	1338	172856	1065	1087	687	1154	451	241314	786	139090	1715	481	283	81247.5	178352	521	813	154649	95551.9	65806.6	772	72084.5	621	1785	136946	145	64383.8	112	115122	891	55027.7	110991	104491	1315	147656	125703	110291
1150	7.47	405.118		rt7.47_mz405.1177							74	49389	2147	92859.9	48829.9	76144.3	90825.2	66143.6	37269.9	154185	67618.3	165137	1498	57890.9	230	55576.1	133324	59041.3	59626.8	137631	52784.4	1856	1393	51174.6	1531	82778.7	146514	76	86149.5	174	63787	73105	32701.9	153133	157293	50998.1	165349	135726	207316
1151	1.05	405.183		rt1.05_mz405.1826							395	2999325	2991141	3864433	2684338	2226771	1513955	1795300	1836849	2558239	1366890	2624796	1994104	2002637	380	2551085	3571472	2184112	1420440	3381066	4667042	2811997	2034211	2748831	2006756	2214544	2795023	614	2897840	321	3059074	2186575	3618972	2938969	3249817	2102255	3734713	5639930	2666926
1152	7.85	405.822		rt7.85_mz405.8225							100	63682.5	27886.5	129866	37628.4	2347	1951	55234.6	945	150132	33679.6	183595	45540.8	38742.5	241	60095.3	116270	36285.6	865	120038	85105.9	45484.1	1030	48165.2	1081	55925.9	159749	218	70030.1	61	65508.6	748	38896	142723	179888	651	162695	135385	152280
[truncated: 1,899 more rows]
[truncated: 3 more columns]

## Sheet: Dataset S1D
Dataset S1 Positive-mode LC-MS analysis of six aphid genotypes naturally bearing and lacking Hamiltonella. D Sample key.
[truncated: 43 more rows]
