# Supplementary material for: Impact of Facultative Bacteria on the Metabolic Function of an Obligate Insect-Bacterial Symbiosis
Source: mBio. 2020 Jul 14;11(4):e00402-20. doi: 10.1128/mBio.00402-20 (PMC7360925; doi:10.1128/mBio.00402-20)
Supplement: DATA SET S2 [file mBio.00402-20-sd002.xlsx]

## Sheet: Dataset S2A
Dataset S2 Negative-mode LC-MS analysis of six aphid genotypes naturally bearing and lacking Hamiltonella. A Metabolites identified by fragmentation of precursor ions (MS2)
Alignment ID	Average Rt(min)	Average Mz	PubChem Names	RefMet name	RefMet RegNo	SMILES	CID	InChIKeys	KEGG	HMDB	AQNEG17MAY_11-BLANK 1	AQNEG17MAY_12-POOL 1	AQNEG17MAY_13-27	AQNEG17MAY_14-18	AQNEG17MAY_15-29	AQNEG17MAY_16-32	AQNEG17MAY_17-4	AQNEG17MAY_18-33	AQNEG17MAY_19-14	AQNEG17MAY_20-31	AQNEG17MAY_21-28	AQNEG17MAY_22-10	AQNEG17MAY_23-17	AQNEG17MAY_24-BLANK 2	AQNEG17MAY_25-POOL 2	AQNEG17MAY_26-9	AQNEG17MAY_27-15	AQNEG17MAY_28-11	AQNEG17MAY_29-2	AQNEG17MAY_30-3	AQNEG17MAY_31-21	AQNEG17MAY_32-26	AQNEG17MAY_33-34	AQNEG17MAY_34-1	AQNEG17MAY_35-16	AQNEG17MAY_36-19	AQNEG17MAY_37-7	AQNEG17MAY_38-BLANK 3	AQNEG17MAY_39-POOL 3	AQNEG17MAY_40-13	AQNEG17MAY_41-8	AQNEG17MAY_42-5	AQNEG17MAY_43-12	AQNEG17MAY_44-22	AQNEG17MAY_45-23	AQNEG17MAY_46-24	AQNEG17MAY_47-20	AQNEG17MAY_48-25	AQNEG17MAY_49-6
27	1.04	115.003	maleic acid	Maleic acid	37118	OC(=O)\C=C/C(O)=O	444266	VZCYOOQTPOCHFL-UPHRSURJSA-N	C01384		114	411187	432236	418172	373278	451115	464396	472668	498862	551215	552442	470469	495401	178	532670	526565	651032	508263	475630	450499	522294	522782	606004	461522	617287	495974	570482	141	554471	633347	479029	492649	671879	566042	446172	364728	487858	566432	542351
29	1.07	116.071	5-Aminovaleric acid	5-Aminopentanoic acid	1865	NCCCCC(O)=O	138	JJMDCOVWQOJGCB-UHFFFAOYSA-N	C00431	HMDB0003355	99	157817	242429	142657	147304	200608	162325	140403	192952	144830	168662	177889	114538	93	207460	251425	257715	442348	135796	129477	370841	198821	173726	64881.4	127314	143222	191980	46	365798	338799	501534	162263	261268	297707	207544	216460	188122	124029	206616
32	1.55	117.019	succinic acid	Succinic acid	1966	OC(=O)CCC(O)=O	1110	KDYFGRWQOYBRFD-UHFFFAOYSA-N	C00042	HMDB0000254	1019	499314	332075	359056	460778	566190	557685	562965	441762	763059	417842	786309	775957	1135	565852	732843	709902	743154	441324	507158	513529	370176	791957	485006	739120	418262	792875	924	569111	636915	766123	562074	692403	417641	380505	294735	472288	361795	785424
45	1.14	128.035	L-Pyroglutamic acid	Pyroglutamic acid	37171	OC(=O)[C@@H]1CCC(O)=N1	7405	ODHCTXKNWHHXJC-VKHMYHEASA-N	C01879	HMDB0000267	895	6262482	5235011	6560548	5762613	4621354	7363905	5648183	7353007	5520626	6679316	6473651	8064406	44445.5	8011534	5567626	9893894	6832318	7633256	6345564	6756878	7047632	8167405	7827603	8638873	7106145	7967969	827	7370268	8448100	7177459	8128011	7340233	9033490	5835234	4025392	7726060	7409122	7318589
54	1.04	133.014	D-(+)-malic acid	D-Malic acid	44921	O[C@H](CC(O)=O)C(O)=O	92824	BJEPYKJPYRNKOW-UWTATZPHSA-N	C00497	HMDB0031518	153	1769933	1883930	1926385	1652208	1831827	2128350	2134329	2252047	2301567	2461502	2086188	2185169	263	2256406	2231773	2721002	1989706	2128858	2070278	2150226	2121948	2644951	2047447	2528803	2204876	2464798	287	2322425	2614151	2295843	2265924	2841308	2439138	1807858	1628456	2111812	2390799	2293138
56	1.21	135.029	L-threonic acid	Threonic acid	71819	OC[C@H](O)[C@@H](O)C(O)=O	5460407	JPIJQSOTBSSVTP-STHAYSLISA-N	C01620	HMDB0062620	213	2731834	18960	3528871	4520915	3830393	2811385	4528776	3652432	4860182	29443	3184155	2998972	358	3671578	3451682	3691150	3739278	3269287	39049	4149483	3406767	4450508	3970364	4397955	4609118	3681785	223	3731965	3940405	4159187	2700327	4190900	4687590	4010567	2782917	4605641	3773594	3546846
57	3.8	137.024	4-HYDROXYBENZOIC ACID	4-Hydroxybenzoic acid	37280	OC(=O)C1=CC=C(O)C=C1	135	FJKROLUGYXJWQN-UHFFFAOYSA-N	C00156	HMDB0000500	76	67148.1	87380.2	77207.8	62968	32517	69390.1	35827	39402.9	30220.4	100771	83349.4	51559.3	114	64985.3	71996.8	64313.9	77966.6	92017.4	83132.8	82327.3	109203	49543.8	80139.6	60616.9	72796.4	93115.1	55	86434.4	60188.5	86398.1	75635.6	39594.8	51733.6	70062.9	96727.4	80824.7	155323	78788.4
64	0.95	146.046	L-glutamic acid	Glutamic acid	37101	N[C@@H](CCC(O)=O)C(O)=O	33032	WHUUTDBJXJRKMK-VKHMYHEASA-N	C00025	HMDB0000148	1617	1008941	1154251	1334440	1298527	1029900	1076361	1099699	1177875	1089764	1241590	1192689	1232111	1487	1205101	1229604	1411177	1343312	1212683	1152788	1376212	1311752	1389187	1155451	1199172	1358689	1155432	1227	1298844	1457105	1204801	1088151	1357092	1518730	1271247	1094686	1413256	1296261	1152325
67	2.68	147.045	CINNAMIC ACID	Cinnamic acid	37312	OC(=O)\C=C\C1=CC=CC=C1	444539	WBYWAXJHAXSJNI-VOTSOKGWSA-N	C00423	HMDB0000930	324	399136	232462	638661	272578	224815	251847	221193	624089	388874	317061	321524	675108	268	485589	363936	677171	397053	236927	186140	817475	209722	352662	124375	702993	867396	480167	343	510315	684635	393957	359554	612566	597545	621322	152357	791592	191592	435121
75	0.9	154.062	L-histidine	Histidine	37119	N[C@@H](CC1=CN=CN1)C(O)=O	6274	HNDVDQJCIGZPNO-YFKPBYRVSA-N	C00135	HMDB0000177	407	1107644	1516023	1514411	1143953	591640	1701377	759821	743189	810587	1623455	1340808	743963	506	1346460	1198542	878196	1381664	1902655	1808835	1662674	1759501	1161578	1747723	990195	1746456	1346526	323	1331794	991403	1284081	1848485	775127	1503120	1569043	1432647	1694669	1808544	1360136
83	1.4	163.04	p-coumaric acid	4-Hydroxycinnamic acid	37986	OC(=O)\C=C\C1=CC=C(O)C=C1	637542	NGSWKAQJJWESNS-ZZXKWVIFSA-N	C00811	HMDB0002035	66	96204.8	91410.8	60840.4	103405	60401.2	96750.1	69016.1	64023.4	85233.9	139346	145178	2921	114	105048	161635	81913.6	164012	106088	88895.1	97704	121712	106320	117126	62321.4	91163	163319	111	102980	111409	175698	137706	53019	81734	62046.6	89589	66550.7	122642	156100
85	2.68	164.072	L-phenylalanine	Phenylalanine	37108	N[C@@H](CC1=CC=CC=C1)C(O)=O	6140	COLNVLDHVKWLRT-QMMMGPOBSA-N	C00079	HMDB0000159	1558	3245186	1959612	4677107	2075065	1826511	2086343	1707562	4299266	2904741	2549932	2620795	5004794	1852	3935103	3045733	5379228	3028103	2032602	1566982	5995282	1787640	2997576	1030548	5318145	6640536	3903597	1491	4146236	5654337	3321279	2961675	4581668	4694420	4984152	1295532	6149852	1639322	3341085
92	1.09	171.005	sn-Glycerol 3-phosphate	sn-glycero-3-phosphate	37088	OC[C@@H](O)COP(O)(O)=O	439162	AWUCVROLDVIAJX-GSVOUGTGSA-N	C00093	HMDB0000126	105301	460011	237719	306516	3290	305953	635148	392175	671053	547860	286189	721874	821024	122042	541840	722052	739790	613351	274609	447609	296232	179087	475152	246000	605342	356804	531837	130554	515315	643184	723059	613999	607518	346642	364551	136237	371262	212213	790127
95	1.36	173.009	cis-Aconitic acid	Cis-Aconitic acid	37059	OC(=O)C\C(=C\C(O)=O)C(O)=O	643757	GTZCVFVGUGFEME-IWQZZHSRSA-N	C00417	HMDB0000072	78	220215	151726	202039	169286	262690	206075	228498	207701	277021	205190	262579	257269	132	226474	262738	267996	271463	168273	178794	232546	146176	309935	175766	263537	242935	276626	189	243350	252690	267705	225439	172812	211958	241484	144790	233649	165953	280777
97	0.89	173.104	L-arginine	Arginine	37289	N[C@@H](CCCNC(N)=N)C(O)=O	6322	ODKSFYDXXFIFQN-BYPYZUCNSA-N	C00062	HMDB0000517	369	209287	195670	229584	247707	202315	323755	276811	213628	240875	208931	194172	282807	324	248855	189898	207912	224993	348346	348704	276646	207053	273729	503054	265691	263824	223991	274	248640	241325	183644	356551	204605	299095	294923	223074	267501	234878	205112
101	4.19	175.061	(2S)-2-Isopropylmalate	rt4.19_mz175.0607		CC(C)[C@@](O)(CC(O)=O)C(O)=O	5280523	BITYXLXUCSKTJS-ZETCQYMHSA-N	C02504	HMDB0000402	543	291499	167121	364893	180400	308358	204083	341951	506186	379345	248217	219367	431388	266	314854	309860	465419	253647	165065	195427	399525	121868	370373	161617	523187	384419	330732	226	347020	548036	352465	274522	685448	427675	328179	122251	333864	146223	377619
105	2.68	180.066	L-tyrosine	Tyrosine	37107	N[C@@H](CC1=CC=C(O)C=C1)C(O)=O	6057	OUYCCCASQSFEME-QMMMGPOBSA-N	C00082	HMDB0000158	55	112710	101533	114051	79353.4	72490.9	110542	68004.5	114146	100958	95439.9	153248	147984	52	144302	147849	140413	146433	113337	97081.7	132694	110314	101213	90554	132821	131858	170363	49	123999	134585	161871	125712	81926.2	148180	90054.5	83616.1	116511	100050	157636
106	1.4	180.066	L-tyrosine	Tyrosine	37107	N[C@@H](CC1=CC=C(O)C=C1)C(O)=O	6057	OUYCCCASQSFEME-QMMMGPOBSA-N	C00082	HMDB0000158	907	1944048	2355823	1154033	2134321	1262764	1833167	1398066	1274204	1705918	2777375	3045021	1169134	1252	2274368	3406747	2108366	3810109	2565844	1890767	2010958	2693968	2027275	2295926	1265562	1769367	3419968	725	2641717	2299697	4142622	2920390	1079005	2112223	1451648	2083807	1287329	2680940	3016368
109	7.13	187.098	Pentanedioic acid, 3-(1,1-dimethylethyl)-	rt7.13_mz187.0976		CC(C)(C)C(CC(O)=O)CC(O)=O	4328890	QMZIONVGEYVZHY-UHFFFAOYSA-N			623590	81440.9	42740.1	49039.7	44240.6	56494.8	49949.6	49660.8	47321.3	52858	66440.9	55589.3	48165.9	716370	85505.6	84397.9	53495.5	61139.7	97798.7	56549.6	61456.4	61322.8	66494.1	65360.3	46205.2	67478.5	68696.6	786612	96134.4	51649.6	55851	795310	52454.9	61890.3	72568.5	87396.8	64459.3	49271.3	51010.5
110	1.47	188.058	N-Acetyl-L-glutamic acid	rt1.47_mz188.0577		CC(=O)N[C@@H](CCC(O)=O)C(O)=O	70914	RFMMMVDNIPUKGG-YFKPBYRVSA-N	C00624		331	59904.1	2521	4992	53411	3002	4086	2837	92909	39893.1	41665.4	74525.4	60180.6	354	61682.5	83881.2	100928	3745	3035	3465	3052	3970	4546	49989	69155.2	49684.3	91021.6	343	73331.6	133089	97096.7	51558.4	5590	4865	3608	124856	4129	2831	90945.9
116	6	190.051	5-Hydroxyindole-3-acetic acid	5-Hydroxyindoleacetic acid	37412	OC(=O)CC1=CNC2=C1C=C(O)C=C2	1826	DUUGKQCEGZLZNO-UHFFFAOYSA-N	C05635	HMDB0000763	28	48697.9	47986.3	41383.6	4052	1177	69630.4	2689	1590	3129	52928	92485.8	41896.9	35	94058.2	85809.7	1472	90003.8	128015	122976	55296.5	68934	65775.7	98470.2	839	62238.1	111695	33	56403.9	1039	91614.4	67247.5	112189	41031.8	37051.1	95542.2	50069.8	66299.7	91041.9
122	1.37	191.02	isocitric acid	Isocitric acid	37902	OC(C(CC(O)=O)C(O)=O)C(O)=O	1198	ODBLHEXUDAPZAU-UHFFFAOYSA-N	C00311	HMDB0000193	478	3227985	1917504	2891911	1489265	3844690	2368479	3424817	3198417	3727061	2582197	3730205	4517294	1938	3559813	3834643	3877732	4006230	1988953	2085065	3510332	1875784	4519699	1850938	4381496	4166731	4522087	1473	3781187	4037420	4163309	3122375	3221922	3682638	3823078	1956951	3495041	2196082	4581568
126	6.31	191.035	scopoletin	Scopoletin	46493	COC1=C(O)C=C2OC(=O)C=CC2=C1	5280460	RODXRVNMMDRFIK-UHFFFAOYSA-N	C01752	HMDB0034344	52416.8	254242	72373.8	268818	251168	164630	169920	184346	496591	157504	81938.5	200859	570470	58004.1	284756	210915	441932	159969	185483	197260	202087	90529.6	167543	247474	564879	368688	246374	819	289710	468973	229706	123346	263074	288926	208056	104992	219276	114516	241040
128	3.34	194.082	L-beta-Homotyrosine	rt3.34_mz194.0823		N[C@@H](CC(O)=O)CC1=CC=C(O)C=C1	5706680	VUNPIAMEJXBAFP-MRVPVSSYSA-N			53	321011	376229	403018	510303	536129	509131	492188	266788	607960	385654	180499	242271	106	347406	182882	328468	222009	498786	501920	568705	429521	686856	555034	304397	436513	235768	67	366211	277414	201810	513307	253814	385271	389544	357485	522670	424591	242784
131	0.97	195.051	gluconic acid	Gluconic acid	37337	OC[C@@H](O)[C@@H](O)[C@H](O)[C@@H](O)C(O)=O	10690	RGHNJXZEOKUKBD-SQOUGZDYSA-N	C00257	HMDB0000625	651	484997	621143	605399	564579	536760	776031	543441	484903	485554	608016	563886	526458	664	566341	535062	585610	604977	601417	754062	698707	639894	743272	529125	455898	642143	514596	389	616782	503045	573556	636693	453361	474772	666232	524389	690645	533820	612310
138	8.39	201.113	sebacic acid	Sebacic acid	1930	OC(=O)CCCCCCCCC(O)=O	5192	CXMXRPHRNRROMY-UHFFFAOYSA-N	C08277	HMDB0000792	76290.8	37063.2	33960.6	41834.5	1132	57221.2	2107	1824	2266	33326.5	38283.1	36243.7	40280.9	84850.2	40241.6	44772.9	31557.5	42192.6	40426.6	36016.1	46477.3	38940.4	40451	38236.1	44874	45055.3	52654.2	90386.3	43024.2	40975.3	47145.3	119085	35240.7	45748.7	47368.2	41801.3	44965.9	35708.2	46866.6
141	3.4	203.083	L-tryptophan	Tryptophan	37505	N[C@@H](CC1=CNC2=CC=CC=C12)C(O)=O	6305	QIVBCDIJIAJPQS-VIFPVBQESA-N	C00078	HMDB0000929	1434	3375131	3751797	4078897	2694089	1894488	3482801	2521749	3583125	2345645	5025643	5692181	3890071	1560	3890580	5049501	4035793	4924274	3011964	3313296	3768586	4855171	3685515	3068629	4625463	4692657	5471346	1000	4044695	3932156	5642042	3486849	3297251	4602128	4098094	4485892	4714626	4875767	5416711
157	3.1	218.103	pantothenic acid	Pantothenic acid	49832	CC(C)(CO)[C@@H](O)C(O)=NCCC(O)=O	6613	GHOKWGTUZJEAQD-ZETCQYMHSA-N	C00864	HMDB0000210	222	637263	368908	861570	598777	399604	688473	410315	533689	429082	368397	572929	694995	241	667379	590126	749892	607525	777904	681630	982952	426935	370637	688347	697707	784599	541171	234	681883	637905	637203	740449	878003	696011	606056	397166	720635	424961	549910
160	13.86	221.155	3-(8-hydroxyoctyl)phenol	rt13.86_mz221.1545		OCCCCCCCCC1=CC=CC(O)=C1	18426522	SLVFVSVYCYGPJP-UHFFFAOYSA-N			41539.5	83407.6	98191.9	77431.1	88949.8	151522	89753.7	78165.4	74156	85355.3	62607.8	60305.1	94622.4	33639.5	88641	89678.6	57894.6	100436	94058.4	146889	104311	129353	111897	74240.5	86693.3	124242	112041	35520.2	86425.7	82359.4	87774.7	95979.9	84423.7	87842.2	114661	97590.5	115122	105924	100206
187	1.43	243.062	uridine	Uridine	37190	OC[C@H]1O[C@H]([C@H](O)[C@@H]1O)N1C=CC(O)=NC1=O	6029	DRTQHJPVMGBUCF-XVFCMESISA-N	C00299	HMDB0000296	608	430962	349845	369435	369508	245144	314104	305846	443064	426120	517092	478954	384339	649	463857	538502	550861	565352	282767	297238	452795	387418	383868	282089	414533	502107	502853	602	518898	532093	606217	444585	501027	453378	369277	286914	390681	383848	509270
189	4.86	243.092	biotin	Biotin	37035	OC(=O)CCCC[C@@H]1SC[C@@H]2N=C(O)N[C@H]12	171548	YBJHBAHKTGYVGT-ZKWXMUAHSA-N	C00120	HMDB0000030	98	37154.4	1786	55918.5	885	655	28368.2	2289	882	825	37393.2	33180.2	4434	99	44599.8	2260	42119.9	1880	31927.6	2439	59386.2	37485.1	2096	31483.1	1247	2552	1187	89	40296.5	875	1314	31002	802	377	1441	1221	60716.7	1261	1963
211	1.09	259.022	Mannose 6-phosphate	Mannose-6-phosphate	37589	OC1O[C@H](COP(O)(O)=O)[C@@H](O)[C@H](O)[C@@H]1O	65127	NBSCHQHZLSJFNQ-QTVWNMPRSA-N	C00275		252	893686	1153722	1210487	200687	766242	653334	937383	1431025	1476521	1179778	724377	1095187	399	988259	830457	1344036	891536	483352	638465	756279	529315	1429778	306951	945334	1108082	675167	351	947001	1174640	778920	935346	1672281	1454702	1146841	502422	1556412	596564	770107
224	12.84	269.046	emodin	rt12.84_mz269.0459		CC1=CC2=C(C(O)=C1)C(=O)C1=C(C=C(O)C=C1O)C2=O	3220	RHMXXJGYXNZAPX-UHFFFAOYSA-N	C10343	HMDB0035214	295	246843	419508	348372	190580	263342	336361	255217	267805	304901	563487	228945	435617	519	288380	252446	401126	263087	202979	297839	345584	524042	431303	296861	379830	474025	333490	86	386034	473401	310053	314512	374514	460432	354977	381995	445607	534437	357345
227	6.8	271.061	CHEMBL37673	rt6.8_mz271.0609		COC1=CC2=C(C=C1)C(=O)OC2C1=CC=C(O1)C(C)=O	44284501	KTVRYSLCSNORPS-UHFFFAOYSA-N			510	158505	83420.8	97304.4	178669	246028	192102	308083	241743	286618	112124	121083	239066	419	122502	121834	275707	81934.3	220395	135232	180692	123473	316200	149178	181043	109330	129742	232	127860	304313	120249	158985	313020	198852	120980	102976	136130	110355	135576
229	8.28	271.061	naringenin	Naringenin	27166	OC1=CC=C(C=C1)[C@@H]1CC(=O)C2=C(O)C=C(O)C=C2O1	439246	FTVWIRXFELQLPI-ZDUSSCGKSA-N	C00509	HMDB0002670	106221	179780	48337.7	287158	238814	265329	47913.6	275636	319373	200555	63309.4	110752	432486	63344.9	188040	115172	318264	123753	54207.2	1748	203242	54055.4	499443	54755.8	373183	245311	103102	665	175844	270961	118840	49974.2	239833	251272	164829	53016.8	193904	2135	115570
253	16.12	277.217	gamma-Linolenic acid	Gamma-linolenic acid	573	CCCCC\C=C/C\C=C/C\C=C/CCCCC(O)=O	5280933	VZCCETWTMQHEPK-QNEBEIHSSA-N	C06426	HMDB0003073	247	189585	172951	194984	441802	234675	250591	243320	208836	342571	188814	188758	286819	119	277078	175750	294050	162464	316892	333242	311900	244483	252143	276776	239347	186002	249318	127	290236	180350	201765	166900	285336	247268	154308	131171	185675	222724	239654
261	1.67	282.084	guanosine	Guanosine	37094	OC[C@H]1O[C@H]([C@H](O)[C@@H]1O)N1C=NC2=C1NC(=N)N=C2O	135398635	NYHBQMYGNKIUIF-UUOKFMHZSA-N	C00387	HMDB0000133	686	2168449	83932	75991	1439535	1553	1944578	795969	1010410	775526	2778187	1321070	899226	857	2208940	1363927	1525313	1993888	46401	2051277	16227	3427468	1444380	2449198	711434	1910147	1345269	426	2021181	1549099	1489009	2644907	20128	50495	1905664	17272	128801	3260614	1159911
263	8.25	285.041	luteolin	Luteolin	23091	OC1=CC(O)=C2C(=O)C=C(OC2=C1)C1=CC(O)=C(O)C=C1	5280445	IQPNAANSBPBGFQ-UHFFFAOYSA-N	C01514	HMDB0005800	95732.9	788133	439620	1247806	854302	828020	293446	965749	1181194	553831	509792	628326	1502703	612	888355	666362	1266678	644486	566182	563243	1114314	590738	1531634	623816	1643225	1366516	720307	387	973591	1311657	439625	583641	901377	1444310	1391208	513821	1252982	377840	741976
267	11.41	287.056	ERIODICTYOL	Eriodictyol	27167	OC1=CC(O)=C2C(=O)C[C@H](OC2=C1)C1=CC(O)=C(O)C=C1	440735	SBHXYTNGIZCORC-ZDUSSCGKSA-N	C05631	HMDB0005810	375521	3552335	1671382	1173016	6202513	4904990	3723594	5268130	4163781	5022585	1875287	3622204	4170859	324877	3876329	4117291	4710324	4203967	5853985	4845265	3233733	3409973	5045914	4348286	4315671	2005103	4030831	384166	3153531	5172508	5213905	2974834	4066862	2131994	1757666	2327111	1843834	2650850	3874765
271	9.25	289.072	Cianidanol	rt9.25_mz289.0722		O[C@H]1CC2=C(O)C=C(O)C=C2O[C@@H]1C1=CC(O)=C(O)C=C1	9064	PFTAWBLQPZVEMU-DZGCQCFKSA-N	C06562	HMDB0002780	75310.8	530272	108910	124484	933577	1014457	289216	1036337	1089121	819496	161666	335075	1125232	66002.3	593823	331512	1317967	278250	338105	355371	214384	176514	1014272	514936	1692924	161269	273848	484	629898	1047021	315458	256734	1449421	263305	194325	202309	185968	227636	405539
303	1.01	308.098	N-Acetylneuraminic Acid	N-Acetyl-a-neuraminic acid	37419	CC(O)=N[C@@H]1[C@@H](O)CC(O)(O[C@H]1[C@H](O)[C@H](O)CO)C(O)=O	439197	SQVRNKJHWKZAKO-LUWBGTNYSA-N	C00270		477	247372	405849	308217	301361	221578	301744	230581	107014	194147	453820	306134	251383	439	241264	246819	203367	370352	254213	269367	260868	356385	279277	282578	113248	423412	314064	284	304954	187206	209149	238784	191426	266945	15319	359661	283366	486594	251857
329	1.44	321.052	thymidylic acid	dTMP	37671	CC1=CN([C@H]2C[C@H](O)[C@@H](COP(O)(O)=O)O2)C(=O)N=C1O	9700	GYOZYWVXFNDGLU-XLPZGREQSA-N	C00364	HMDB0001227	52	120368	93680.9	226959	14419	84949.1	145214	174674	261424	226567	299483	333444	273711	85	140184	123029	179335	120873	242898	157316	4319	134756	243604	250009	287074	230411	411752	61	159132	163982	131188	127816	140838	207744	137834	94029	226964	312762	370086
334	1.12	323.028	Uridine 5'-monophosphate	UMP	37182	O[C@@H]1[C@@H](COP(O)(O)=O)O[C@H]([C@@H]1O)N1C=CC(O)=NC1=O	6030	DJJCXFVJDGTHFX-XVFCMESISA-N	C00105	HMDB0000288	416	672980	240377	427495	429222	395752	293996	449455	770409	416938	528170	545848	819732	460	478669	415014	561369	290140	228614	321704	734150	357448	481369	439645	901264	760793	704205	379	342454	653854	409565	570028	981702	842884	539945	534586	726639	505381	704940
369	3.77	337.056	AICA ribonucleotide	AICAR	37843	NC1=C(N=CN1[C@@H]1O[C@H](COP(O)(O)=O)[C@@H](O)[C@H]1O)C(O)=N	65110	NOTGFIUVDGNKRI-UUOKFMHZSA-N	C04677	HMDB0001517	31	241953	76059.5	128136	346196	323375	121545	334214	237690	352702	88071.8	446551	383141	27	266992	462376	339738	441153	171096	134654	131144	101013	329933	229806	365137	136146	537617	34	274832	266456	501420	103988	231485	170551	83322.8	88383	113381	112530	536724
383	4.43	341.109	Palatinose	Palatinose	49906	OC[C@H]1O[C@H](OC[C@H]2OC(O)(CO)[C@@H](O)[C@@H]2O)[C@H](O)[C@@H](O)[C@@H]1O	439559	PVXPPJIGRGXGCY-TZLCEDOOSA-N	C01742		67	50662.7	36746.4	56191.3	47448.2	69237	64830.5	69658.6	42789.1	82816.3	49793	49583.9	66153	52	52806.7	48564.7	54439.4	54378.5	63935.5	48999.3	99670.2	50377.4	62440.8	62431.5	68572.6	54340.4	66634.5	67	57252.5	57836.9	65695.4	55494.5	50762.5	47453.2	48020.3	42812.3	52583.4	43054.4	59154.1
384	0.98	341.108	sucrose	Sucrose	37166	OC[C@H]1O[C@@](CO)(O[C@H]2O[C@H](CO)[C@@H](O)[C@H](O)[C@H]2O)[C@@H](O)[C@@H]1O	5988	CZMRCDWAGMRECN-UGDNZRGBSA-N	C00089	HMDB0000258	737	1110775	573615	854757	1271013	1813439	1090721	1831111	1186800	2025342	601698	1129446	1535936	638	1218159	1365318	1437856	1183319	1108233	1072779	1305472	671273	1655480	1017720	1963384	948907	1521434	647	1341796	1193278	1467714	1157777	1638028	1309716	1023835	571524	1133165	677643	1588151
399	1.08	346.056	adenosine 5'-monophosphate	AMP	37043	NC1=C2N=CN([C@@H]3O[C@H](COP(O)(O)=O)[C@@H](O)[C@H]3O)C2=NC=N1	6083	UDMBCSSLTHHNCD-KQYNXXCUSA-N	C00020	HMDB0000045	52789.2	8095962	8909314	8763476	9894386	4971871	9953989	7112878	6295861	6755312	11418630	8447019	5841747	58540.9	8616797	8088845	7411681	8376784	10608430	10388340	7665302	12377170	8759637	9783177	6420496	8035081	8411616	52940.7	8249699	6328167	8654516	9200381	6028792	7552182	8169284	8558742	9295726	12400550	7754078
400	1.62	346.055	3'-Adenylic acid	rt1.62_mz346.0548		NC1=C2N=CN([C@@H]3O[C@H](CO)[C@@H](OP(O)(O)=O)[C@H]3O)C2=NC=N1	41211	LNQVTSROQXJCDD-KQYNXXCUSA-N	C01367	HMDB0003540	260	165180	3292	3221	6877	1197	225257	4960	2666	154073	220713	203449	2709	149	178454	190580	1674	3680	1490	232548	1304	5928	217665	188386	120120	147730	233466	196	191994	133006	223833	212712	1268	3199	162222	1428	184942	6221	204149
402	1.27	347.04	Inosinic acid	IMP	37117	O[C@@H]1[C@@H](COP(O)(O)=O)O[C@H]([C@@H]1O)N1C=NC2=C1N=CN=C2O	135398640	GRSZFWQUAKGDAV-KQYNXXCUSA-N	C00130	HMDB0000175	316	3152564	95097	2373266	4294606	2968968	2673049	3629218	3583046	3812601	4041781	3035069	4317376	254	3610055	2800141	3805759	2737584	2437028	3447136	2930917	2931597	3305487	4168242	4430289	4649438	2761947	195	3279172	3426352	3191402	1969321	3030733	2659237	3103552	115326	2416562	3083287	5333249
416	4.05	353.088	CHLOROGENIC ACID	Chlorogenic acid	38262	O[C@@H]1C[C@](O)(C[C@@H](OC(=O)\C=C\C2=CC(O)=C(O)C=C2)[C@@H]1O)C(O)=O	1794427	CWVRJTMFETXNAD-JUHZACGLSA-N	C00852	HMDB0003164	772	2372543	1552493	1212721	1628309	1264929	3161119	1361882	3203897	1398689	1956712	1817764	3357813	640	2557441	2060567	3802312	1647105	3812189	3743275	1525005	2245797	1343777	4609616	3747987	1424745	2163685	653	2740275	2922888	1978451	3094956	4188876	1770690	1000233	2043860	1393869	2402648	2356079
443	1.25	362.05	5'-Guanylic acid	GMP	37773	O[C@@H]1[C@@H](COP(O)(O)=O)O[C@H]([C@@H]1O)N1C=NC2=C1NC(=N)N=C2O	135398631	RQFCJASXJCIDSX-UUOKFMHZSA-N	C00144	HMDB0001397	275	1360737	1404557	1438346	1493053	1063457	1489904	1340986	1594305	1687197	2077864	1948072	1305400	349	1508723	1478464	1352214	1473672	1401016	1523294	1340061	1709253	1735582	1944192	1658218	1923938	1892927	515	1353085	1226899	1459077	1405366	1233848	1142149	1421941	56092	1511535	2188694	1870817
487	4.9	375.131	riboflavin	Riboflavin	37156	CC1=CC2=C(C=C1C)N(C[C@H](O)[C@H](O)[C@H](O)CO)C1=NC(=O)N=C(O)C1=N2	493570	AUNGANRZJHBGPY-SCRDCRAPSA-N	C00255	HMDB0000244	80	233127	307855	70387.8	212339	176369	389669	214935	234037	193199	370580	240881	269422	72	259398	247182	311402	251887	450859	406018	151227	394117	200932	438880	293136	93063.3	274855	39	285671	229900	305726	423622	322040	76244.4	76191.6	293444	83274.3	385312	264068
596	1.2	402.039	Cytidine 5'-diphosphate	CDP	37863	O[C@H]1[C@@H](O)[C@@H](O[C@@H]1COP(O)(=O)OP(O)(O)=O)N1C=CC(=N)N=C1O	6132	ZWIADYZPOWUWEW-XVFCMESISA-N	C00112	HMDB0001546	142	119338	180235	2515	137199	78430.2	1274	116660	128220	82365	186912	141125	114373	207	115470	149402	133342	132792	1514	1826	60201.3	274839	150871	64212.5	137753	1461	285543	181	103810	113594	148751	58723.2	129400	122343	100276	188233	68521.4	286354	225307
605	7.46	405.087	Astringin	Astringin	27948	OC[C@H]1O[C@@H](OC2=CC(\C=C\C3=CC(O)=C(O)C=C3)=CC(O)=C2)[C@H](O)[C@@H](O)[C@@H]1O	5281712	PERPNFLGJXUDDW-CUYWLFDKSA-N	C10245		275	363816	83496.6	209171	726155	953110	127145	993111	728733	912467	71778.7	213055	899874	249	399545	179484	850342	218142	135383	54219.2	283887	55931.5	1150106	150836	942829	247297	187783	183	329615	758160	211338	89657.9	754687	408927	141710	58204.4	184199	109241	201260
640	8.06	415.103	Daidzin	Daidzin	46324	OC[C@H]1O[C@@H](OC2=CC3=C(C=C2)C(=O)C(=CO3)C2=CC=C(O)C=C2)[C@H](O)[C@@H](O)[C@@H]1O	107971	KYQZWONCHDNPDP-QNDFHXLGSA-N	C10216	HMDB0033991	1257	176110	1054	57551.4	212397	240558	58718	255676	420858	184091	420	110408	527117	538	180652	90119.1	405864	81846.9	1766	1887	77883.4	1056	250404	42864.8	576725	69649.8	94966.3	140	177629	421875	104742	1258	360888	93500.3	56598.1	737	47645.2	1063	119340
649	5.42	417.087	kaempferol 3-O-beta-D-xyloside	rt5.42_mz417.0874		O[C@@H]1CO[C@@H](OC2=C(OC3=CC(O)=CC(O)=C3C2=O)C2=CC=C(O)C=C2)[C@H](O)[C@H]1O	21310440	RNVUDWOQYYWXBJ-BWYUNELBSA-N	C20727		215354	1382549	343636	1682697	2392166	2474906	494863	2567047	2438389	2169609	387907	1043011	3619301	291930	1715977	1138506	3113701	1223120	594278	468231	1905989	359917	5323036	301168	4690203	2149206	1423715	953	1939551	3131745	1557121	501760	2550440	2390085	1654589	538935	658330	382667	1580434
684	13.31	424.247	PE(14:0/0:0)	LPE(14:0)		CCCCCCCCCCCCCC(=O)OC[C@@H](O)COP(O)(=O)OCCN	9547070	RPXHXZNGZBHSMJ-GOSISDBHSA-N		HMDB0011500	665	1105725	810651	1707047	886644	932678	1001764	1244548	1311055	1056228	1179719	1114026	1925237	815	1179606	1058956	1295759	1190670	788714	727335	1838616	866768	1969295	738881	1477967	1430004	1401716	311	1213956	1412941	1135800	1069345	1341320	2453842	1515319	443265	1713724	642839	1435189
690	1.28	426.022	Adenosine 5'-diphosphate	ADP	37737	NC1=C2N=CN([C@@H]3O[C@H](COP(O)(=O)OP(O)(O)=O)[C@@H](O)[C@H]3O)C2=NC=N1	6022	XTWYTFMLZFPYCI-KQYNXXCUSA-N	C00008	HMDB0001341	221	815066	687632	837316	1085311	491935	894782	793701	1061433	840687	1132526	1043800	871258	407	961013	1225353	1070133	1066429	1041402	911955	802850	1184742	1302575	1392007	1142500	8591	1192361	137	1037116	1129100	1272462	1056459	1133375	821507	706728	479601	897242	1334373	1242465
710	9	431.098	Vitexin	Vitexin	50716	OC[C@H]1O[C@H]([C@H](O)[C@@H](O)[C@@H]1O)C1=C(O)C=C(O)C2=C1OC(=CC2=O)C1=CC=C(O)C=C1	5280441	SGEWCQFRYRRZDC-VPRICQMDSA-N	C01460		101711	2286821	346804	403694	7821744	2806266	1278970	2831404	2914008	5064209	491150	3548439	1877366	72023	2477203	3267785	2956755	4195720	2095345	1472200	1173876	840071	3664061	2271099	2801923	609552	4280951	143796	2738043	3178222	4898228	1240789	6746676	990689	839409	574392	617499	922232	4917494
711	8.71	431.098	Pelargonidin 3-glucoside	rt8.71_mz431.0982		OC[C@H]1O[C@@H](OC2=CC3=C(O)C=C(O)C=C3[O+]=C2C2=CC=C(O)C=C2)[C@H](O)[C@@H](O)[C@@H]1O	443648	ABVCUBUIXWJYSE-GQUPQBGVSA-O	C12137		529	783761	1533738	590664	830851	1170490	735219	1313746	928023	1175572	1601611	727346	893984	406	838682	785290	807015	803529	791272	698230	555838	1533432	1353751	805004	943570	601580	755346	279	849338	911864	717473	741710	906683	757061	490866	1412927	643434	1569964	800652
717	6.79	433.113	Prunin	rt6.79_mz433.1134		OC[C@H]1O[C@@H](OC2=CC(O)=C3C(=O)C[C@H](OC3=C2)C2=CC=C(O)C=C2)[C@H](O)[C@@H](O)[C@@H]1O	92794	DLIKSSGEMUFQOK-SFTVRKLSSA-N	C09099		124776	15254640	11136170	11099630	18424410	19851880	18990470	23572630	21319160	25446840	13466410	11925330	18234440	105412	16808190	11161940	23067240	10234030	20623130	18971460	13965250	14220180	26768420	20893150	19390420	10946850	10645720	84767.9	17472480	19717870	11899090	18292560	30050810	14070200	9778658	11657360	12471500	13739250	13462720
725	7.69	435.13	Phlorizin	Phlorizin	47428	OC[C@H]1O[C@@H](OC2=CC(O)=CC(O)=C2C(=O)CCC2=CC=C(O)C=C2)[C@H](O)[C@@H](O)[C@@H]1O	6072	IOUVKUPGCMBWBT-QNDFHXLGSA-N	C01604	HMDB0036634	405	1847103	1484922	240204	2007007	2140384	2967039	2299137	2063467	2707323	1824066	1549784	1655778	397	2097385	1638332	2331213	1439991	3749252	3261924	831533	2362495	1787730	4009256	1872181	346794	1719917	200	2279582	2224637	1560852	3163795	4459202	792591	462464	2342095	433055	2945907	1981357
763	6.25	445.077	Baicalin	Baicalin	52991	O[C@@H]1[C@@H](O)[C@H](OC2=C(O)C(O)=C3C(=O)C=C(OC3=C2)C2=CC=CC=C2)O[C@@H]([C@H]1O)C(O)=O	64982	IKIIZLYTISPENI-ZFORQUDYSA-N	C10025		495190	8756280	1612906	10537010	13275200	15000770	2768584	16173260	15166750	13248990	2304836	6016477	19438110	447863	9397084	5670462	17352730	6440959	3040125	2538919	9548828	2160323	27102020	3457754	20841930	10179890	6288698	274026	9902473	15300270	7081418	2374446	14128600	11193670	7785287	1767612	9552618	1995953	6812159
773	8.16	447.093	Maritimein	rt8.16_mz447.0928		OC[C@H]1O[C@@H](OC2=C(O)C3=C(C=C2)C(=O)\C(O3)=C\C2=CC(O)=C(O)C=C2)[C@H](O)[C@@H](O)[C@@H]1O	6450184	SYRURBPRFQUYQS-RHEJLWEFSA-N			322270	9073604	2309972	2982601	17937760	17011580	7556407	19274180	12412270	19622340	2939176	9145064	12898570	253187	10020530	8947600	14697110	9919400	11377940	9057488	8131458	4931829	17454520	13452930	18641360	4433305	11655930	280478	10573450	15097830	11036040	6895906	18447020	7288784	4459531	4166333	4250535	6107991	11488610
774	5.96	447.092	Maritimein	rt5.96_mz447.0925		OC[C@H]1O[C@@H](OC2=C(O)C3=C(C=C2)C(=O)\C(O3)=C\C2=CC(O)=C(O)C=C2)[C@H](O)[C@@H](O)[C@@H]1O	6450184	SYRURBPRFQUYQS-RHEJLWEFSA-N			197	512170	443223	412465	405104	394573	470525	446161	471303	399059	373616	466978	446351	342	487738	421923	518843	448968	277349	286317	317060	349531	506642	232631	332575	347408	335091	267	458892	487584	412188	371993	455393	319969	245123	407079	302786	316559	379396
775	5.53	447.092	Cynaroside	rt5.53_mz447.0918		OC[C@H]1O[C@@H](OC2=CC(O)=C3C(=O)C=C(OC3=C2)C2=CC(O)=C(O)C=C2)[C@H](O)[C@@H](O)[C@@H]1O	5280637	PEFNSGRTCBGNAN-QNDFHXLGSA-N	C03951	HMDB0035588	108	136666	78964.7	1509	5039	4519	2486	189642	229530	203281	89617.8	106418	3230	54	170578	2197	229087	107768	75722	2920	1584	93184.5	5501	81488.4	4856	778	95219.7	132	238920	199321	1043	3265	246472	101404	716	97197.5	678	112550	114944
807	4.49	455.096	flavin mononucleotide	FMN	37845	CC1=CC2=C(C=C1C)N(C[C@H](O)[C@H](O)[C@H](O)COP(O)(O)=O)C1=NC(=O)N=C(O)C1=N2	643976	FVTCRASFADXXNN-SCRDCRAPSA-N	C00061	HMDB0001520	107	155672	134595	149385	155595	141634	165816	128578	139190	156927	158882	170322	156553	104	154614	153303	183410	173009	198334	1874	157195	186969	152680	194411	150814	151583	149608	128	110164	139806	171800	134134	98329.4	1576	71047.2	88864	1846	164412	189223
840	7.28	461.106	Peonidin-3-glucoside	Peonidin-3-glucoside	42479	COC1=C(O)C=CC(=C1)C1=C(O[C@@H]2O[C@H](CO)[C@@H](O)[C@H](O)[C@H]2O)C=C2C(O)=CC(O)=CC2=[O+]1	443654	ZZWPMFROUHHAKY-OUUKCGNVSA-O	C12141	HMDB0013689	404	732956	599770	960806	514318	777736	649409	793837	642261	614805	619124	609438	875275	475	641363	813796	827409	603651	860306	889851	790979	892285	999924	871098	842661	770164	658308	411	887646	904198	759990	778461	911104	914719	764952	803871	882294	896604	857216
845	4.1	463.085	Isoquercitrin	Isoquercitrin	74627	OC[C@H]1O[C@@H](OC2=C(OC3=CC(O)=CC(O)=C3C2=O)C2=CC(O)=C(O)C=C2)[C@H](O)[C@@H](O)[C@@H]1O	5280804	OVSQVDMCBVZWGM-QSOFNFLRSA-N	C05623	HMDB0037362	101	161865	184855	151777	145086	176547	213253	210508	172182	181419	212848	200295	188212	109	166926	223891	167249	176355	197642	241506	151183	185266	195672	248548	177316	162497	210340	64	189039	151216	177980	198132	158264	147960	163667	293010	156988	244128	207153
914	5.65	477.103	isorhamnetin-3-O-glucoside	rt5.65_mz477.1035		COC1=C(O)C=CC(=C1)C1=C(O[C@@H]2O[C@H](CO)[C@@H](O)[C@H](O)[C@H]2O)C(=O)C2=C(O)C=C(O)C=C2O1	5318645	CQLRUIIRRZYHHS-LFXZADKFSA-N			128	1257849	415096	748134	1390227	2163493	1193408	2158120	2161405	2988076	509611	897505	1833355	228	1302565	915854	2215394	763546	1264643	1208117	1092045	619095	2416085	1579631	2057810	736581	1017791	125	1431514	1960305	933216	1139482	3393895	1132661	729521	453802	990370	628764	1240460
974	5.8	491.118	malvidin-3-galactoside	rt5.8_mz491.1177		COC1=CC(=CC(OC)=C1O)C1=C(O[C@@H]2O[C@H](CO)[C@H](O)[C@H](O)[C@H]2O)C=C2C(O)=CC(O)=CC2=[O+]1	5484292	PXUQTDZNOHRWLI-XSEKTIEYSA-O			347	119525	230723	316821	528	1787	178892	818	1831	1011	274451	1726	695	460	198022	151698	2018	1403	269732	3670	473626	289520	931	1305	773	439427	520	543	190955	776	1690	209330	1233	601823	709990	246821	493414	270894	698
1049	6.4	507.113	syringetin-3-o-glucoside	rt6.4_mz507.1135		COC1=CC(=CC(OC)=C1O)C1=C(O[C@@H]2O[C@H](CO)[C@@H](O)[C@H](O)[C@H]2O)C(=O)C2=C(O)C=C(O)C=C2O1	5321577	JMFWYRWPJVEZPV-AVGVHVDKSA-N			215	277885	35378	173049	557506	614235	266540	582050	337834	527540	143957	281660	436822	195	298008	237220	571078	309442	309283	262327	265470	169107	763247	530326	542736	160119	316447	151	318679	431555	285166	157442	367556	161531	108703	87511	165383	177781	326528
1348	6.24	565.042	UDP-glucose	UDP-glucose	37181	OC[C@H]1O[C@H](OP(O)(=O)OP(O)(=O)OC[C@H]2O[C@H]([C@H](O)[C@@H]2O)N2C=CC(O)=NC2=O)[C@H](O)[C@@H](O)[C@@H]1O	8629	HSCJRCZFDFQWRP-JZMIEXBBSA-N	C00029		112	473843	1229	1873	332223	432493	1313	473950	585010	364562	1683	383140	671786	336	355937	2137	644300	418302	1482	1066	3171	1341	511949	998	705878	1229	2691	112	408383	622439	538318	3290	537655	328659	2239	1233	1240	741	507241
1350	1.25	565.047	UDP-glucose	UDP-glucose	37181	OC[C@H]1O[C@H](OP(O)(=O)OP(O)(=O)OC[C@H]2O[C@H]([C@H](O)[C@@H]2O)N2C=CC(=O)NC2=O)[C@H](O)[C@@H](O)[C@@H]1O	8629	HSCJRCZFDFQWRP-JZMIEXBBSA-N	C00029		182	329439	190718	201733	226645	174479	216896	270839	312374	269520	225377	412870	371274	82625.1	267766	429840	284252	429852	220775	243361	203333	238940	394692	232671	539549	287782	409296	111268	303958	456523	414374	302137	400870	371353	313122	138876	296752	310560	388676
1412	7.63	577.153	Rhoifolin	rt7.63_mz577.1533		C[C@@H]1O[C@@H](O[C@@H]2[C@@H](O)[C@H](O)[C@@H](CO)O[C@H]2OC2=CC(O)=C3C(=O)C=C(OC3=C2)C2=CC=C(O)C=C2)[C@H](O)[C@H](O)[C@H]1O	5282150	RPMNUQRUHXIGHK-PYXJVEIZSA-N	C12627		87	86919.1	67024	217168	2274	2090	1753	2842	1844	3210	95711.9	56841.2	1865	40	94845.1	2543	68597.3	2816	90417.4	106569	183275	105259	3557	2346	3515	142864	4503	82	98545.4	2379	3045	2032	2251	123798	152521	75843.9	167397	115556	2152
1478	6.14	593.151	Pelargonin	rt6.14_mz593.1509		OC[C@H]1O[C@@H](OC2=CC(O)=CC3=C2C=C(O[C@@H]2O[C@H](CO)[C@@H](O)[C@H](O)[C@H]2O)C(=[O+]3)C2=CC=C(O)C=C2)[C@H](O)[C@@H](O)[C@@H]1O	441772	SLCKJKWFULXZBD-ZOTFFYTFSA-O	C08725		60	261421	550952	3858	837387	986111	366732	1034483	329328	960100	577336	289418	367658	54	286328	296063	385235	352204	478633	422576	181104	732631	814228	539710	581392	3566	361564	60	302799	491575	363028	368375	434427	146796	136073	633638	120083	813900	329452
1531	1.13	606.081	UDP-N-acetylglucosamine	UDP-N-acetylglucosamine	37184	CC(O)=N[C@H]1[C@@H](OP(O)(=O)OP(O)(=O)OC[C@H]2O[C@H]([C@H](O)[C@@H]2O)N2C=CC(O)=NC2=O)O[C@H](CO)[C@@H](O)[C@@H]1O	445675	LFTYTUAZOPRMMI-CFRASDGPSA-N	C00043	HMDB0000290	378	1595969	1416884	1920051	146875	1022347	1422663	1431084	1876905	1707104	1810582	1488145	339504	228184	1628504	1655633	1843256	1707696	1262308	1514966	1438562	249313	2009382	615823	1690791	1837145	1944726	290968	1673791	1926683	1926285	1570712	1964779	2212654	2000573	839126	2426032	1648663	1829914
1544	5.93	609.147	Luteolin-7,3'-di-O-gflucoside	rt5.93_mz609.1467		OC[C@H]1O[C@@H](OC2=CC(O)=C3C(=O)C=C(OC3=C2)C2=CC(O[C@@H]3O[C@H](CO)[C@@H](O)[C@H](O)[C@H]3O)=C(O)C=C2)[C@H](O)[C@@H](O)[C@@H]1O	5490298	BISZYPSIZGKOFA-IPOZFMEPSA-N			90	131627	53754.8	3268	242377	252836	146738	284973	178935	296050	75342.6	128107	209045	70	139223	114275	191826	145779	1333	121945	143568	91860.8	234297	158253	246222	3668	148612	68	135977	202310	148550	1132	243184	2229	2053	62694.1	2877	937	136798
1546	5.38	609.145	CHEBI:80438	rt5.38_mz609.1447		OC[C@H]1O[C@@H](O[C@H]2[C@H](OC3=C([O+]=C4C=C(O)C=C(O)C4=C3)C3=CC(O)=C(O)C=C3)O[C@H](CO)[C@@H](O)[C@@H]2O)[C@H](O)[C@@H](O)[C@@H]1O	11169452	SXYMMDGPXYVCER-WGNLCONDSA-O	C16306		42	181853	85838.2	296467	667	787	166148	1099	1056	768	108841	135042	2872	57	150395	181568	61766	170931	164582	135070	332652	124715	1929	184839	1086	437552	901	74	274247	889	766	112262	1486	255499	180445	78108.7	265889	173730	941
1553	1.39	611.145	oxiglutatione	Oxidized glutathione	49863	N[C@@H](CCC(=O)N[C@@H](CSSC[C@H](NC(=O)CC[C@H](N)C(O)=O)C(=O)NCC(O)=O)C(=O)NCC(O)=O)C(O)=O	65359	YPZRWBKMTBYPTK-BJDJZHNGSA-N	C00127		2242	8174051	6701208	4989669	5831163	3407620	6466503	5998946	10131770	7053545	9340755	8989347	7080492	26527.3	8387701	9263885	9399443	8801624	5122678	5916113	6481639	6545891	6150030	6668157	6928091	8625348	8545706	2055	8471633	10811680	10609630	8789132	8642658	7957382	6880045	6341859	7391121	8070760	8509353
1555	3.93	611.149	oxiglutatione	Oxidized glutathione	49863	N[C@@H](CCC(O)=N[C@@H](CSSC[C@H](N=C(O)CC[C@H](N)C(O)=O)C(O)=NCC(O)=O)C(O)=NCC(O)=O)C(O)=O	65359	YPZRWBKMTBYPTK-BJDJZHNGSA-N	C00127		27	75909	71981.9	55441.4	209546	106938	251	5852	97211.8	9797	74214.1	114913	3561	28	101673	113218	106335	128767	492	258	109679	99822.6	2638	534	168906	81321.8	159930	37	92481.8	95061.7	130942	212	116725	90749.5	93709.4	80000.8	72117.7	99553.9	145895
1616	4.77	623.161	Narcissoside	rt4.77_mz623.161		COC1=C(O)C=CC(=C1)C1=C(O[C@@H]2O[C@H](CO[C@@H]3O[C@@H](C)[C@H](O)[C@@H](O)[C@H]3O)[C@@H](O)[C@H](O)[C@H]2O)C(=O)C2=C(O)C=C(O)C=C2O1	5481663	UIDGLYUNOUKLBM-GEBJFKNCSA-N			170	2785496	1334024	6786380	4091	5644	1985661	11080	4182	4681	1765613	999674	476	108	2973322	1025498	1441	1291170	2087842	1647049	9227216	1624562	3381	1750246	1028	6729521	920645	172	3168913	521	1895538	1905889	4051	8777438	4708432	966571	6588540	1448799	1066378
1775	1.27	662.1	nadide	NAD+	71883	NC1=C2N=CN([C@@H]3O[C@H](COP([O-])(=O)OP(O)(=O)OC[C@H]4O[C@H]([C@H](O)[C@@H]4O)[N+]4=CC=CC(=C4)C(O)=N)[C@@H](O)[C@H]3O)C2=NC=N1	5892	BAWFJGJZGIEFAR-NNYOXOHSSA-N			47	191390	2215	94831.9	198293	1976	108118	219038	226346	228982	135944	84338.1	207999	82	206808	86319	281585	3521	58586.1	95536.9	3496	148551	223558	162885	214938	178748	83145.5	116	212744	240667	112988	134364	95281.5	115332	130897	1866	218181	125017	54929.6
2364	8.15	895.196	Astragalin	rt8.15_mz895.1956		OC[C@H]1O[C@@H](OC2=C(OC3=CC(O)=CC(O)=C3C2=O)C2=CC=C(O)C=C2)[C@H](O)[C@@H](O)[C@@H]1O	5282102	JPUKWEQWGBDDQB-QSOFNFLRSA-N	C12249	HMDB0037429	136	646867	3604	77602.1	2394131	2300446	413582	2953552	1435100	2765696	3604	504797	1422793	85	659851	473208	1695919	526614	794931	491996	393638	118263	1939872	898719	2306331	119585	670336	110	590495	1450789	698610	200230	1976041	272437	127277	3865	99091.7	161302	680510
[truncated: 3 more columns]

## Sheet: Dataset S2B
Dataset S2 Negative-mode LC-MS analysis of six aphid genotypes naturally bearing and lacking Hamiltonella. B Metabolites identified from precursor ions (MS1)
Alignment ID	Average Rt(min)	Average Mz	PubChem Names	RefMet name	RefMet RegNo	SMILES	CID	InChIKeys	KEGG	HMDB	AQNEG17MAY_11-BLANK 1	AQNEG17MAY_12-POOL 1	AQNEG17MAY_13-27	AQNEG17MAY_14-18	AQNEG17MAY_15-29	AQNEG17MAY_16-32	AQNEG17MAY_17-4	AQNEG17MAY_18-33	AQNEG17MAY_19-14	AQNEG17MAY_20-31	AQNEG17MAY_21-28	AQNEG17MAY_22-10	AQNEG17MAY_23-17	AQNEG17MAY_24-BLANK 2	AQNEG17MAY_25-POOL 2	AQNEG17MAY_26-9	AQNEG17MAY_27-15	AQNEG17MAY_28-11	AQNEG17MAY_29-2	AQNEG17MAY_30-3	AQNEG17MAY_31-21	AQNEG17MAY_32-26	AQNEG17MAY_33-34	AQNEG17MAY_34-1	AQNEG17MAY_35-16	AQNEG17MAY_36-19	AQNEG17MAY_37-7	AQNEG17MAY_38-BLANK 3	AQNEG17MAY_39-POOL 3	AQNEG17MAY_40-13	AQNEG17MAY_41-8	AQNEG17MAY_42-5	AQNEG17MAY_43-12	AQNEG17MAY_44-22	AQNEG17MAY_45-23	AQNEG17MAY_46-24	AQNEG17MAY_47-20	AQNEG17MAY_48-25	AQNEG17MAY_49-6
10	0.99	89.0242	lactic acid	Lactic acid	37125	CC(O)C(O)=O	612	JVTAAEKCZFNVCJ-UHFFFAOYSA-N	C01432	HMDB0144295	217	161131	145959	176095	156622	106502	181506	169998	146289	205306	210835	194696	198293	57	172268	185352	188640	189418	172985	180581	182562	202570	194928	167819	218964	198590	193986	85	213374	175319	186108	172147	162604	159072	176597	147377	196080	203775	177662
18	0.95	102.056	N,N-dimethylglycine	Dimethylglycine	37070	CN(C)CC(O)=O	673	FFDGPVCHZBVARC-UHFFFAOYSA-N	C01026	HMDB0000092	71	94272.3	104977	141475	125765	97130	98813.8	103585	107892	101365	117806	112749	117480	99	111582	114631	115483	132649	113396	101922	122331	129494	127784	99112.8	114058	136197	115822	51	123238	127624	105998	104251	117933	137229	122115	98842.1	129957	136338	96082.2
28	3.41	116.05	glycocyamine	rt3.41_mz116.0501		NC(=N)NCC(O)=O	763	BPMFZUMJYQTVII-UHFFFAOYSA-N	C00581	HMDB0000128	33	107745	127794	122715	76259.5	53278.7	105447	82374.4	131726	80971.8	157280	210546	130553	78	119536	195209	131419	155323	90919.3	96519.7	115380	158485	125125	93726.4	154029	146558	174124	61	132646	138641	196532	101158	113732	151789	135362	143337	148265	152582	178769
33	1.11	117.018	Methylmalonic acid	Methylmalonic acid	2030	CC(C(O)=O)C(O)=O	487	ZIYVHBGGAOATLY-UHFFFAOYSA-N	C02170	HMDB0000202	286	37899.2	412	50206.6	724	89936.3	38473.8	75068.1	2137	2550	190335	74405.4	67600.3	437	46672.1	1756	1685	66345	71486.5	46917.7	60654.4	53213.5	1276	47757.9	35444.9	67746.3	46633.8	461	114711	115786	70939.9	77964.7	59999	72951.8	115184	71343.9	109617	72246.7	50024.5
53	0.93	131.046	Glycylglycine	Gly-Gly	78803	NCC(O)=NCC(O)=O	11163	YMAWOPBAYDPSLA-UHFFFAOYSA-N	C02037	HMDB0011733	1072	933278	1289608	1108148	1039952	733320	964958	853755	1051748	862404	1389089	1146825	847935	1096	1072168	1083535	1270975	1090875	1148743	1125813	1134184	1454723	1224360	1051562	783279	1091383	1114407	898	1146218	1341616	1109598	1113650	1319075	1247559	1128485	1237226	1296543	1465260	1006919
58	0.9	137.035	urocanic acid	Urocanic acid	37193	OC(=O)\C=C\C1=CN=CN1	736715	LOIYMIARKYCTBW-OWOJBTEDSA-N	C00785	HMDB0000301	30	50324	63969.3	66083.6	53864.2	1155	65927.3	41850	34508.1	42586.8	64488.7	61049.8	39207.9	36	65008.8	68761.3	63032.1	62319.6	87220.8	77009.1	76947.9	70835.4	57765.4	72402.3	52588.4	75794.8	58020.7	29	59591.8	41380.1	58477.4	75670.3	38083.5	62754.6	69181.5	61737.6	72713.4	78720	59036.2
63	0.87	145.098	L-lysine	Lysine	37121	NCCCC[C@H](N)C(O)=O	5962	KDXKERNSBIXSRK-YFKPBYRVSA-N	C00047	HMDB0000182	1407	576712	619377	539263	846477	357062	659556	387250	606368	516306	569265	668966	476669	1749	640660	694031	605532	791835	728481	624752	664489	665943	553870	687319	429602	585184	712622	2099	624482	678513	692953	723748	674434	716968	579696	612864	633950	680407	721094
70	1.67	150.041	guanine	Guanine	37093	OC1=NC(=N)NC2=C1N=CN2	135398634	UYTPUPDQBNUYGX-UHFFFAOYSA-N	C00242	HMDB0000132	43	44926.1	677	459	32799.1	147	2578	715	1952	805	66649.7	32344.9	1145	29	52850.9	33593.2	962	43929.2	443	789	260	2776	1084	54274.1	829	47111.8	32483.8	31	45821.5	192	36215.4	60751.4	352	356	44720.8	240	993	75392.6	1671
79	0.98	160.061	L-2-Aminoadipic acid	Aminoadipic acid	2017	N[C@@H](CCCC(O)=O)C(O)=O	92136	OYIFNHCXNCRBQI-BYPYZUCNSA-N	C00956		60	45875.6	46831.5	30024.3	85305.1	54084.3	79164.7	55471.4	46279	57815.8	47326.2	98479.3	30862.2	81	60419	78362.9	46954.1	77189.4	82718.3	98284.1	55832.7	63701.4	70958.3	82384.3	51555.4	50633.1	83608	117	66400.3	38526.6	76889.9	81748.1	59957.7	43023.4	34572.2	46214.1	33565.1	51805.4	90683
80	0.97	161.044	MEGLUTOL	3-Hydroxymethylglutaric acid	37215	CC(O)(CC(O)=O)CC(O)=O	1662	NPOAOTPXWNWTSH-UHFFFAOYSA-N	C03761	HMDB0000355	63	36417.1	48330.1	40397.7	46981.6	38581.9	50755.9	36595.9	1883	40648.4	47851.6	56962.6	39844.5	233	41007.2	44094	42424.2	50342	48947.1	51492.9	55741.5	43486.7	58671	45481.8	44130.5	45822.9	52560.2	159	44547.9	37945.6	56699	47505.8	45220.6	41421.1	41223.3	41308.5	39073.8	60053.6	43415.8
87	0.97	165.04	3-Methylxanthine	3-Methylxanthine	37909	CN1C2=C(N=CN2)C(O)=NC1=O	70639	GMSNIKWWOQHZGF-UHFFFAOYSA-N	C16357	HMDB0001886	798	385757	473183	458983	386699	395849	501806	344609	323271	342353	470068	449401	433282	679	406130	443488	507996	550810	464181	534422	490580	545284	465187	478875	403247	421756	507083	352	466230	401877	496651	420859	326856	337673	445356	568458	473484	550678	491373
96	5.81	173.082	Octanedioic acid	Suberic acid	1925	OC(=O)CCCCCCC(O)=O	10457	TYFQFVWCELRYAO-UHFFFAOYSA-N	C08278	HMDB0000893	101257	33711.4	37395.2	31010.8	35147.7	46903.6	33600.2	33830.2	1459	33762.8	39149.1	34292.4	36453.4	106909	38039.4	46007.3	1531	44259.6	52096.6	35944.7	34857.6	46511.2	42207.3	52329.6	35089.9	39051.8	68883.9	111666	39502.7	1590	53956.2	122096	33685.3	1715	38831	49442.2	36517.3	43734.3	40935.8
133	1.3	196.061	levodopa	DOPA	37120	N[C@@H](CC1=CC(O)=C(O)C=C1)C(O)=O	6047	WTDRDQBEARUVNC-LURJTMIESA-N	C00355	HMDB0000181	12	389792	215070	403713	620440	382708	421505	501974	527328	673520	318100	215272	356237	52	428897	222397	643038	220400	457193	416103	446586	294034	662602	474907	502117	586394	256936	31	369968	500259	236137	534788	472028	437993	483920	166710	534595	321203	259600
136	1.06	199	CHEMBL75612	rt1.06_mz199.0005		OC(COP(O)(O)=O)C(O)C=O	697	NGHMDNPXVRFFGS-UHFFFAOYSA-N			354	60028.3	4017	89394.6	1909	70291.6	71504.3	55865.5	1410	81864.1	68853	1021	68941.9	465	76818.9	1868	77504.5	62389	1451	66333.7	66820.2	48498.6	78765.1	3080	1999	80105.7	1104	598	65920.6	73598	2059	67589.8	66955.5	64776.1	78117.8	1533	87291.4	1899	1280
186	1	242.077	cytidine	Cytidine	37069	OC[C@H]1O[C@H]([C@H](O)[C@@H]1O)N1C=CC(=N)N=C1O	6175	UHDGCWIWMRVCDJ-XVFCMESISA-N	C00475		145	109431	186497	122842	84278.8	787	135840	61148.8	107584	60992.5	170805	96975.3	118474	58	116168	102002	120143	119130	140567	5186	98537.5	206072	94128.1	141853	104234	113942	97565	128	133254	130551	104841	2669	97775.8	113672	124195	210928	125710	201473	90635.3
212	8.25	259.097	2-(5-formyl-3,4-dihydro-2,2-dimethyl-2H-pyran-6-yl)-Benzoic acid	rt8.25_mz259.0968		CC1(C)CCC(C=O)=C(O1)C1=C(C=CC=C1)C(O)=O	129858331	PRIHHXHWVNIQPJ-UHFFFAOYSA-N			175	244288	87904.1	1789	240421	258460	280298	350275	366422	334912	89480.8	200847	327092	114	251084	170288	333249	162162	303643	244404	47312.2	108785	253930	347777	280757	453	157326	182	248158	319111	158682	185933	596261	88421.8	1234	80827.2	1492	103661	260978
297	0.9	301.055	PIPES	rt0.9_mz301.0555		OS(=O)(=O)CCN1CCN(CCS(O)(=O)=O)CC1	79723	IHPYMWDTONKSCO-UHFFFAOYSA-N			221	137392	173466	122121	113662	110437	89949.8	104009	128090	112992	12800	150622	91383.6	229	148168	141657	196658	121975	118859	128955	17989	21499	121904	11547	95931.5	11177	107045	251	116306	204249	130811	12412	238366	111509	145141	128126	162876	18697	128763
331	0.99	322.043	5'-CYTIDYLIC ACID	CMP	37072	O[C@H]1[C@@H](O)[C@@H](O[C@@H]1COP(O)(O)=O)N1C=CC(=N)N=C1O	6131	IERHLVCPSMICTF-XVFCMESISA-N	C00055	HMDB0000095	1546	123036	130666	143920	72692.1	75364.8	95369.4	88033.6	88238.8	58526	76699.1	84182.1	106442	2238	128987	146562	111008	149499	88921.9	90662.2	127600	142928	60033	131481	121715	105604	94573.5	2640	131672	101980	145345	81009	104596	94363.5	94226.9	117854	99164.4	91437	83779.3
787	6.8	449.109	Eriodictyol-7-O-glucoside	rt6.8_mz449.1093		OC[C@H]1O[C@@H](OC2=CC(O)=C3C(=O)CC(OC3=C2)C2=CC(O)=C(O)C=C2)[C@H](O)[C@@H](O)[C@@H]1O	5319853	RAFHNDRXYHOLSH-RGHIGTIISA-N			191	51904	2907	2547	64062.8	77530.4	112721	2893	1119	184279	3205	79992	67329.8	43	112798	1670	155334	80248.4	1885	87594.3	84155.5	2095	76960.3	92312.9	1408	809	1356	111	83116	700	52903.2	1786	117218	918	55184.8	1143	1201	74216.7	71312
1164	7.84	535.039	UDP-D-xylose	UDP-D-Xylose	37553	O[C@@H]1[C@@H](COP(O)(=O)OP(O)(=O)O[C@H]2OC[C@@H](O)[C@H](O)[C@H]2O)OC([C@@H]1O)N1C=CC(=O)NC1=O	23724459	DQQDLYVHOTZLOR-WJCCNOJNSA-N	C00190		236	67005	724	69169.6	667	1163	1153	44892.3	59884.5	1151	854	44932.6	99478.9	116	68828.9	49406.6	920	753	1158	943	93635.6	1057	1255	1851	73514.8	104192	1235	171	63055.9	72183.1	58468.3	1668	970	116804	92347.3	1153	78890.3	1135	839
1411	10.77	577.135	Procyanidin B2	Procyanidin B2	22115	O[C@@H]1CC2=C(O[C@@H]1C1=CC=C(O)C(O)=C1)C([C@@H]1[C@@H](O)[C@H](OC3=C1C(O)=CC(O)=C3)C1=CC=C(O)C(O)=C1)=C(O)C=C2O	122738	XFZJEEAOWLFHDH-NFJBMHMQSA-N	C17639	HMDB0033973	1095	257129	128506	79406.2	735425	447176	271297	479084	521100	480688	153784	270949	667433	626	329657	273827	555562	366878	386820	361180	183811	311198	532397	374758	748449	162375	384223	431	347541	612936	427464	281884	658443	238069	82979.3	287536	134605	320563	363277
1486	4.5	595.13	Peltatoside	rt4.5_mz595.1296		O[C@H]1CO[C@@H](OC[C@H]2O[C@@H](OC3=C(OC4=CC(O)=CC(O)=C4C3=O)C3=CC(O)=C(O)C=C3)[C@H](O)[C@@H](O)[C@@H]2O)[C@H](O)[C@H]1O	5484066	YNMFDPCLPIMRFD-KSPKLRDJSA-N			28	142450	295	918	378380	378323	229	413410	358675	454414	266	110239	332946	32	157892	114139	397219	138648	286	284	1158	218	435599	730	389633	75966.7	535	33	174846	306499	101515	272	629413	1481	662	189	1722	991	93388.3
1933	19.01	714.507	Phosphatidylethanolamine 16:1-18:1	PC(16:1_18:1)		CCCCCCCCCCCCC\C=C/CCC(=O)OC(COC(=O)CC\C=C/CCCCCCCCCCC)COP(O)(=O)OCCN	134735007	HGDJXBPLHZFXGO-LBXGSASVSA-N			153814	124045	184261	132589	134471	97546.8	109100	2617	145299	103209	119647	1447	2891	116610	281582	3326	134545	2927	2449	103205	117888	3306	162117	2129	1625	145100	116242	124618	133241	201408	223935	149203	2311	189392	3130	136635	157950	116173	93655.7
[truncated: 3 more columns]

## Sheet: Dataset S2C
Dataset S2 Negative-mode LC-MS analysis of six aphid genotypes naturally bearing and lacking Hamiltonella. C Precursor ions that could not be identified as known metabolites
Alignment ID	Average Rt(min)	Average Mz	PubChem Names	RefMet name	RefMet RegNo	SMILES	CID	InChIKeys	KEGG	HMDB	AQNEG17MAY_11-BLANK 1	AQNEG17MAY_12-POOL 1	AQNEG17MAY_13-27	AQNEG17MAY_14-18	AQNEG17MAY_15-29	AQNEG17MAY_16-32	AQNEG17MAY_17-4	AQNEG17MAY_18-33	AQNEG17MAY_19-14	AQNEG17MAY_20-31	AQNEG17MAY_21-28	AQNEG17MAY_22-10	AQNEG17MAY_23-17	AQNEG17MAY_24-BLANK 2	AQNEG17MAY_25-POOL 2	AQNEG17MAY_26-9	AQNEG17MAY_27-15	AQNEG17MAY_28-11	AQNEG17MAY_29-2	AQNEG17MAY_30-3	AQNEG17MAY_31-21	AQNEG17MAY_32-26	AQNEG17MAY_33-34	AQNEG17MAY_34-1	AQNEG17MAY_35-16	AQNEG17MAY_36-19	AQNEG17MAY_37-7	AQNEG17MAY_38-BLANK 3	AQNEG17MAY_39-POOL 3	AQNEG17MAY_40-13	AQNEG17MAY_41-8	AQNEG17MAY_42-5	AQNEG17MAY_43-12	AQNEG17MAY_44-22	AQNEG17MAY_45-23	AQNEG17MAY_46-24	AQNEG17MAY_47-20	AQNEG17MAY_48-25	AQNEG17MAY_49-6
0	1.11	61.9878		rt1.11_mz61.9878							1020565	221835	298940	284466	257753	456849	298759	335668	252512	314725	373240	385734	315575	1523213	304325	345101	231000	261396	318924	385106	208073	395009	292809	408902	318470	268128	294910	1613252	290887	308984	274804	8432	310912	314455	457891	449726	367124	349279	359521
1	1.03	71.0136		rt1.03_mz71.0136							61	159064	160782	174000	146926	153115	171387	162896	196470	184138	191914	180630	174526	38	179810	187420	196071	200175	173482	169663	174417	182785	220909	163778	196956	182485	189840	80	173798	197745	173832	172161	236490	188555	173503	153421	173657	194135	178990
2	1.55	73.029		rt1.55_mz73.029							196	135094	72164.1	80238.2	137985	161938	151253	146445	113021	174698	100606	220008	230769	278	163117	216729	213744	206934	108795	134389	139408	89462.1	238131	114460	188571	106212	229886	213	173706	177550	248566	168267	201002	92901.7	98357.6	63935.9	118857	86862.1	227190
3	1.1	78.9584		rt1.1_mz78.9584							333	654206	1253194	919126	876425	900212	862837	785498	760123	826255	1493630	1006043	730335	494	938620	931149	747120	1019464	916311	1303568	914440	1165496	884830	1034155	788366	1042630	1050024	442	920157	732684	973593	946585	775849	701725	1101834	1747965	1029787	1576632	1024148
4	0.9	78.9584		rt0.9_mz78.9584							109	214544	30489	199686	296550	24478	221913	200356	156159	196746	39049	228977	172043	64	219488	253874	194884	269922	273776	23374	284570	374268	275362	284944	198398	250957	280898	66	277715	207202	283628	248966	257260	183020	268577	40751	271646	35544	261168
5	1.37	85.0288		rt1.37_mz85.0288							26	52584.9	2638	46437.4	2192	60308.3	44975.6	56492.2	54667.9	65854.7	2716	80838.9	59291.5	13	66482.6	68878.2	65813.3	57067.4	33184.1	2977	66093.2	32675.8	84729.3	1347	64379.2	70084.9	61572	51	63887.1	74463.1	74535.3	60479.9	52048.4	61114.4	67484.2	1520	50601.9	2006	76371.8
6	1.06	85.0288		rt1.06_mz85.0288							27	51004.1	1529	60868.8	2047	55957.1	50035	53791.8	42360.8	59934.3	53320.7	90235.5	63345.7	57	48604.7	59690.6	64530.8	66893.7	47552.5	48322.9	71619.8	3021	77232.2	2093	74754.4	57902.1	71504.6	93	63663.4	60837.9	72698.3	53107.1	57691.1	56857.7	61324.8	1917	62930.4	45794.2	64476
7	1.06	87.008		rt1.06_mz87.008							76	86838.9	82011.4	92603.5	73867.3	83126.6	93661.8	86262.7	80355.8	84383	88415.7	116588	108377	61	105468	122553	82862.2	111223	72858.5	83161.4	97137.6	90635.3	98762.1	70454.2	80290.9	120749	114994	51	105510	101810	115351	92596.8	106618	109002	126350	72669.4	116945	76916.7	124933
8	1.37	87.0079		rt1.37_mz87.0079							15	48340.5	2522	47413.5	2243	64540.2	44905.4	51861.8	56300.1	53622.7	42684.4	69244	70649.2	37	58408.2	65374.7	50798.6	60238.9	3381	3272	60164	43823.3	73371.9	1250	66185.4	66992.6	72635.4	37	64964.1	61080.2	58858.2	54156.6	61069.1	63567	62609.8	1782	61022.5	1507	71845.4
9	0.94	88.0397		rt0.94_mz88.0397							173	48618.1	56352.8	45304.5	60930.8	38824.2	75741.8	41618.6	50348.2	55541.6	60876.1	59371.1	56181.6	129	49635.3	60317	68409.8	58646.7	71445.7	63465.9	52852.6	61249.1	49610.1	72692.6	62801.5	51096.1	54068.7	71	58934.4	65383.8	61932.3	63519.1	65494.8	49459.5	51155.7	60956.1	45576.2	61645.6	64870.8
11	0.9	93.0451		rt0.9_mz93.0451							33	27574.2	37687.6	35533.8	30542.2	1249	39531.4	1209	1219	2045	41334.9	32357.6	1212	15	26569.4	1838	1593	31770.7	45160.6	37002.5	39769.5	41564	30907.3	43188.6	1945	41533.4	30531.4	13	32975.7	1972	31256.3	43633.6	1975	38208.1	36605	33966.3	35372.7	48210.1	30994
12	1.13	96.9674		rt1.13_mz96.9674							131393	745155	891850	811964	1383851	575117	912178	831131	905028	953749	1210849	1037491	655782	522161	848188	915632	712853	944822	978992	1010740	739761	1241054	925613	1247230	865732	979263	1114746	626002	856832	825997	960216	875334	804364	869232	1085084	1292864	894387	1391709	1022179
13	19.91	96.96		rt19.91_mz96.96							3957	790101	1890576	1697417	2204953	1570707	853418	651744	2289993	1722022	1795248	1652387	1294304	188840	1763145	654235	1641337	1555894	830878	912625	651310	1971469	1239795	1041415	1637681	1442342	2332603	244354	773286	913028	1923809	1804926	2541596	1806411	815478	826350	1627589	824713	799113
14	0.88	96.9602		rt0.88_mz96.9602							455	434383	460272	388340	820180	281656	630254	348267	368160	474253	485205	661518	428753	1028	691273	453955	551746	564066	702724	436468	515322	647535	774689	539753	937872	438277	681870	1239	805792	795040	508888	533626	792760	670416	567354	20412	923088	834878	639467
15	19.25	99.9254		rt19.25_mz99.9254							99878.7	151774	147638	198320	155262	195474	168299	196328	191833	181970	202945	179319	185527	160686	213483	196557	199226	228714	205828	204194	212392	193544	209113	227889	207857	200897	213625	177432	202551	217547	216045	211891	213284	221188	206528	216958	207320	208742	194003
16	17.74	100.933		rt17.74_mz100.9329							1739	213180	210902	348254	308285	205066	261918	269646	1193	301328	256506	684	444716	1281	263918	396	418866	250911	1222	1375	355520	1405	416236	1095	338544	394152	275518	1019	345322	259113	397381	249162	408870	392651	1457	1441	300815	366091	274580
17	19.2	100.933		rt19.2_mz100.9331							238509	341442	325281	305403	267600	340744	325823	337035	290654	297938	361141	285070	359748	339610	378668	334704	329242	337142	382256	337093	375114	360282	340104	321326	369268	409453	354972	314126	339207	369523	359211	428739	418510	366487	352465	363939	350351	341973	361934
19	0.97	103.003		rt0.97_mz103.0029							333	50852.3	48836.2	76590.3	45687.7	67788.2	50697.6	55259.4	263	59999	66963	61665.1	61495.2	508	65227	81593.1	52312.3	73073.6	60038.4	52396.3	85005.3	66754.9	58434.8	54955.6	926	82392.6	81981.6	403	75161.3	60213.8	76200.3	58532.9	61771.2	80515.4	72473.3	63002.5	83024.6	58519	74963.2
20	0.93	104.034		rt0.93_mz104.0345							246	29684.5	34553.2	28303	47181.7	34629.7	39595.1	41331.3	30751.2	44531.8	41721.1	47670.4	45627.1	245	37600.5	44712.5	52192	44418.5	36789.9	44234.7	37075.4	49516.5	45433.6	39244.3	40999.1	37688.1	53175.8	190	50325.1	42158.9	46400.5	35403.9	1648	40583.7	41972.9	33738.9	49043.4	49300	50222.1
21	0.98	110.072		rt0.98_mz110.0717							34	40166.9	58984.8	61281	50089	2207	69567.9	33870.4	36694.1	43307.8	63407.2	65379.1	34088.8	44	52270.4	45660.7	44156.1	60526.4	68712.1	59124.4	62602	76051.3	47155.2	65888	46156.8	72164.6	53616	50	58142.7	37928.1	57398.6	63811.1	35129.5	61789.4	64423.7	50589.6	68842.5	78492	58005.3
22	1.37	111.008		rt1.37_mz111.0079							84	398720	246914	368854	197491	532409	308995	462144	392409	489728	318909	496126	559246	80	460327	492816	502994	511261	251783	259468	488971	252132	615892	234120	569273	549312	558223	81	471853	505338	550383	387824	403321	458768	495006	237514	442155	282037	591336
23	1.06	111.008		rt1.06_mz111.0081							127	206319	177405	217780	153123	302777	190132	276026	201682	283366	176755	296090	339887	105	241494	262626	317339	280600	175213	168930	299197	152224	393249	128093	360445	269301	312863	77	284294	293300	316088	199773	259035	286020	285913	108660	290604	172709	341308
24	0.96	113.032		rt0.96_mz113.0324							48389.3	222436	30008	272532	29303	20868	251238	210172	255558	224072	343704	28733	24251	60308.7	314239	283507	34907	29484	28093	285311	289387	382860	33087	23326	209943	27437	330345	58631.7	342291	337274	296506	283189	39597	313918	26795	30424	32637	356718	262384
25	0.94	114.019		rt0.94_mz114.019							302	167466	216986	185100	193516	135617	169120	163373	197222	159322	228871	191072	167651	299	183154	215899	250027	194848	186092	171996	199662	242605	232737	158612	162006	182219	230414	381	203177	238576	213616	186013	232720	244842	207086	200362	225040	252968	179976
26	0.8	114.988		rt0.8_mz114.9883							266	32574.5	1093	28289.5	1108	49923.1	1253	42744.4	37824.7	42294.7	23056.3	33370.1	46192	383	36522.4	35231.2	44071.7	32980.4	1021	928	33440.2	1010	43856.6	1037	48481.8	28772.2	43329.6	282	37171.9	39702.4	35543.4	35417.6	42134	37889.1	36147.5	1020	38335.5	985	36006.8
30	14.08	116.928		rt14.08_mz116.9281							2523	851614	943548	865145	957786	900813	1005163	939309	938563	1179044	844692	976932	850715	3203	1063857	1025793	896067	1056148	1066456	1069431	1009822	1029614	992397	1078376	939843	1831611	1018212	2853	994414	957925	1002205	1057004	972946	962440	1038343	1896765	973185	985715	1011028
31	19.26	116.928		rt19.26_mz116.9284							1153533	1412915	1261280	1231284	1288165	1314273	1128819	1344794	1325632	1344489	1345496	1252012	1421488	1235348	1443406	1341810	1358996	1488250	1380334	1320201	1614583	1400550	1385932	1378987	1397242	1557217	1429026	1377414	1462303	1450209	1547499	1517333	1550279	1497649	1526561	1476875	1469446	1419983	1486795
34	1.42	119.035		rt1.42_mz119.0349							239	90102.9	1163	1521	151415	745	1839	1683	88205.9	66368	88012.2	128573	1352	277	107612	151909	70710.6	186849	1985	1688	75994.2	60951.9	85564.9	89764.4	1035	103216	148363	269	116720	1812	240392	1790	1798	64186.2	72171.5	1026	83417.3	70820.4	151507
35	3.17	123.044		rt3.17_mz123.0445							50	96576.1	85437.5	74099.6	152442	184896	107607	162697	106844	161017	92645.6	63939.9	120562	50	112904	73777.9	136413	86826.2	145754	112273	142064	109274	172303	131698	133021	106159	92617.7	64	104538	125019	80909.4	110904	130959	91651.2	88116.9	92205.6	97218.6	109265	97957.2
36	1.3	125.071		rt1.3_mz125.0712							24	50385.3	34808.9	63498.6	551	40684.6	50189.7	48682.9	73055.5	47840.5	44658.8	63303	73116.7	30	57464.7	61359.3	69202.4	78507	1250	1242	53684.4	38337.8	67480.7	793	60740.2	55112.2	64165.5	6	59210.9	87069	77087.2	59674.7	79575.4	71950.7	53913.1	1260	59521.1	36463.9	62872.2
37	1.06	125.071		rt1.06_mz125.071							59	39110.9	36720	57636.7	26528.7	33769	35685.1	36385.3	50161.8	34496	41133.9	45511.8	57882.6	78	49881.7	67935	55549	53415.9	32706.9	34693.3	51334.6	35360.3	59609.3	2392	48512.1	54000.3	59205.6	36	49435.7	67511.1	53959.6	31303.4	69090.4	63678	43398.5	30951.7	48520.1	36069.4	59179.8
38	0.93	127.051		rt0.93_mz127.0507							501	299788	391079	376638	358061	217306	355608	267097	386224	241015	437451	334860	340198	533	348938	299799	377377	387184	402840	358300	297855	494852	351404	398416	306028	347807	330962	311	356510	473033	333410	293284	427644	455885	363495	383607	380334	470241	328769
39	1.14	127.636		rt1.14_mz127.6362							28	95386.1	86977.2	112153	89058.2	74858.5	138016	90011	115577	96549	111507	114044	144643	31	133860	94500	177822	117792	147092	98422.4	128513	116528	141312	133520	150613	133425	130411	21	130390	153125	109469	130065	120072	156386	96974.6	58886.2	130215	116171	124638
40	1.43	127.636		rt1.43_mz127.6362							66	101936	97423.7	104085	77552.9	74840.9	120910	93604.5	130507	84103.1	114403	91981.7	134916	87	135770	101678	140587	113936	115458	116463	93922.1	103146	97396.4	135886	127452	142667	111695	50	129421	155427	118330	162053	134245	134776	102806	109999	124663	111261	110234
41	2.68	128.035		rt2.68_mz128.0351							204	855115	721987	745744	654578	525505	805208	599697	859550	711592	822771	1218561	1002054	259	982647	1204276	1045325	1196186	897045	744676	828955	793233	832793	759846	874070	834756	1278545	227	1054887	1127387	1191152	1028283	638420	1077075	678582	666272	769063	798910	1222267
42	1.43	128.035		rt1.43_mz128.0352							55764	6650056	6271611	6528128	4912285	4818936	7658652	5541277	8118011	5824430	7232849	6511213	8585198	73449	7943461	7011172	9111807	7701286	7769742	7079690	6686696	6763285	6266851	8067784	8262978	8765153	7097167	72978.4	8795842	9550194	7363114	9757941	7673570	9606740	6669173	6694548	7509973	7685820	7339014
43	4.2	128.035		rt4.2_mz128.0349							83	828985	448268	1167802	382269	402808	730314	389868	971529	503281	554407	743316	1246875	177	865657	786055	1169572	883657	635304	474092	1374975	457101	648561	336737	1237843	1410154	833430	118	1034792	1146481	902718	848246	824276	1326998	992798	346077	1280773	433495	884778
44	3.96	128.035		rt3.96_mz128.0349							47	128912	88677.2	203491	82063.4	76857.1	203553	3948	4701	76301.1	3445	99437.2	156955	55	132238	93241.5	139530	91756.6	179766	131126	197186	103073	92809.8	2010	117365	5115	102573	62	137872	3785	100507	186275	89325.1	138865	2954	78453.9	4509	2307	97909.7
46	0.95	128.033		rt0.95_mz128.033							202	280370	384675	451121	351047	272498	355281	263437	16934	15796	15624	15984	356256	276	351359	358836	414885	390778	439790	410440	393814	471319	18752	16079	14573	7601	19389	84817	372001	421390	365337	317007	401770	453189	384083	446244	382523	18854	13220
47	1.14	128.244		rt1.14_mz128.2442							15	31235.5	25190.5	34077.6	29275.3	1894	47580	26483.8	42686	28534.8	37189.6	35534.7	46774.8	13	38080.4	29284.3	52887.8	37112.4	44185.9	30536.7	38676.8	30712.9	46542.9	38507.8	41012.6	35885.6	33067.8	33	42520.2	53923.9	37420.6	37693.4	41567.8	55408.4	24315.1	1731	38352.7	34087.7	36280.8
48	1.14	128.506		rt1.14_mz128.5059							18	42111.4	49809.7	61099.3	53100.1	32324.7	70711.4	44964.3	50991.8	36898.5	59609.6	63623	76496	32	67607.9	53168.5	76017.4	60806	76650.4	3443	61076.7	48526.3	76605.5	76235.9	72429	87358.1	58271.7	22	76354.5	79254.2	53688.2	2428	62678.3	68606.3	47077.6	25493.8	48713.4	69333.3	65859
49	1.14	128.708		rt1.14_mz128.7077							9	39632.2	3943	5319	35662	3275	49428.7	34045	45054.3	34464.1	47496.2	52729.6	7951	55	49516.6	4970	4432	48296.6	54512.2	40963.6	45236.2	39969.2	48751.3	47882.1	63002.4	52018.5	6519	12	49799.4	72529.7	50367.3	6483	48451.1	60684.2	26580	2648	54403.2	44374.8	8047
50	1.13	129.324		rt1.13_mz129.3236							10	33268.1	1944	36657	34232.5	3134	3778	3553	40942.2	6271	37648.7	6098	5687	24	36979.3	5077	4679	4308	38805.2	33421.2	39092.3	36486	4007	45833.8	6505	38618.5	38227	13	40059.1	3037	2776	5658	4124	4576	3371	2745	39536.9	41646.6	35345.5
51	1.14	130.44		rt1.14_mz130.4404							26	34338.1	35554.6	43285.2	30820.4	2266	52971	35328.1	46767.6	36491.1	46504.6	41787.9	54851.8	26	46535.6	34955.5	58994.1	50686.3	49403.2	34651.8	44621.1	41571.8	55049.4	56080.8	52889.1	50982.4	41790.9	12	47462.5	60241.1	46897.2	48879.2	46734.3	54328.4	34506.2	2348	45914.5	44142	38467.1
52	1.42	130.446		rt1.42_mz130.4465							19	34938.9	34981.7	37368.4	23604.1	1498	46577.6	3191	48277.1	28609.3	41674.4	35131.7	51518.8	19	46407.8	1988	53686.3	38669.4	42654.1	35239.8	32687.9	34194.4	33918.4	43526.9	2195	49469.2	36255.7	31	44643.3	52833	39779.2	53371.3	44023.8	3445	2815	36471.8	41025.8	3052	1646
55	19.51	134.865		rt19.51_mz134.8649							56147	45447.8	50654.7	282	529	623	49028.5	383	50619.5	650	53213	53006	51574.2	64112.9	60016	53548	54377.1	53414.8	52947.2	58209.2	62812.9	67139.7	53964.9	58802.7	54212.2	64019.3	57214.3	82226.8	60379.6	58939.4	68424	73311.8	66336.6	68402.6	66699.7	66761	71082.6	72027.1	66937.8
59	3.4	142.066		rt3.4_mz142.0658							24	54627.6	64022.6	69977.7	36776.4	29829.7	51718	44468	68167.4	38205.4	85727.4	108079	62366.3	37	74756.7	92634.4	67786.7	86676.9	54747.6	61249	56592.4	82550.1	60415.7	44037.1	80208	81028.2	100461	81	72439.7	69209.6	96562.7	52147.2	56697.7	86108.4	65591.4	78228.6	85977.3	82294.1	92009.9
60	1.31	143.082		rt1.31_mz143.0819							38	40210.2	782	33277.1	693	34723.2	46502.6	35449	48219.6	40293.2	912	54117.2	48051.7	30	46943.5	46959.3	56844.1	51133.2	1283	1482	1076	1322	47630.4	613	43875.5	38304.7	43542.8	29	45190.4	57107.2	45219.8	1420	50678.9	39279.2	32981.1	583	38282.2	824	43780.6
61	1.3	145.061		rt1.3_mz145.0612							52	89429.2	73411.5	98825.8	81996.1	82977.4	88429.2	78052.4	117145	81777.5	97166.6	116862	115199	70	116168	111114	109833	121215	69120.7	79533.8	87491.8	97755.2	108924	71016.6	92742.2	87400.8	112804	72	114244	121868	125085	72650.1	111596	102526	85446.3	62095.8	108235	76527.3	113418
62	0.93	145.062		rt0.93_mz145.0617							3982	2172201	2780738	2588220	2636621	1695165	2564906	1943881	2523619	1943153	2995893	2434468	2369691	28020.9	2436992	2339291	2779256	2833748	3010765	2637059	2236090	3225559	2522995	2832827	2193644	2360955	2376238	2292	2586603	3186166	2365205	2494992	2960128	3151836	2404213	2776510	2651426	3309938	2359867
65	19.74	146.939		rt19.74_mz146.9385							395757	371748	362148	417915	368683	396138	419385	336758	276689	475059	402616	499402	422450	502398	502681	432317	532722	435099	454810	376516	452080	433726	478314	463587	450090	512954	490298	564170	366495	462509	424643	475479	510902	381097	598746	543186	521809	458563	476004
66	0.75	146.942		rt0.75_mz146.9425							68226.4	30119.1	630	29418.2	39393.7	379	39570.4	551	31891.7	26769.3	523	26675.4	41271	61795.4	32770.1	400	31351.2	40549.2	28738	486	674	41244	39032.4	42336.9	463	593	627	73106.6	24716.5	472	260	28830.7	440	331	25792.6	242	29047.6	274	26200.2
68	1.35	148.043		rt1.35_mz148.0432							42	80422.3	85252.1	51911.7	90963.3	2961	85136.3	49119.8	71727.9	45755.9	109222	64421.9	73698	43	88748.4	76245.9	78424.7	99248.7	76599.9	92187.7	63193.7	115794	56640.3	97251.7	64611	69816.4	73934.9	85	83837.6	83409.1	94994.9	101375	81217.4	73469.9	66788.3	74497.9	62097.3	112943	65769.9
69	19.23	149.994		rt19.23_mz149.994							126674	131495	118081	132160	132580	141785	567	142296	173255	170921	124039	161877	141515	153348	142736	155354	158469	166167	133805	160989	167378	160101	185955	159824	146674	207859	138766	121691	102072	173252	181077	177494	145912	178993	153899	159574	189025	176171	156187
71	19.66	150.915		rt19.66_mz150.9152							131768	112625	126137	115472	106115	122386	109918	104493	131155	106174	109152	134131	135000	148556	97396.8	100132	129065	120072	121000	120008	136679	134058	118634	146334	120709	157411	151260	163713	102496	149756	127233	99483.5	139049	149051	151596	143746	152899	105012	126871
72	0.98	152.08		rt0.98_mz152.0801							220034	47027.9	60361.4	62442.3	52657.9	34361.2	61424.5	48035.4	48589.9	39525.3	63765.1	77260.9	43057.4	238989	58931.5	52137.7	53033.9	65500.2	73187.9	75311	58421.4	67953.8	52209.7	66225	49114.3	75147.4	64574.7	245829	64887.8	43632.2	55792.2	62129.8	49181.6	53398.9	65465.4	60639.3	73212.7	81687.7	67252.6
73	19.88	152.895		rt19.88_mz152.8946							204	165509	177544	130389	209926	182959	185974	175092	196442	152308	165522	208305	133891	434	178539	147824	156884	202777	186116	204191	158397	194219	128706	238625	151985	150044	213452	86049	144343	224297	221972	163462	185736	194053	228510	227070	162715	207491	174968
74	3.21	153.055		rt3.21_mz153.0555							140	460494	204937	356896	483678	365800	351625	475510	305337	818916	255816	363298	511525	168	268418	378390	636150	304278	443303	323126	480079	298358	809328	676726	648283	384877	471709	102	462645	339811	425937	293646	387511	393114	343873	209328	404483	261732	432438
76	3.45	156.012		rt3.45_mz156.0117							32	31192.7	33362.2	35328.1	41246.6	1758	45778.2	1841	1579	26362.3	47821.1	41428.9	1354	36	31604.7	45167.8	28501.4	42060.6	56714.8	39844.1	35982.5	49003.8	32490.8	56026.2	1196	29898.9	45455.2	37	31776.8	1164	40085	44344.9	787	1253	1237	31472.6	34567.9	37161.5	35279.6
77	0.8	158.978		rt0.8_mz158.9782							38599.4	107355	58689.2	89212.2	61250.7	169834	82038.7	151912	132088	141270	67986.2	96270.8	156488	52254.4	126364	105863	139003	96681.9	65320	70301.3	103337	58515.3	171004	54515	156740	95543.3	116554	45726.2	127822	128454	109972	93623.1	145326	123875	104277	52598.6	91480	60592.6	108445
78	3.41	159.092		rt3.41_mz159.0921							165	49857.6	49500.7	64618.3	43741.8	30086.5	58688.1	41221.9	71014.3	36646.5	79468.6	82298	60153.4	241	63407.9	87525.9	56071.1	82761.7	42770.7	51559.7	54971.2	73340.7	53148.3	46503	65372.3	69596.7	80580.8	222	64802	59481.6	83188.9	48664.1	53012.5	71220.2	74871.7	62002.2	73269.3	74255.4	88385.7
81	3.83	161.082		rt3.83_mz161.0818							59	34576.7	949	63596.3	30668.6	59446.6	1250	51759.8	55135.2	67207.1	1171	37743.9	61794.4	56	43193.4	42291.4	69024.4	42733.4	781	564	62124.3	364	69590.8	682	57826.9	60666.3	45518.8	75	57881.4	60010.2	48549.8	439	65915.2	69849.2	46500.3	479	61415.5	460	60053.4
82	0.97	163.024		rt0.97_mz163.0242							132	182833	154990	209317	160910	182116	194642	196652	178931	195621	94382.1	216768	96064.5	194	206198	241303	186530	218885	201323	195981	241734	189635	201914	182820	199060	268774	128334	142	227671	215791	242836	189813	207042	247437	233985	210172	271801	217342	246344
84	2.67	163.561		rt2.67_mz163.5606							15	51718.9	30473.2	77052.6	26709.1	2841	3160	28457.4	65081.8	37749.8	34588.9	36958.4	74961.6	26	53811.7	45539.6	83016.7	46255.1	31867.8	2795	83753.7	25961.2	43298.4	1754	79940	100626	62970.9	9	60268	76492.2	49413.9	48647.1	62682.9	75689.4	71843.5	1658	82883.9	2091	45371.4
86	4.2	164.071		rt4.2_mz164.0715							88	107116	64987.6	174852	58616.5	62704	95620	51396.2	131696	71136	71563.2	101408	178905	79	111946	112171	152753	122422	86654	66236.5	193262	61609.8	100701	47048.7	171973	202186	116610	84	138332	168380	114100	126709	131054	183905	143202	51619.5	188256	62179.4	120240
88	3.39	165.055		rt3.39_mz165.0552							55	175518	165652	107969	151424	164344	193330	146910	196289	178313	199764	303526	258558	60	206233	265364	238165	270542	219395	197928	130118	208302	182097	245791	254990	105748	263479	69	202472	213586	260210	179621	233048	155904	103612	178742	101550	219128	285992
89	5.89	165.055		rt5.89_mz165.055							136	71882.6	2070	185106	78525.9	101392	81350.2	80524	43406	123957	58721.6	45404.3	51322.1	64	90617.3	41802.2	46388.1	45701.4	71295.2	59041.4	221880	1214	110269	62332	47451.8	258708	54225.1	110	91249.6	43917.8	52223.1	102003	55846.9	200781	194357	1342	205522	475	60997.1
90	1.06	169.061		rt1.06_mz169.0611							38	59322.2	39808.2	78839.5	43743.8	40785.2	41568.3	53393.1	60422.2	58025.9	48733.2	73484.6	93328.8	30	68868.7	64449.6	84774.3	73629.6	33720.9	32862	67087.8	43260.6	80663	2146	73489.9	66236.7	72417.8	77	85328.9	100571	72358.3	43516.9	75456.6	90212.9	62678.3	29068.5	84298.4	49094.2	73414.6
91	1.3	169.062		rt1.3_mz169.0616							10	54714.4	41529.2	67171.6	41527.8	41647.9	52154.9	48874.3	90130.6	54611.5	53245.3	66748.8	74807.9	36	71597.3	74464.6	80922.6	69725.1	39615.5	37652.8	60129.6	41662.2	77543.3	1142	65318.3	70853.1	75154.3	54	62921	90330.3	91616.3	53342	83194.9	83331.1	62657.9	36534.8	67411.1	35909.5	72400.5
93	1.05	172.061		rt1.05_mz172.0609							351	103008	3153	61815.8	59133.9	118455	122214	52007.9	108714	102834	2530	109641	72717.5	486	120268	6335	75045.6	109957	57577	110758	114644	42669.8	111804	103388	130763	30182.1	99439.4	466	60138.2	131917	125433	97992.6	133656	111246	103085	61951.7	49542.3	2782	4084
94	0.93	172.989		rt0.93_mz172.9892							356	23727.7	140194	25475.9	52238.1	28110.8	195876	32518	22222.7	45154.6	166421	24833.3	30977.8	269	27284	32614.9	52402.5	43301.8	30574.8	2688	55221.9	149568	49186.2	25440.1	45394.3	44563.8	36831.4	289	30605.3	34876.8	41653.9	163828	43802.6	44269	2976	120796	37640	23038.5	35152.1
98	1.04	174.044		rt1.04_mz174.0444							30382.6	30847.3	52048.1	1254	48051.2	43737.5	54709.2	37672.9	42060.5	3678	30337.5	73748.7	36282.7	28258.7	43740.4	51667.3	70064	54633.9	56670.6	45586.6	1766	43279.3	66367.2	67152.6	49540.5	1777	52506.1	26773.8	48641.7	64326.5	48896.6	53426.2	40578.9	1264	1436	33075.5	1958	43109.1	55949.3
99	14.08	174.955		rt14.08_mz174.9554							739	102590	125484	89642.5	111751	113818	118306	96294.8	115477	109132	113844	110813	94826	446	118921	141212	90991.9	120207	116631	114316	101006	117954	100147	145630	106929	112694	111894	951	124704	120854	128148	103754	106457	101633	118562	108974	112849	133777	113551
100	17.52	174.956		rt17.52_mz174.9559							503	73260	80404.4	72213.7	535	87856.4	428	73753.6	61066.4	340	437	77519.4	142480	539	88173.9	643	559	99879.7	284	497	503	679	111624	103730	76985.7	565	82206.4	852	108594	118770	556	142288	832	107090	576	419	497	116106	60351.6
102	4.09	175.098		rt4.09_mz175.0976							79	24822.3	2932	29702.3	25525.9	35726.4	23764.6	28193.3	1758	38514.3	26062.7	28924.2	28261.1	53	30333	30399.8	9764	33166.4	32864.8	24279.3	40022.7	24910.8	28361.3	31777.5	28128.6	26638.9	37682.6	52	27367.6	23913	25695.4	5465	27345	25750.5	3385	1035	11819	30401.9	30930.6
103	1.41	178.037		rt1.41_mz178.0368							29	29690.6	2018	27320.5	38581.9	1261	39549.4	25211.4	2023	1147	57786	30567.2	36604.9	49	39324.4	31519.4	34685.9	35248.7	40157.1	40697.9	787	46405.1	38421.1	68051.2	27832.5	39549.1	40067.6	61	39722.5	31645.9	37831.8	56525.5	1518	1558	2253	38290.5	1890	56096.5	38372.4
104	0.98	179.056		rt0.98_mz179.0559							727	341024	320109	341239	417813	349996	363642	331828	302299	416286	387528	474704	359347	654	377171	434540	413400	440708	352490	375997	467096	425535	441982	341452	365280	423944	405632	677	409610	379450	434059	364352	355013	393099	356854	363216	404519	451963	479108
107	1.06	187.072		rt1.06_mz187.0722							101	746277	461858	969137	516503	503174	564717	637158	976038	580598	623913	1014314	992708	95	980508	896996	1035508	925180	503055	484216	934159	593883	970950	342338	1009684	906554	999345	145	886298	1326752	1187386	557219	1043613	1144952	789450	459291	1067791	525261	1099438
108	1.3	187.072		rt1.3_mz187.0725							130	883373	559646	1141982	548842	725259	657228	808342	1223261	715031	684381	985390	1160547	90	1060698	1140309	1237011	1276982	522834	588817	902254	652710	1138009	409209	1017162	1094919	1110323	113	1121090	1469238	1198810	753234	1274921	1271042	1071959	536295	1131546	587370	1142405
111	2.9	188.092		rt2.9_mz188.0924							72	62871.1	182	273	527	150	111532	556	89362.3	346	508	58724.2	102524	69	65658.9	62079.5	140396	58336.1	129073	122870	97	768	487	109036	106166	344	61491.1	66	71571	104819	67860.3	114955	145847	215	139	158	317	460	61407.6
112	1.26	189.004		rt1.26_mz189.0036							555	240266	4167	221062	13368	225286	278843	283487	235191	250423	125016	598813	186884	806	322268	396918	219400	312232	261747	319719	241840	264550	279886	316762	171567	248927	327161	3717	318423	265112	344737	321290	357200	284154	262604	273345	315741	296017	668829
113	5.86	189.056		rt5.86_mz189.0556							116	283218	395155	360519	541528	421736	418805	621882	309408	518163	463357	294087	367139	48	333875	254000	428289	292282	367623	322714	446561	393395	522678	418298	383888	366835	265673	56	359748	422691	250056	390777	315305	390790	318476	288326	375023	418009	278365
114	4.1	189.056		rt4.1_mz189.0558							173	1070567	821434	693843	1585596	1438632	1094226	1513305	1138319	1558438	940637	1407147	1165615	210	1155077	1310159	1237506	1257139	1427514	1345846	796145	1052188	1778503	1798882	1363986	774970	1386643	139	1199872	1124804	1312614	1011698	1269369	901998	690218	954543	757906	1168219	1539806
115	10.2	189.974		rt10.2_mz189.9736							61351.4	46353.8	57803.8	57118.3	51270.6	45589.8	54991.2	52673.9	51086.2	44000.3	62758.8	60775.4	54859.5	65190.4	55898.1	55879.4	47259.1	57924.9	62835.4	61940.8	54232.9	71602.7	51183.5	59188.8	42834.8	63968.2	58473.6	74920.7	58354.3	51150.1	61505.2	64923.1	55084.1	56540.7	66953.8	68378.9	67882.1	67565.3	63537.5
117	6.43	190.051		rt6.43_mz190.0508							25	213649	149334	158166	418057	176475	300821	255545	190986	336304	163914	199264	150625	14	235171	166733	225913	175158	407409	365372	248044	221094	237710	453663	159644	225359	245068	52	235766	150409	234382	282058	286729	206009	167515	230956	216662	275056	215689
118	3.91	190.054		rt3.91_mz190.0539							32	119110	57635.8	76085.2	55511.4	56125.4	65072.7	75933.1	188732	69703.1	64773.5	187521	149793	31	128432	202482	180908	170902	53441.6	60130	115807	55397.1	105615	36960.2	142392	88041.2	147556	40	122106	196431	222601	77183.8	266424	112908	90039.8	47111.6	86250.1	44296.7	176531
119	1.41	190.093		rt1.41_mz190.0932							914879	103143	129343	110613	143165	125140	84378.9	87210.4	91422.4	123174	130423	147120	105386	1008923	121182	143360	100556	151898	132620	101317	128693	118210	121000	115638	96953.5	109117	133574	922664	153892	129163	171916	120314	143501	103071	124175	132304	98917.5	119099	177156
120	1.37	190.422		rt1.37_mz190.4218							269	44038.4	2875	38900.7	2009	46761.3	3112	50583.7	43227.1	50889.4	37131.6	52866.4	64566.3	282	48700.6	53580.2	49475.8	49859.1	2959	29021.2	49013.9	2715	72867.7	1717	60485.9	62242.2	64226.7	387	44557.7	54916.7	57319.8	44244.8	47461.7	49932.5	50709	925	46884.1	1846	61806
121	19.76	190.928		rt19.76_mz190.9283							208007	178235	173285	184800	170370	177042	192571	148206	156350	192911	170252	194811	193567	249757	205089	172139	213590	214012	219210	209257	193724	209977	179492	229391	246484	259613	236851	298531	200771	231250	262860	260714	266005	205667	267984	185241	240282	231636	236954
123	1.06	191.02		rt1.06_mz191.0198							103	1737439	1117915	2013336	1225937	2542328	1612483	1993512	1675871	2288533	1470414	2423086	2576547	121	2238664	2355081	2567699	2153643	1298823	1392059	2433122	1333962	3022996	1083940	2952861	2166768	2663332	132	2199088	2397279	2751113	1688223	2067493	2405357	2169856	887028	2438172	1454579	2727593
124	4.06	191.034		rt4.06_mz191.034							112	88223.4	71740.8	58985.8	2870	3139	109387	3056	114195	2815	79032.9	1899	111969	101	95625.8	110380	136094	2558	122942	111961	67326.3	84705.5	3887	123584	124487	68618.7	743	137	104509	102088	76118.8	91147	102461	62960.4	875	63165.2	69230.1	85068.8	1708
125	5.97	191.035		rt5.97_mz191.0347							107	84515	37351	55547.2	61766.3	1134	67465.4	51371.7	81720.5	50777.6	44438.2	1373	99520.4	110	74366	1058	116828	727	83961.4	75938.6	58328.7	47843.2	46077.4	87399.6	119778	61580.4	604	86	67271.9	102022	131	70240.8	69384.1	74874.1	45880.2	1065	66428.7	44982.6	593
127	3.63	192.066		rt3.63_mz192.0662							47	157383	184117	183492	103339	130294	233221	117186	89102.5	147844	191437	136198	102770	44	179877	118734	121920	145850	301188	213205	229771	190191	180299	260066	116302	203435	143324	46	187764	117562	151634	275413	105578	141817	160872	166108	217291	195782	147110
129	3.64	194.082		rt3.64_mz194.082							31	314427	398515	470520	9953	7257	37634	19180	283591	20551	326753	434752	450822	37	359849	359636	396711	456913	10726	18611	629589	420278	13335	13250	375682	599878	395762	41	551767	240066	457515	13766	561518	408307	286880	377604	622362	285680	432089
130	19.67	194.905		rt19.67_mz194.9051							205620	188438	181167	187866	182452	174627	177443	159134	184847	184539	188552	185383	193093	146522	194240	181574	191656	200493	204610	161166	209182	198884	182615	202442	195495	215120	227737	250927	129276	229436	192255	212257	195435	191868	233161	222571	220047	220143	147179
132	4.74	195.066		rt4.74_mz195.0658							42	33175.6	434	914	44502.5	50240.1	36290.3	44732.4	44040.6	46138	299	32592.3	54145	49	39422.8	34434.4	48108	48440.4	40693.6	903	34498.3	377	46591.1	54489.4	65345.9	1578	58787.4	41	48564.4	57836.6	44819	25367.1	48455.1	443	1008	211	267	629	43910.1
134	1	196.073		rt1_mz196.0726							258	776238	751594	1006230	950682	654553	1116824	852227	786582	886326	961323	1081057	721554	354	925448	742661	956664	979029	1106338	1093657	1083103	948050	921443	1014276	910364	1200006	913684	223	1000109	920921	926477	1007354	819599	934634	1026998	721166	1181633	1038660	1090392
135	19.87	196.885		rt19.87_mz196.8847							242	135385	161514	130233	178971	143475	110809	123124	130214	165023	144386	177784	127938	414	154600	129839	176506	129783	191735	133367	129949	157623	152863	206317	169033	139786	190939	91002.1	133497	161156	140947	101093	172156	146966	182136	172346	155236	179292	159337
137	1.42	200.056		rt1.42_mz200.0558							82	34536.8	41914.2	2631	34372	1555	30566.4	2429	36463.4	34033	61809.7	40235.9	38884.9	156	35673.7	40462.1	1252	40504.2	29030.2	32893.6	32826.7	48351.5	1818	1676	32284.3	43683.9	40125.6	155	39040.4	51777.3	44278.8	44527.9	37032	37240.8	30896.1	36940.4	35895.3	55150.5	1618
139	3.4	202.446		rt3.4_mz202.4463							6	47134.4	49976.7	55794.4	34263.1	27498.8	53678.3	38108.1	49729.5	39459.4	76749.8	78540.4	51692.8	6	57190	77810.9	48769.9	64015.7	42088.3	45547.9	55211.1	63203	47128.2	39126.3	64789	62911.1	71685.9	2	57280.3	53085.2	80461	46864.6	50014.3	61853.3	61465.6	67426.9	70353.3	71923.2	80947.8
140	0.98	203.066		rt0.98_mz203.0663							251	50787.8	98960.1	70926.3	56123.4	37318.4	71696.4	2955	52076.3	1300	4015	59324.8	2243	242	59614.2	69164.8	2182	82751.8	60649.4	2785	78075.7	105189	64249.2	55718.8	1848	71084	1533	295	65089.3	56957.1	55405	59988	45802.5	68325.8	62525.2	94286.3	2436	1402	51401.3
142	1.45	205.034		rt1.45_mz205.0344							47	58110.3	41594.7	1360	81805.5	43792.2	112913	49354.4	1186	42652.7	41491.8	58522.5	75656.3	88	68973.4	98110.8	81465.6	102846	102099	112626	59084.9	110778	69175.8	65073.1	45999.4	795	58984.2	95	84657.4	96734	129244	91702.8	78993.6	59736.5	47006.2	80057.3	39414.2	46960.1	79738.2
143	1.08	206.049		rt1.08_mz206.0489							150	334031	313632	86930.2	527215	157398	586481	218700	303133	320212	284507	319616	250392	257	429573	370337	751619	407282	568009	534145	398021	393707	286256	447980	260506	113509	235023	136	419110	454660	536906	509220	774569	201744	163280	221544	193521	378211	278881
144	1.39	206.049		rt1.39_mz206.0488							1059	486487	388528	108992	691937	159823	725017	325394	545507	463781	644705	485831	335649	1290	563150	503367	867741	516621	651169	707734	398819	581172	372297	971524	335432	224408	420403	1068	584607	585104	684340	869407	826424	215070	272754	379733	252397	690568	445467
145	6.07	206.082		rt6.07_mz206.0815							427	31369.3	1750	41569.6	1955	2056	722	1520	45352.7	31735	1953	1141	40031	427	30727.2	30308.2	47593.1	29719.8	1302	1027	56549.1	375	976	430	39680.1	49979.8	1306	215	31519.6	38824.7	31296.9	34362.6	50531.9	38657.7	38063.8	583	52938.3	962	35433
146	4.01	207.066		rt4.01_mz207.0661							46	109498	41521.8	118818	105194	126234	82780.3	126056	156033	145312	51044	97420.1	175170	44	110553	113354	207606	105491	103470	77934.5	130434	73349.6	170007	118118	201490	122806	103391	56	126571	175309	104144	82982.7	192338	146242	87360.2	57766.4	122981	64758.4	115243
147	3.41	208.061		rt3.41_mz208.0615							95	40593.4	45209.6	1181	2346	563	48224.3	647	539	1566	54505.9	57154	1903	49	44758.7	59188	1989	56123.4	55267.5	49028.1	975	63947	494	50517.1	1065	813	59608.8	31	43882.6	39581	60621.6	43359.2	364	931	1032	1739	1287	58789.2	49148.7
148	1.01	209.066		rt1.01_mz209.0662							93	214411	261054	238294	262897	185197	210423	212124	188549	207418	333798	330074	232155	130	234059	290861	225931	280332	207953	213016	249292	295570	241028	216961	197433	286023	276566	317	248236	204583	268810	192587	196519	191774	255352	248431	265954	322766	330143
149	5.72	209.082		rt5.72_mz209.0818							49	42906.2	30683.5	73653.1	1838	2156	36399.4	1616	1456	34499.4	32158	48231	40741.5	45	48274.7	43177.4	39517.8	52802.5	1769	30085.2	99869.5	40125.4	1399	366	47364.4	101549	55256.9	38	51215.3	38680.8	54980.4	40760	1078	53223.5	56993.6	31283.4	72542.6	39738	56638.6
150	4.43	209.082		rt4.43_mz209.0817							54	44279.5	39539.4	42494.7	51381.8	71618	56102.2	57753.3	42996.5	73982.2	40926.1	48463	51619.4	37	48161	41725	46705	59469.2	64748.3	50147.6	59823.4	44718.6	40281.6	52259.5	59628.8	50782.1	58215.4	39	58880.8	45636.1	56548.3	59481.9	41683.4	40456.6	44477.4	43898.9	42539.7	40452.1	64308.7
151	4.9	209.082		rt4.9_mz209.0819							36	91529.1	73649.9	185255	52785.5	68615.7	60813	54099.6	61140.1	80082.2	82365.3	96144.5	94561.4	36	94812.3	95597.3	72717.7	101587	61943.1	57371.3	184417	86946.4	58680.4	63000.7	89712.2	172593	98489.2	23	101681	65515	102604	68565.9	68242.6	113938	102807	88512.3	146233	82860	112995
152	1	211.017		rt1_mz211.0172							88	79912.4	94291.1	78093.2	98107.5	71826.6	95052.1	77813	87113.6	85701.7	99778.3	76330.5	85824.5	163	83967.9	79814.7	123839	81139.9	106034	108650	102358	112530	88904.5	113368	99839.5	80033.6	77053.1	176	98859.1	106510	74514.2	87810.3	111214	83568.4	78728.5	101631	68373.1	111903	73745.9
153	0.97	215.032		rt0.97_mz215.0325							32932.9	278260	377481	412958	271169	292936	312453	247563	231889	290629	386296	376850	326262	36577.6	309667	327863	311410	338314	254740	322016	351668	355597	339227	233054	294404	418103	293461	33725.4	333771	306680	339919	570548	200557	315322	346140	382962	339069	401850	317904
154	8.25	215.07		rt8.25_mz215.0701							148	45707.7	1451	374	46910.3	50238.3	52391.6	59007.9	73072.4	63614.9	1625	36870.9	64442.2	64	48824.4	38464.7	58481.6	37066.5	57323.4	49679.2	1074	1070	48160.4	68248.9	52725.2	182	30281.6	109	47017.4	66522.5	36579	44025	117456	647	298	801	318	1272	49745.9
155	4.08	216.087		rt4.08_mz216.0874							49	104921	70414.5	34654.6	172270	55531.3	1049	66418.9	47917.5	48536.7	73042.5	186662	41168.4	34	115536	206454	103378	209271	1302	1735	98895.1	140581	138080	1188	85904.7	41129.6	474046	43	124316	59141.9	240961	1276	60761.5	256220	163798	72080.3	68649.5	96314	312376
156	0.97	217.083		rt0.97_mz217.0827							1036	242320	388666	284983	231216	245814	260902	22327	8522	22133	388673	324740	300206	1077	307004	278661	299024	329159	294066	285278	10744	327244	16572	239049	11423	13214	4565	437	318827	285979	264885	18772	9466	300989	10780	371082	15046	378463	10130
158	4.44	219.077		rt4.44_mz219.0773							35	36829.4	37681.7	39805.2	47082.9	40313.4	45420.1	34722.7	31027.1	43513.3	1938	39974.4	31352.3	60	40085.4	40399.9	36618	46768.3	44657.3	43982.3	42840.9	51016.2	52539.3	48512.8	31749	46727.5	40283.9	58	44100.2	35927.3	47689.3	48414.5	35813.7	33928.8	36631.1	54218.7	45972.2	50713.9	43296.6
159	5.05	219.077		rt5.05_mz219.0774							56	31496.6	33214.9	378	47529.9	39235.7	35230.2	39590.6	34465.4	48099.9	42733.9	41375.5	36794.8	92	35829.7	39788.1	37680.1	38280.7	40321.7	41865.3	35592.2	41918.1	43173.4	41824.1	32108.1	32277.2	45943.5	102	43664.5	38118.8	45736.9	36445.3	38101.5	29556.1	1275	42918.9	29387.2	45921.6	38852.7
161	1.4	222.052		rt1.4_mz222.0517							458	51747.6	32245.9	33853.2	34501.6	2100	92447.4	34014.2	58100.5	1437	47856.1	59250.9	95168.4	531	59750.7	45668.7	66321.5	46529.3	58129.1	72693.8	50923	49687.1	44467.9	80844.7	1865	47692.8	48885.8	436	70036.9	73832	59326.6	104461	67669	32590.8	37120.4	33636.5	46595.3	36290.1	74615.1
162	1.01	223.045		rt1.01_mz223.0453							45	77088.8	84258.5	92508.6	82807.9	60218.2	55748.6	56674.9	66351.2	82890.3	90249.5	87072.1	66553	30	77374.6	120153	71240.1	94638.5	56532.8	66652	81700.3	109202	100261	1165	55916.9	103427	95986.3	77	83983.8	76719.1	93646.6	631	47101.9	67685.8	87803.8	77683.5	101365	85545.5	75222.8
163	0.96	225.056		rt0.96_mz225.0557							24010.5	45898.1	48189.8	48397.8	50764.6	59804.9	55241.8	2218	54990.7	66434.6	55538.2	58256.5	50211.1	27778.4	53502.6	63385.6	56322	65977.7	52395.3	68139.2	3912	1919	73191.9	55883.8	62560	2562	62140.5	41883.9	67172.7	60261.8	62955.1	66259.8	59095.3	60953.3	56488	2622	2162	71687.4	69050.4
164	5.51	225.113		rt5.51_mz225.1135							79	142149	1104	340107	37700.4	195258	989	297939	159182	50044.4	1101	778	811611	43	152928	936	205862	27856.1	775	668	365911	822	247629	582	180553	446974	803	47	164520	217690	935	1047	100082	51009.9	122270	912	421032	831	615
165	1.13	226.012		rt1.13_mz226.0118							370	71305.4	83502	69741.9	77193.8	34123.6	84278.8	71304.5	79218.6	59857.1	133971	91608.7	68532.4	292	81725.9	55012.4	77627.8	90198.9	97302.9	69690.7	70541.9	102689	90151	127155	81503.5	97693.9	94181.7	116	69768.8	76644.7	64871.1	90478.1	54362.2	68689.4	70460.6	74582.7	84140.4	139936	95932
166	2.64	227.103		rt2.64_mz227.1032							73	41648.6	42061.7	49601.1	39036.6	27703.2	33879.3	38732.4	81711.1	37598.9	52233.5	41236.9	29613.9	53	42124.7	37010.1	55281.2	49369.3	33861.5	30270.8	42910.4	41256.2	40608.6	1669	40300.5	48665.6	50478.2	87	42314.6	71446.5	47099.3	2095	59280.1	65727	58362.5	34538.9	60332	42900.6	39944.9
167	6.14	227.128		rt6.14_mz227.1284							483	28697.8	565	72714.6	774	63971.7	284	107246	694	33196.3	470	437	135065	496	28235.3	348	32789	642	267	438	120750	494	76277.6	446	903	126894	210	473	30956.6	893	421	138	1540	28552.2	37907.4	387	63171.9	387	131
168	16.45	227.201		rt16.45_mz227.2013							220	117094	40045.5	121854	58931.9	153532	138037	146802	248329	255188	80322.3	115067	529216	168	116760	96168.8	309449	76774.7	47147.5	71805.9	108059	44136.9	216816	79233.4	289255	107536	183820	192	132776	215349	145004	91816.6	350231	175813	69231.9	898	133563	1048	209007
169	0.88	229.064		rt0.88_mz229.0638							52	151950	153594	159414	192450	293280	205664	133228	145704	167336	122067	153942	135569	87	188414	173943	151221	152151	192125	192273	187213	156666	122799	409401	141545	140235	122493	740	165972	166223	160985	167467	141270	139091	172587	207834	163690	152016	143683
170	7.08	230.059		rt7.08_mz230.059							10	121220	253	178603	345	162	292	190	174	276	92	251083	655	32	131696	279838	447	252398	442	1011	207761	92	297	970	688	188138	308722	47	139090	649	239228	941	304	162854	144765	220	169626	186	282207
171	7.62	230.059		rt7.62_mz230.0589							190	100600	114186	96724.3	116328	113250	94977.8	115403	81332.6	115618	112448	113154	108833	149	109450	106894	107711	119308	98709	87838.8	101398	119070	143039	108467	114792	104599	129956	184	116288	110759	114550	102491	86441.6	111578	80916.3	115956	107068	126419	112983
172	6.74	230.059		rt6.74_mz230.0589							40	52202	65079.6	60244.5	71762.6	72939.9	60658.8	56241.4	54759.2	58406.2	80475.7	73470.1	56875.5	44	59075	70446.8	59985.5	77319.1	71338.9	68277.7	61499.9	79165.3	87406.4	62141.2	59906.9	61034.2	67454.2	24	67039.5	62471.7	73744	70269	50398.1	74901.6	53855.7	77010.3	59781.5	86808.8	76950.8
173	7.99	230.059		rt7.99_mz230.0589							29	125360	66	188484	226	226	150	214	453	226	14	275452	737	25	129037	291875	722	273512	252	132	212664	240	138	151	533	216177	333036	68	149766	499	302577	251	557	211867	176748	128	202828	272	310918
174	7.83	231.065		rt7.83_mz231.0651							103	96051.4	957	43656.7	174582	212002	1286	210062	181362	204244	594	32404	211442	67	111948	1899	201910	49078.7	45147.4	177	107102	149	254174	44176.8	260371	77929.2	43807.7	65	112226	206333	42179.9	687	206323	131027	46498.8	669	52141.7	508	54070.2
175	10.71	231.066		rt10.71_mz231.0664							186821	499218	131365	313848	955829	1158539	198820	1193160	895912	1155177	187712	285412	1122590	157374	567208	351373	1060745	360228	206858	185898	481945	137794	1257105	249954	1158747	411670	359239	105632	544983	951685	420651	127042	1163481	667113	324258	155275	371522	136163	481087
176	7.23	231.066		rt7.23_mz231.0663							352	1269376	1030902	752595	1463900	1442973	1680411	1826556	1514822	2064456	1303178	1101417	1320914	535	1420350	1068606	1673339	1016659	1979588	1710609	1223995	1395213	1674259	2218146	1495477	897212	1108033	276	1535685	1684749	1061428	1703273	2414954	1384194	788234	1268124	1012788	1508709	1266131
177	3.38	233.012		rt3.38_mz233.0125							154	345103	408037	562237	2802863	2874083	597484	3056044	421438	4003775	539864	212829	268768	439	393939	196250	363322	287734	566671	337930	542367	430792	4453143	364451	331922	453301	148241	377	426865	354473	209322	614384	575359	487413	259540	160259	591544	258463	153537
178	1.5	236.079		rt1.5_mz236.0786							75	40641.7	62107.8	40059.6	49279.3	1394	66582.1	37674.4	34334.6	2039	67970	48451.5	44369.3	84	52783	41646.2	49160.2	49943.3	64701.8	60372.8	44360	77794.4	52384.1	64339.3	46206.1	44408.6	45023.8	61	49619.7	51283.6	50846.5	68878.3	36049.8	33298.9	38568.1	61184.2	44954.3	70863	49156.7
179	2.87	236.092		rt2.87_mz236.0924							39	200291	182316	347832	114168	85698	174071	77736.6	168590	84078.8	216388	184320	285861	48	219909	205748	214514	222475	134944	102433	387711	149097	130536	65537.8	195838	423410	184946	65	220475	212100	193283	202054	140480	259196	205021	125679	342639	133064	153373
180	5.03	237.043		rt5.03_mz237.0432							52	29673.7	62082.4	3088	1570	2635	38409.5	34055.4	2553	797	87086.6	1375	93204.9	37	33892.7	1217	48412.9	1678	41018.7	34319	29000.8	84003.4	56225.9	39517.7	31156.8	1259	1089	103	35000.8	1119	1356	41712.8	115136	616	1138	56594.8	1203	72836.2	1249
181	0.97	239.077		rt0.97_mz239.077							133	67408.6	82431.7	52102.5	84165.1	90830.7	125142	86545.5	72669.6	79068.1	74815.5	55648.6	95104.3	147	73677.4	54124.7	87141.1	52429.4	116133	135474	68050.4	99375.5	72801.5	117476	102682	55447.4	56453.6	168	71292.7	79253	45857.3	106905	78627.1	54827.8	56282.5	104569	49214	101468	55194.2
182	19.71	239.903		rt19.71_mz239.903							214493	194936	187336	190575	188203	181083	116074	154015	164469	158266	172362	179419	189065	227868	199892	154401	189345	187584	154352	172461	173331	185874	155732	170493	144419	192069	187685	250567	156493	191109	170174	199817	195570	176645	202952	165312	204246	194625	119824
183	19.64	240.91		rt19.64_mz240.9102							249	121830	128221	135210	122299	133343	131392	116795	126502	126577	124621	688	143136	705	142776	127399	134189	129102	118145	129483	139534	137422	128916	149901	135104	154571	161705	513	94987.5	149846	139090	155636	434	159646	159960	158062	161236	153356	106665
184	3.96	241.119		rt3.96_mz241.1194							54	108203	73326.6	170450	66094.9	69770.4	157730	75408.1	88854.3	59876.9	86128.3	82010.5	147684	53	118770	83505.8	113927	78480.3	140051	107417	182887	89916.4	91143.2	92146.9	104800	172954	83471.5	66	112398	122440	82653.5	164234	87637.2	117944	128087	63525.9	179780	82607.5	86086.1
185	3.75	241.119		rt3.75_mz241.1187							31	39259.3	26129.7	45587	23174.2	24792.8	42149.4	33573.6	45508.2	882	33583.9	37591.9	61992.1	27	38776.7	32253.1	55924.6	38031.8	40219.4	30324.6	47922.2	27539.2	37547.1	23914.3	44758.3	50099.8	37366.7	36	42848.1	56995.6	36791.3	44293.7	56032.8	51264.1	30363.3	1038	44809.7	28346.5	35887.1
188	1.02	243.06		rt1.02_mz243.0601							60	43248.3	2186	51217.8	94235.9	88913.9	55433.7	36721.1	2004	1260	120218	1320	1951	110	60479.7	55756.8	53262.7	58783.5	65604.8	65344.2	50930	90321.8	50214.6	58481.6	2114	125368	990	101	58345.4	57673.5	56884.2	44903.2	37533	877	53434.9	90148.7	61464.8	126439	2035
190	0.81	244.964		rt0.81_mz244.9635							121	47871.8	1272	50558.9	1364	62086.4	25177.2	42810.8	40420.3	82578.3	1291	54008.2	77347.6	137	30335.9	29441.1	75579.5	30109.3	1238	1071	43479.1	919	82628.8	841	95646.6	43034.5	52152.3	56	33721.7	79302.2	56078.2	29544.8	77636.3	70181.1	36349.9	533	50949	1121	31743.3
191	1.06	245.042		rt1.06_mz245.0425							118	59466	82502.1	60564.9	103669	88188.4	102865	87003.4	61837.9	61371.8	97267.4	53633.5	79743.4	197	74793.2	1339	59576.7	61760.1	98898.3	112112	61573.3	94964.8	98911.6	110818	72383.1	67910.1	54513.2	161	69139.8	104062	54428.1	88013.1	63758.4	59192.4	2100	93641.1	70672.5	104948	62753.3
192	9.57	245.046		rt9.57_mz245.0459							406261	2730066	1305887	2092078	4790362	4761463	1968276	4771286	4206411	4370648	1622336	2248964	5237741	357546	3225491	2465048	5140898	2491995	2605363	2523571	3131427	1961033	5634585	3075085	6407113	2864930	3101261	302175	3565128	5249812	2933732	1932770	5196145	3940507	2787654	1879837	2901220	2160367	3321427
193	2.64	245.114		rt2.64_mz245.1143							131	865668	821203	1001874	820400	576000	667960	804449	1571325	806220	1135413	944046	674589	144	1007676	854855	1361092	1034892	655227	577149	922737	907522	883584	565280	842173	1048317	1031057	93	1003718	1670911	1018441	743239	1440897	1402460	1284103	796423	1309082	943904	895240
194	1.01	247.093		rt1.01_mz247.0934							215	113529	120825	5954	111866	71155.4	3684	88420.2	182041	97849.4	5655	91175.1	164317	226	124746	102026	229361	121388	4287	4702	97775.6	6251	112372	4472	137544	5329	97541	453	147584	239189	97969.3	3440	126340	182086	121990	4486	8307	6091	90025.4
195	4.2	249.124		rt4.2_mz249.1244							55	84949.5	51931.1	118555	46134	46534.5	80480.3	42534.2	114824	44726.6	60290.6	75761.2	139897	26	97969.6	78875.1	134198	91899.7	69800.9	49822.4	136286	51405.8	70817.9	39310.2	137731	156726	95645.3	26	109621	127386	87465.2	90245.6	86375.2	145858	113596	39775.9	143621	48644.3	105031
196	6.61	250.056		rt6.61_mz250.0563							99	262881	200206	248180	284913	288550	243234	285426	304490	302309	218233	249060	318931	58	265852	240652	325266	241467	331398	275084	256018	259630	338905	312453	337212	288772	272482	89	297493	360984	274775	262527	335647	305318	237828	218474	251729	274779	270894
197	7.44	250.056		rt7.44_mz250.0565							34	82633	53595.9	66766.3	93286.9	84816.8	74169.9	97660.2	100328	95794.2	56560.7	68393.2	111464	30	82904.7	70034.3	103912	74721.1	75563.1	82356.9	69967.1	63364.9	122066	86728.5	111053	71953.2	78086.6	51	88056.9	110381	82174.9	73533.7	111806	83576.7	55520.2	59001.4	73606.2	62942.7	86014.9
198	5.91	250.056		rt5.91_mz250.0565							28	52222.6	20665.5	56469.8	40309.6	60277.8	36072.7	59624.8	74664.1	61377.4	26779.1	43837	73698.6	35	52308.4	47357.9	80899.4	46734.6	40823.8	34031.5	57531.8	37112	77930.1	42087.1	77969.3	60466.2	45412.1	32	52042.1	94119.2	48425.9	42710.6	59511.7	67772.8	51225.5	31198.1	56249	35233.6	50967.2
199	8.59	250.145		rt8.59_mz250.1449							14	39759.2	1601	57882.1	802	789	66075.3	829	30690.2	1437	1575	30194.3	37009.9	28	47284.2	1774	53436.8	1633	1510	35649.6	66532.8	875	664	934	29690.7	77278.5	29529.8	18	44889.9	477	34973.1	53486.1	85591.9	37640.7	854	454	54161.3	1030	39601.6
200	1.45	252.087		rt1.45_mz252.087							104	110204	188076	94056.7	123851	43019.6	174142	59451.3	51973.1	48166	200385	144732	68808.1	161	108799	165258	68346.6	171686	137071	147260	117909	200748	92959.4	102418	48573.6	104174	132826	131	139315	77945.2	157624	169324	35730.2	104121	77285.5	153574	107995	205420	115642
201	11.72	253.144		rt11.72_mz253.1443							63729.2	62867.6	58940.9	80188.1	47388	65130.1	67107.5	62814.7	58846.2	63828.1	61336.6	80321.6	73459.9	70249.5	64249.5	65287.9	72234.4	57860.5	84423.3	73088.2	70441	71457.9	72977.3	80072.9	64475.4	69730.1	77228.1	81587.8	68953	60159.5	75824.7	69459.6	68237.6	81037.8	68747.3	60585.4	87100	64416.5	76213.8
202	7.32	255.065		rt7.32_mz255.0655							65	43388.9	1497	1656	81234.4	58643.1	62276.2	45819.6	2224	59342	1827	41422	832	96	51436.4	61200.7	39389.7	73187.5	100297	79791.3	51588.9	1331	67349.4	112605	48378.1	807	60963.3	67	49682.3	1076	59518.2	64769.1	33827.8	49438.2	974	588	497	52269.6	65762.6
203	5.96	255.066		rt5.96_mz255.0662							94	173201	120091	118621	174042	154037	162224	174222	185185	181946	143600	171652	224605	199	171172	152110	258857	162390	256248	171475	130855	146854	231204	264385	252199	127047	179922	176	152019	220044	154718	171802	212641	155067	99144.5	116195	106825	172117	182672
204	4.9	255.089		rt4.9_mz255.0886							93	58890.4	81928.4	2237	46720.8	47622.9	90918.9	57631.1	56920.3	52705.3	97455	63772.2	65130.5	83	66812.4	58937.9	77905.4	63949.6	117813	90991.3	40615.5	97701.7	48976.3	104227	70408.8	1615	59226.8	32	62774.8	54558.8	65279.4	100514	74461.1	1172	809	71229	1396	88801.8	69877.4
205	0.98	256.1		rt0.98_mz256.1004							153	70301	70099.3	78698.1	66990.5	47969.5	34085.1	62053.5	95275.5	1365	68267.8	63522.5	64382.5	193	75365.6	66267	94550.2	43847.4	78456.2	37739.4	60196.1	81034.3	88969.4	60536.4	69012.4	68815.9	58453	155	82194.4	126156	62947.4	77173.2	87340.4	135799	91660.6	65114.4	81010.1	72190.1	64821.3
206	10.64	257.045		rt10.64_mz257.0452							240	328749	387	188805	811825	1063733	703	976534	704080	721489	715	197308	1114985	332	163670	227485	981005	192253	182594	311	398243	210	1439147	1265	911970	1554	131669	159	477101	749805	1238	389	348495	2188	579	336	901	198	261754
207	1.43	257.078		rt1.43_mz257.0778							364	86610.3	82852.4	77298.5	83460.3	51911.5	114529	65778.6	90167.9	42184.2	92996.8	79036.6	92912.8	414	96773.4	91755.1	105918	89630.3	102255	97206.5	63173	110809	92648.2	112263	84358.4	90608.2	76756.2	220	105168	89391.3	89902.4	87652.5	72789	100886	82565.5	100751	81841.5	102799	78840.5
208	1.14	257.078		rt1.14_mz257.0777							74	40841.5	62419.2	55625	55870.7	2042	65557.8	55282	67656.6	50959.8	76079.2	65893.9	106855	184	85372.3	50974.2	120010	74821	86917.9	41947.5	47924	62555.8	66754.4	80503.7	80735	69627.5	63063.8	115	52514.7	105942	53858	64288.8	94690.8	97724.2	63017.6	2061	75784.8	78954.4	60454.6
209	4.2	257.093		rt4.2_mz257.0926							125	87460.2	48797.9	122744	45023.2	44875	73052.6	42581.9	105707	56051.9	65208.3	80685.7	135971	138	97176.4	86578.7	115740	94540.6	61665	58293.4	142221	47673.1	73665.6	39704.7	143965	143369	87991.4	124	108693	135049	101725	83421.8	82343.8	135107	106232	37644.9	130220	55120.3	93252.7
210	0.88	259.022		rt0.88_mz259.0224							63	260280	9276	349657	88298.4	240332	209922	273864	355075	495850	307188	249462	383270	59	290140	257825	445015	312090	176072	157601	332924	141482	455831	121763	360034	314474	233874	43	326974	459506	275063	325323	568628	475434	240061	2862	400863	193290	280857
213	3.97	259.13		rt3.97_mz259.1302							94	1270413	826259	2022212	811385	756194	1973789	815144	1000307	775248	959852	982692	1628442	111	1399319	989875	1428957	884401	1770084	1307846	2113670	991194	908925	1201368	1345158	2084195	976538	114	1411096	1393520	993628	2050720	970919	1424350	1687277	750285	2136588	1100947	1036557
214	3.75	259.13		rt3.75_mz259.1302							57	964727	667764	1290959	573006	675547	1041875	830685	1229154	603752	898553	988566	1462309	73	1074980	941178	1560892	1146807	991560	835193	1273158	776561	976151	669842	1206391	1371337	1126747	51	1172172	1700506	1021941	1269497	1539395	1264502	986554	627980	1313278	811502	1049002
215	0.99	260.089		rt0.99_mz260.0885							199	936990	1707465	1184450	621459	544357	1185114	632503	990794	549200	1630894	824110	997738	305	1058133	905002	1102230	989724	1140706	1132921	934294	1823345	847663	1109750	877767	1124414	833599	153	1141300	1186944	898179	1167889	857357	1154524	1109787	1804547	1224055	1877202	836655
216	0.92	260.107		rt0.92_mz260.107							355	144135	228361	206839	120353	83640	188657	102975	142112	87716.9	209446	108859	153824	408	181536	102402	138445	28981	188169	152528	185206	255330	131869	169924	131695	212284	105463	374	158276	187789	122736	191452	85523.6	207217	221546	54417	206626	227144	108183
217	19.82	262.858		rt19.82_mz262.8578							115650	73290.4	80154.7	90099.9	80511.3	83083.2	105124	60564.1	71101	79848.9	72035.3	86169.9	85882.6	112185	99827.8	76884.1	111493	83261.3	81628.8	82388	84079.6	110176	76054.2	117721	84922.6	129404	108378	142797	85443.4	126220	88564.2	108062	124798	105600	108315	117249	109192	113129	111382
218	2.52	264.038		rt2.52_mz264.0377							65	286038	316792	17085	22175	10920	14222	10370	143000	193817	469496	186076	2294	49	311330	5091	288940	299814	15628	17759	16451	14951	8034	522764	193234	319777	192697	52	299286	238537	229536	327652	185602	9247	5781	6893	5136	305064	118736
219	2.69	265.119		rt2.69_mz265.119							30	107580	117918	136614	82053.8	77597.4	129996	84480.1	81927.4	41741.5	155678	127214	99282.5	48	104059	107743	102292	127117	127781	126238	118311	117509	110725	96263.9	93150.4	58231.9	139396	31	118257	110952	131863	148575	75270.4	125700	97020.5	73308.8	121355	121293	111859
220	14.85	265.148		rt14.85_mz265.1478							279746	317106	318495	431470	1008662	389429	395326	258556	558027	578991	362424	383567	437746	5155	623800	213586	199594	383385	517752	605446	427161	617843	325856	2230595	285412	387676	494072	5338	170360	319589	376285	751689	891702	401782	2217	525656	212881	370402	211249
221	1.38	266.066		rt1.38_mz266.0662							82	119752	2176	47830	35365.8	38121.6	226028	40111.4	156944	62467	51246.4	106493	205800	53	126069	112001	172410	88185.6	66503.8	134227	39318.2	36629	76687.9	118652	113270	82072.1	80995.9	84	127376	171177	117305	217776	176512	42920.3	3708	1995	72550.4	35827.7	142109
222	1.05	266.067		rt1.05_mz266.0669							37	95573.9	4378	66290.4	56879.8	57807.9	209448	50588.8	93019.5	56037.6	62212.4	96018.8	144107	76	112268	102074	137239	99132.5	96738.5	146341	77719.6	1386	81036.1	105039	87230.9	81556.2	91387	111	99398.7	128802	102371	157643	143624	62096.1	54776	1364	84155.7	1947	103683
223	0.91	266.978		rt0.91_mz266.9781							102	30519.7	76500.8	36021.3	72471	57786.9	2415	58653.5	24207.3	30260.9	77557.5	74483.5	1445	71	32036.8	37987.8	36992.8	70968.3	34045.4	33480.6	36708	53343.3	43002.6	31621.8	2555	32359	38706	76	78025.9	26927.4	31803.1	25873.5	38972.8	32778.7	37218.9	68617.1	43354.7	35531.2	33795.5
225	7.83	269.045		rt7.83_mz269.0452							146	109913	904	72736.9	193646	229395	37636.9	216740	192413	212114	1213	70153.2	221762	188	124136	75849.8	214612	72611.4	62180.7	47900.6	113093	1143	264065	65922.7	268349	104450	85602.6	93	134284	204724	91701.7	1218	228396	142964	78774.9	1141	93094.3	1192	106349
226	13.42	269.131		rt13.42_mz269.1308							105742	332938	275034	492878	305768	376968	116286	390853	338768	414977	288685	328026	449374	125925	389895	375626	345392	296769	492484	329371	262181	357543	434042	416593	460974	439688	498025	139464	352025	414992	384938	305132	377074	526034	436309	285756	514314	349635	336307
228	5.66	271.061		rt5.66_mz271.0608							105	38239.7	828	2119	49784.9	1706	41332.5	3038	2223	88050.4	1539	1433	49778.1	67	42924.9	1503	65415.8	1087	43976.3	40068	963	1407	77997.3	41980.1	49552.6	990	1240	163	41258.2	55740	828	41212.3	85951.5	40175.7	404	726	1356	756	42021
230	3.46	271.07		rt3.46_mz271.07							296	43127.9	50759.1	49597.3	1315	35563.3	46369.8	48828.2	66699.9	35235.7	64912.5	72017.8	82502.1	259	51943.1	75399.6	50582.2	54661.9	37276.6	45595.7	42155.8	55393.8	49239.2	36464	68962.9	67490.6	74038.5	228	63266.4	59584.3	71218.9	39276.4	59849.5	64734.9	74736.1	78403.7	76222	66642	76720.5
231	1	271.088		rt1_mz271.088							42	50078	47962.8	58713.6	71755.1	59945.2	60836.4	62212.7	62604.3	62829.9	3315	47242.7	61842.6	131	56448.8	54363.2	78316.5	58968.3	56809.1	58283.6	55265.9	50893.6	71263.8	55221.6	53010	47658.1	50781.4	52	61400.2	70551.6	52076.9	47975.2	71725	57216	59165.7	44837.8	53342	49176.4	51752.7
232	0.8	272.959		rt0.8_mz272.9589							426	103850	55687.1	102136	52957.4	209103	90804.6	147824	133912	167828	68554.4	110775	174116	530	121623	118034	173518	118160	63613.4	68643.9	117427	48502	175947	46653.7	203373	94454	113292	588	134707	143944	130982	118357	181187	138306	121945	35659.9	103623	55840.9	144794
233	9.97	273.077		rt9.97_mz273.0771							99907.5	501464	126488	141695	1009227	918767	382527	1152635	649953	1116441	189570	481211	662842	64595.3	529218	504859	686519	495298	616750	470919	395238	242029	766347	626141	775934	234728	606164	80020.9	487659	682976	644803	345088	894978	297116	213016	235069	165568	284710	639162
234	8.16	273.077		rt8.16_mz273.0765							109	149335	2460	3230	384909	389352	107574	392845	246173	455189	1988	131692	253275	85	153672	132686	260473	156990	160381	121534	105720	68276.3	379513	219475	347640	49628	170600	42	152348	263123	177267	80650.7	324300	94127.5	50003.8	2066	43770.1	71366	164881
235	7.69	273.077		rt7.69_mz273.0765							166	87982.1	73865.6	877	110821	111592	143269	114403	96657.3	140815	90407.9	79305.7	81942.9	275	92818.7	85767	105499	76918.1	194809	155314	37227.2	111862	98035.1	182907	95669.2	721	83492.6	158	100908	110723	79421.3	137867	217187	45929.9	1240	115461	303	142435	95675.5
236	11.89	273.077		rt11.89_mz273.0769							122103	393534	98468.3	113441	593437	495783	214382	427830	624227	334897	181358	211960	725524	110713	407365	327819	753637	321870	299095	261549	130735	122139	539062	333836	998049	224922	392182	63991.9	436783	696544	268038	291622	742442	250836	158993	127765	143630	193010	322409
237	5.07	273.091		rt5.07_mz273.0909							104	34937.1	1076	2510	1839	867	34788.7	1860	43518.9	844	36836.8	56217.7	30030.7	79	44650.9	56344.6	58731.8	56063.1	30751.7	973	38984.6	1614	43952.4	905	1884	1066	53481.7	88	49205.7	57741.5	58616.5	36955.6	52156	38692.4	1513	1082	42265.8	857	61031.5
238	2.73	274.093		rt2.73_mz274.093							192	1578744	1365403	1465884	1315715	1255126	1443284	1067082	1577094	1670001	1410097	1513831	1790543	214	1892889	1422292	2244632	1603968	1908853	1545115	2758520	1426177	1089820	1696059	2328227	1797985	1912194	158	1899655	2039320	1591327	1809284	2564322	1584097	1568385	1142292	1818881	1339724	1635706
239	0.98	274.108		rt0.98_mz274.1077							204	900516	881090	1136122	106452	706439	906560	852791	1418009	637024	911585	874086	983948	332	108479	910353	1411266	100474	137687	906503	74534.4	973393	1112059	912994	1116881	120798	81456.8	248	1082873	1735585	71599.6	56831.8	1345377	2000290	1170137	867248	1145042	128402	86762.7
240	0.8	274.957		rt0.8_mz274.9565							166	40394.6	2005	40172.3	1814	84959.4	35171.2	57788.6	55086.2	68528.9	28570.7	45480.5	67006.1	166	49719.6	50288.5	70407.3	50773.2	26784.3	28246.2	46079.5	1419	70480.9	1435	76929	41386.7	3364	256	53823.4	64836	53302.1	49140.8	69661	59142.9	49234.5	1036	2827	1837	54851.3
241	10.2	275.027		rt10.2_mz275.0268							727542	569057	715523	683358	564212	541904	692228	556626	596092	537891	730662	683321	604400	755782	664016	670497	579748	704776	763715	717090	692991	757105	588711	695946	539127	781492	722585	826343	694905	624454	736918	784628	632589	676163	787827	811995	820304	793383	787902
242	6.63	275.055		rt6.63_mz275.0555							215	138222	41970.1	164483	88824.1	69214.7	123357	55958.3	117110	47955.2	41548.8	135446	194546	134	145200	142014	201016	109264	117870	144308	94331.9	63686.7	81572.6	169179	179047	144076	156656	206	167292	158284	139441	86999.6	67873.6	88855.1	95749.6	43339.5	114344	58101	150353
243	1.01	275.088		rt1.01_mz275.0881							144	512481	527216	762004	513287	463846	623434	444402	561348	358280	445358	442740	701786	164	635144	532516	750400	553332	578758	601942	581205	538481	513690	472449	600884	521635	451418	149	646480	691712	520370	526404	547248	690935	561299	481064	593894	493546	487462
244	5.34	275.093		rt5.34_mz275.0928							74	94783.6	32877.5	486	104683	125031	142764	177943	144577	195611	36266	108072	84560.3	62	103788	87852.5	134176	65262.9	141429	136196	1367	51713.2	155574	214088	101671	430	47059.2	50	100877	130588	66744.3	100131	337989	894	386	45332.3	473	63816.5	101458
245	3.39	275.103		rt3.39_mz275.1035							39	93539.8	167172	130855	57618.6	1029	119792	46048.1	60945.1	35859.9	183766	132420	75695.5	37	92263.6	125906	72603.1	146678	93459.6	86772.8	120572	145558	76460.4	67681.6	81864.1	134072	100407	65	96088.3	61197.5	116749	113221	42783.5	88946	84697.2	115613	116832	137469	96913.8
246	4.21	275.104		rt4.21_mz275.1037							118	772836	401806	1023346	348119	360288	664993	350028	878705	435474	504910	653489	1114964	138	804197	709959	1028359	790162	582452	404432	1259122	406030	569717	305496	1106183	1222618	756542	80	931806	1041985	782202	743370	738690	1196763	931614	288916	1151546	378368	788614
247	0.78	276.925		rt0.78_mz276.9254							256	20147.5	1377	1788	1652	23135.8	20104.9	27271.6	1770	29305	1526	21257	24826.8	282	28280	19631.3	29763.2	20485	1614	1700	1734	1325	25118.2	1267	28594.5	1881	1835	242	22432	1712	2020	1839	28464	1961	2136	990	1985	1374	20387
248	10.2	277.023		rt10.2_mz277.023							292663	232170	287465	271670	217310	208392	267028	217511	235321	205432	293632	272727	237774	301737	263754	267667	227555	278150	301778	283731	276523	300558	233315	284379	213218	298701	291492	331378	273147	244769	284471	313772	249998	272291	308444	326138	331374	304115	307364
249	1.01	277.032		rt1.01_mz277.032							77	157841	264447	203005	229595	145421	215934	144927	122278	122426	309785	218370	129371	20	181923	184922	132069	231074	219459	256716	189274	330952	189355	200593	121548	194612	175220	35	189000	141366	196092	184464	102436	133639	200250	346443	198309	325025	198697
250	2.59	277.087		rt2.59_mz277.0865							53	47317.2	45154.3	41175.1	1785	668	41671	1795	72942.3	663	43464	2156	70145.2	48	50857.1	61629.1	62671.9	53640.7	57753.5	2864	1194	36486.7	2442	2254	87756.7	49678.8	65810.2	57	40855	73759.8	44268	59721.4	61046.8	69034.6	51456	2437	41579.9	39293.9	48201.1
251	16.89	277.123		rt16.89_mz277.1227							96	84577.9	619	63079.6	81588.3	64465.7	890	68166.4	73846.7	60628.2	689	40810.8	88675	146	55608.1	48251.6	76590.8	499	1025	495	64658.2	798	84689.1	518	105212	56323.8	41128.7	184	75020.3	78111	48727	1067	115304	84172.5	635	759	57986.3	714	60436.8
252	13.57	277.144		rt13.57_mz277.1445							153219	77775.1	110471	100189	116929	145103	110891	103863	69852	105889	148005	121133	90809.3	150341	86824	119698	72804.4	104594	133834	138744	69766.5	139941	120644	147890	113709	83485.7	116591	156950	91120.8	88542.1	112555	92238.7	129491	143510	131274	81479.8	107990	111557	82246.8
254	2.86	278.101		rt2.86_mz278.1007							38	34919.9	36441.8	95650.1	1256	892	32014.6	1407	34652	810	49136.6	42296.7	61036.8	29	39031.6	36013.9	42487.1	43232.7	46128.1	1547	85470.6	1439	1220	41678.5	34330.4	80772.7	36209.2	41	41179.6	39999.5	33741	35472.1	1263	49371.1	59023.8	1525	79721.2	62284.2	1569
255	1.35	278.124		rt1.35_mz278.1239							47	37121.4	51874.8	38241.4	38261.9	1219	2189	1380	36469.9	1346	61993.6	44823.1	1192	69	36385.1	41738.1	33992.1	63004.6	41957.4	1978	49643.2	58382.3	30448	750	912	47003.9	39287.2	77	43985.2	47084	50727.8	39508.3	40958.8	63030.2	34375.4	60057.7	39920	51227.8	33444.4
256	1.45	279.05		rt1.45_mz279.05							267	69735.5	77274.7	63257.8	32908.4	2390	55005.5	42986.5	121555	155528	107125	97929.4	137786	402	83935.1	62813.3	2770	83069.9	45544.1	57979.5	103710	66379.7	3066	110497	149071	152267	119290	319	103573	99940.9	88072.3	144740	2593	80865	90453.3	93500.3	76851.9	102089	126972
257	17.72	279.233		rt17.72_mz279.2332							759	2071908	1597690	2831793	1871199	1789577	1815010	1816914	2143138	2145074	2046443	1827605	4320103	721	2167813	1579682	3605855	1686684	1564652	1678802	2520278	1758068	2112538	1596654	2623790	1830458	2417968	590	2223013	2180657	1728785	1200712	2759830	3845771	1474224	938562	2058039	1262718	2444567
258	0.9	281.003		rt0.9_mz281.0031							176	45886.2	66070.6	51996.8	87560.1	41182.3	54379.7	50633.9	46594.9	49759.2	60932.8	56118.8	52754.7	148	57282.1	65586.3	63078.1	74486.7	70248.1	60251.5	52493.6	94303.9	69624.1	62851.3	51783.6	45274.2	59422.6	196	59837.8	69963.8	63452.7	51763.9	65793.4	70206.8	55214.6	58002.3	54271.1	87583.8	63336.6
259	3.77	281.112		rt3.77_mz281.1116							18	82684.2	54560.5	100614	36124.7	61441.4	72243.8	63897.9	80476.4	43346.3	61284.2	67404.2	102122	30	76369.9	78433.9	99112.6	85672.2	59408.6	60794.4	87472.1	56092.1	70201	45232.3	81739.9	101086	76813.4	32	88806.7	104899	76269.3	92874.5	94835	96693.4	85577.4	56429.7	106825	53380.5	80102.7
260	3.96	281.112		rt3.96_mz281.112							39	68968.6	72033.7	123164	45259.1	57469	104669	56710.2	67497.9	43591.7	70841.5	71368.5	81906.1	31	84161.3	77024.4	72529.5	68936.4	92822.1	95083.2	117846	80267.2	60139.4	66157.9	75828.8	124435	68226.9	37	86588.8	90052.3	76031.8	111652	68379.7	86439.4	121109	82176.4	134254	79201.2	71867.8
262	0.96	283.104		rt0.96_mz283.1043							225	744281	1014493	1202679	525625	264062	1470454	319887	260139	253235	920756	811625	376586	163	856814	815326	364791	930915	1622120	1556978	1068738	1169211	459866	1351286	419427	1169946	751538	212	984253	364204	817002	1604264	196666	1082476	1148288	1028565	1119543	1145033	780928
264	10.63	285.041		rt10.63_mz285.0408							274517	1656848	275262	991410	3919526	4997385	707525	4671209	3414037	3332642	464513	985156	5303824	1842	1364760	1153014	3133436	1167249	914886	692599	1095825	403800	9716087	927822	3124860	705973	1875382	1034	2313506	4164356	1727145	512559	3210635	1816925	1585890	280682	729930	411412	2131150
265	3.44	285.06		rt3.44_mz285.0605							38	44003.2	35939.6	33203.9	39480.3	338	852	749	36530.3	639	50338.9	158313	818	39	43528.7	81446.7	37761.3	55640.9	32964.9	701	39897.1	38409.6	490	571	52332	338	93974.2	50	43244.1	43514.1	80967	700	708	46634.8	802	737	304	50912.6	136670
266	3.17	285.098		rt3.17_mz285.0977							52	264518	209470	304270	375523	472432	249883	396558	296595	416306	227578	220368	280123	61	290963	178586	387791	191435	287957	244720	516559	274566	435574	251284	350367	392897	232187	63	286079	288205	220910	276721	373843	367310	311565	220717	345035	262796	240168
268	0.96	288.076		rt0.96_mz288.0759							240	68444.7	88758.5	95486.7	93096.9	74043.5	77851	101615	47427.8	59701.4	58092.6	128963	65802	190	80667.2	98334.9	99537.8	87532.9	72884.1	95036.4	100893	100591	73705.2	92976.2	83724.1	64496.2	92717.8	353	97812.8	82806.2	91100	91518	78294.3	106024	91876	82771.4	107993	95479.3	94213.3
269	1.42	288.12		rt1.42_mz288.1195							174	72812.1	51467.9	47902.5	41006.7	1253	38213.5	35448.6	157897	44582.9	80192.3	66679.1	77968.1	199	81084.6	70907.7	121972	107990	38262.9	25569.2	50024.4	57806.2	52396.3	1046	57664.4	41884.9	76869.4	157	96097.9	183630	91967	62055.9	151375	45875.9	42598.3	43524.5	39931.7	37765.6	70857.7
270	1.08	289.033		rt1.08_mz289.0328							126	344382	499901	572127	301661	327313	329481	385195	430354	466427	533962	267028	508092	129	428208	306104	478876	348720	324158	345212	485198	374131	511631	284496	435615	531691	292576	177	392720	421019	296041	364344	452152	363870	437790	317221	509137	374807	305895
272	1.07	290.087		rt1.07_mz290.0874							79	83014.1	152490	120096	83039.4	74855.5	103416	80078.5	92928.1	79223.4	157238	7168	99637.8	209	101498	88877.1	105995	116374	111653	112860	112779	161546	95178.6	91368.5	98708.4	123262	78953	117	119880	101563	101016	107327	88979.4	123610	98782.6	151463	124256	163758	76979
273	1.41	290.088		rt1.41_mz290.0878							353	60024.3	133399	65933.6	81613.4	1048	81853.2	43109.7	50114.9	35316.4	182116	64531.9	53010.7	371	78393.6	67471.5	48645.6	90782.3	84175.5	87253.5	59264.1	164367	66508.2	97251.4	1627	94281.8	61860.3	350	90131	2716	74776.4	99043.9	60639.2	79585.2	68103.9	135176	71906.5	202636	1876
274	2.68	291.099		rt2.68_mz291.0985							89	686077	580003	587100	470363	383732	654776	439937	535689	506911	625434	966248	787691	78	765904	951884	805937	958519	729599	563640	617616	630907	642506	608918	652750	638655	997158	80	784903	844213	995381	859926	432167	779272	497252	468156	550851	604018	977657
275	4.2	292.19		rt4.2_mz292.1896							18	119096	67684.3	176133	50606.2	54548.2	102797	54276	142228	65440.6	73285.2	108411	178771	10	124475	107974	166462	127607	82894.8	66629.3	198777	71033.1	91228.5	42444.9	166878	202997	117263	16	148203	165645	127971	128508	121528	190428	157284	43498.4	199153	63416.1	129700
276	0.98	293.094		rt0.98_mz293.0935							148	379399	665110	348110	469435	222694	467334	271321	374562	223177	565589	379406	249505	136	433274	430130	556891	508934	451995	495157	413504	676279	281164	354877	257303	341974	290173	142	457267	408217	483266	445793	552462	346278	340981	676668	393309	635850	263771
277	4.21	293.115		rt4.21_mz293.1145							635	8436729	4497542	11865770	4219389	4184359	7944645	4028742	9400577	5353586	5346002	8030427	11262520	795	8944819	7902139	11583850	9147135	6691836	5149714	13421760	4884179	6808117	3542338	12512800	14374100	8051294	492	10859690	10675920	9987183	8784719	9173716	13434740	10207540	3614245	12706520	4568979	9671680
278	4.57	293.124		rt4.57_mz293.1238							88	29544.2	445	905	607	610	36927.9	495	40284.7	36154.3	341	41132.3	45104.4	68	38432.6	44094.4	50749.8	40974.9	616	505	638	476	38623.2	972	60933.3	296	48632.6	56	40017.4	47662.9	42205.1	477	58446.3	796	517	651	766	388	46316.1
279	12.39	293.176		rt12.39_mz293.1758							81362.4	72501.2	93095.3	91090.9	68398.1	100716	84995.4	67862.4	59647.2	79981.8	102490	88963.1	76623.7	85884.7	80030.1	89320.7	73763	70196.6	98853.9	89709.2	77450.8	102438	85762.2	97154.6	105189	72839.9	88928.2	97452.1	80481.7	73933.3	82093.1	75229.2	93586.1	112874	94569.8	85800.1	97414.7	71977.9	73916.2
280	4.2	293.432		rt4.2_mz293.4323							4	34016	1470	45148.6	1781	1377	25048.5	1349	33323.7	537	2488	29116.9	50060.2	4	27506.4	26751.8	43286.8	30157	24274.6	2256	57942.3	906	352	173	44546.6	51992.4	1062	2	32731.3	49282.1	39848.2	2210	2133	56074.2	41470.2	1000	51843.7	291	31813
281	4.2	293.826		rt4.2_mz293.8264							30	51651.3	23219.4	81217.1	1346	1931	40788.3	22084.8	60465.3	639	29669	34961.2	108142	28	50357	40873.8	73974.9	53442.9	35336.8	3650	107092	1488	37688.9	1432	72588	88651.6	57678.4	35	46060.7	86131.4	1317	50727.8	41063.8	107285	72871.4	1030	95477.2	894	46660.6
282	1.29	294.04		rt1.29_mz294.0399							29	47383.3	97263.5	79059	98301.5	2470	94702.3	79322.2	52762.9	101724	1881	893	72111.9	31	74141.7	1028	97811.8	73089	3390	86591.2	3234	99329.9	91575.8	56350.2	47248.6	66652.8	69449.6	32	61271.3	63874	1398	2762	55273.2	67790.9	68999	82534.6	88498.2	48769.3	1182
283	1.46	295.103		rt1.46_mz295.1033							27	207581	34151.6	117947	645135	457890	198932	424621	562	1505	330	709	247240	19	212821	234339	317879	290179	289752	189537	191605	1922	503978	649	2623	386	966	71	216358	364493	255684	237986	324464	170382	77614.2	1182	116054	632	2118
284	2.48	296.1		rt2.48_mz296.0999							31	307682	400956	214811	90440.1	127183	112181	93252.6	181982	49215.1	366156	196872	207398	31	307934	208777	315938	265152	350978	107272	226652	122380	107139	394824	193479	250687	198790	30	263879	239617	183718	407290	257351	182623	60083	330685	210071	111644	167413
285	9.13	297.04		rt9.13_mz297.0399							192	90603.2	590	46598	330103	142053	902	140599	163688	227610	556	95370.9	141904	271	119087	95258.6	4191	118640	46028.8	541	77512.9	526	233831	45588.6	173915	60866.8	130410	203	107078	157871	133880	382	297246	79505.8	59318.3	341	63863.3	408	149481
286	7.43	297.041		rt7.43_mz297.0407							631	200364	1447	135000	405772	549061	59621.7	579280	391980	512581	36962.4	87667.7	470064	549	221345	84306.7	430528	108013	64803.5	56028.7	155917	34765	550107	85224.2	443774	115471	75898.7	306	181058	377385	101908	1265	417494	220435	72223.5	892	98144.2	721	95084
287	7.83	297.04		rt7.83_mz297.0401							236	293305	48806.5	186374	527594	601813	103493	615884	545780	579745	72565.7	177230	585692	297	322478	189411	574311	197070	139741	136122	318138	84344	730980	166496	722735	245968	216536	216	333277	560693	229480	85500.7	611762	375642	221182	78664.3	234010	94588.2	269321
288	9.41	297.041		rt9.41_mz297.0411							138	70505.7	294	1030	344634	128864	639	106954	125326	202336	367	60512.9	83699.2	98	69217.8	59761.1	129575	89324.8	459	238	333	278	185037	369	104491	556	65976.4	145	71818.4	118734	89276.6	265	308966	1003	635	189	433	182	90006.7
289	14.09	297.243		rt14.09_mz297.2434							230520	88985	1281	77979.9	76770.5	143497	70653.6	144492	132101	215106	57183.2	74398.2	139247	198558	94513.7	109636	134854	114744	76729	83666.1	115811	71689.9	166516	79637.2	129704	135622	121632	247927	101525	121536	92586.9	353371	200226	115030	73085.9	640	94987.2	90746.9	112609
290	0.91	298.045		rt0.91_mz298.0446							57	104629	134071	120629	96740.4	47766.4	105542	60619.7	67254.6	40926.7	136737	62046.8	87524.7	58	112545	104356	149949	122215	105773	96472.9	130161	142708	114782	97389.3	69603.1	109078	93740.1	26	116526	88883.9	107466	91180.9	112798	131145	108378	116054	130427	151203	62342
291	0.94	298.113		rt0.94_mz298.1135							41	30620.2	23892.1	9844	39570.8	76543.6	10509	91517.9	115401	101212	11833	94147.5	138465	59	34391.9	34533.4	63469.9	42026.2	12760	9478	40109.9	11867	48322.3	6629	111607	9219	32356.7	52	36749.1	155024	33593.3	8808	45949.2	7727	7114	10672	34102	14415	99069
292	3.98	299.077		rt3.98_mz299.0768							47	44013.7	172518	1569	1836	200229	986	167742	1323	272684	157354	308	634	55	42230.2	519	650	529	29938.4	1406	60678.2	160215	268680	32046.1	730	580	570	55	43020.2	27314.4	332	421	1109	394705	172586	163231	833	177780	295
293	3.16	299.077		rt3.16_mz299.0769							47	55420.7	128050	1452	912	670	61609.3	1471	1287	1108	138432	58507.7	1322	63	59593.7	62703	39295.6	72483.9	79587.1	65532.1	1811	145610	45656.8	69256.3	988	37763.7	66573.1	62	54544.6	1606	71418	70367.2	1155	1393	1875	132075	37254.4	133890	58411.1
294	0.91	299.096		rt0.91_mz299.0963							144	42502.1	48465.7	47393.4	25609.6	39445	3588	40634.6	39674.8	3397	39601.2	38518.7	40149.9	131	40370.9	44579.1	50361.8	37876.6	34591.2	45596.9	39647.1	57972.5	36948.1	37122.5	39139.4	2023	38242.8	43	40376.7	51029.7	36692.4	45323	42807.6	58273.8	43274.3	51134.6	41468.2	49063.8	40166.6
295	3.73	299.113		rt3.73_mz299.113							36	26604.3	64984.9	1506	1140	439	43150.4	903	750	678	61309.3	33944.2	593	86	24993.8	36657.8	396	37451.3	57216.8	42466.7	598	74924.9	1156	55549.9	72	1142	32931.6	67	27925.7	602	33737.4	56478.7	281	775	360	59486.9	965	67322.5	31798.4
296	1.1	300.048		rt1.1_mz300.0484							236	180072	246702	222477	5477	136497	201908	97899.5	184355	4926	267607	203237	193752	234	212681	181308	216748	218557	171272	223867	184716	240763	8606	2945	152262	213355	201080	971	195090	166614	210554	197965	154548	184531	3008	250489	216932	242751	195446
298	0.95	302.146		rt0.95_mz302.1459							235	226377	186853	273840	252877	231086	331176	280724	217122	237615	171603	184938	278766	261	250303	199863	284471	229480	364183	327543	280622	212157	338718	309423	235659	258092	189870	152	295870	280011	196540	339295	244809	418088	275088	204625	281600	202082	190159
299	19.08	304.913		rt19.08_mz304.9135							941	154744	902	1518	94373.7	135327	94237.1	736	139601	1106	125678	122273	77189.2	60539.9	82668.9	1073	94570.7	142357	80313.4	870	89754.6	665	106041	1129	880	90834.3	718	56861.8	138214	145449	134861	127432	109998	79435.9	131847	105667	1233	131506	864
300	1.38	305.069		rt1.38_mz305.0688							33	185633	125266	109097	241533	109688	124774	155458	148931	263091	157665	213038	125363	129	215921	207619	190534	154408	133377	141152	107224	185489	142178	129169	205772	131901	196325	67	171806	155051	225198	175115	177124	152127	127459	101382	162872	140516	234424
301	0.96	307.115		rt0.96_mz307.1145							379	371636	850803	503468	490015	272796	495203	300767	305980	201602	768059	421671	337079	219	423527	413782	345808	616528	523109	513537	422087	783034	310604	427385	262712	518002	345259	58	481819	371220	400509	437048	332641	508251	369336	780906	481309	800629	297509
302	19.74	307.856		rt19.74_mz307.856							140591	103830	108856	116500	95103.2	99485.8	114266	97123.2	90744.4	91732.6	103794	93879.7	107460	157100	117455	97301.7	106169	93476.5	111284	119049	117291	113160	92946.3	108418	85406.5	122317	124570	180755	89873.3	116369	102455	135952	128517	107109	143924	129412	129282	130953	71236.8
304	2.69	308.135		rt2.69_mz308.1345							364	216007	173364	189869	146554	140124	198503	143706	179357	175668	198313	296014	236139	429	248009	272416	258142	281379	221587	182702	200225	178457	219818	184404	227357	213534	288528	217	236306	321791	290946	304187	163315	229532	165193	205908	200068	179763	287324
305	2.69	309.109		rt2.69_mz309.1091							1848	10973180	9258947	8638597	7875226	7664122	10316800	7394169	9273490	9202691	9904398	15779340	12446980	2237	13004460	16320930	13999800	14699820	11865780	9323312	9925494	9481879	10894810	9884084	11395370	10476090	16285970	1294	13571340	15295550	16149720	13241120	8129252	12754720	8963856	8121480	9086109	9900000	15220050
306	12.59	309.17		rt12.59_mz309.1703							54512.9	54118.1	66577.7	54395.8	1336	78305.9	59854	55527.7	788	59423.6	70234.2	57538.5	64827.8	59613.2	58051.7	55130.3	57517.3	50036.9	72774.7	61067.2	49610.8	83075.3	76896	76557.9	59279	1263	63427.3	61373.1	64846.9	673	50905.4	88233.5	57428.5	77091.4	60809.1	53704.3	68353.1	58552.7	54559.6
307	2.68	309.432		rt2.68_mz309.4322							7	33190.1	28424.5	24837.6	27928.3	1653	31634	1796	1607	1873	30478.4	2560	37683.3	7	40013.8	41049.7	40035.3	55570.7	45807.9	29076	29550.1	36351.3	32572.7	34517.1	1678	2498	58894.6	9	42610.7	54721.8	50297.8	39651.9	1237	44889.6	26157.6	1395	28207.9	36014.5	51747.6
308	2.68	309.839		rt2.68_mz309.8391							91	53301.2	47288.3	39652.3	31295.2	4061	46952.9	35141.1	2281	2371	37369.6	83834.4	68671.4	108	57550.3	75063.6	62049.4	94874.4	66655.5	48650.4	53669.2	5441	55418.5	4469	1757	44634.8	86282.9	120	52661.9	70054.4	79299.6	81323.8	1772	78404.6	3229	27414.3	46018.1	59887.5	86880.8
309	3.48	310.093		rt3.48_mz310.0928							30	75441	147589	205654	2316	35981.9	75965.1	48412.3	82485	1969	169625	52063.5	91154.7	61	81784	3284	91405.9	65072.6	65713.6	61309.7	146789	124796	77320.5	2190	71477.6	180796	43716	39	94115.6	74221.1	54027.5	66241.4	1445	111255	145164	75658.5	181738	115274	53001.3
310	3.99	310.093		rt3.99_mz310.0926							35	37153.6	101721	44856.1	1184	942	60192.4	36016.5	39554	870	113354	42428.3	35534.8	56	47116	42647.7	43375.7	55558.3	44187.5	48313.3	41885.5	86254.4	46605.7	31093.1	1833	675	38625.3	35	40347.6	54202	41915.4	69023.1	1526	1066	39396.1	49838.1	52230.9	67735.6	41324.5
311	3.07	310.115		rt3.07_mz310.1151							58	60424.9	106931	99623.6	71027.8	56919.4	134913	65974.8	62502.1	45978.6	121393	63650.3	2234	64	64376.8	64925.9	42635.8	84878.4	96591	103085	78410.9	119895	94853.8	102304	66454	90673.4	87678.7	67	80532.7	44074.9	69855.2	79820.7	61061	69358.9	67952.7	85255.4	81050.9	110053	80699.1
312	7.08	311.086		rt7.08_mz311.0857							44	120609	234	199107	156	131	321	301	408	547	78	300608	506	38	156107	289728	534	331640	298	340	241034	156	480	298	285	208916	351968	87	165950	462	311708	511	411	221037	163671	375	201917	315	320138
313	8.07	311.071		rt8.07_mz311.0712							193	210451	1516	248778	91166.4	83729.6	2251	96623.1	84973.3	97976.6	1076	396263	88367.5	136	208896	406036	92085.1	425654	47491.1	3044	330685	2342	96690.6	65893.7	117325	287678	465673	145	235760	91598.7	419593	2009	95787.2	318512	258589	1675	282008	2891	448734
314	7.62	311.085		rt7.62_mz311.0854							65	74823.3	89768.6	82177.7	90184.2	93368.3	77506	94343	75044.9	97751.1	98600.2	89823.4	100089	27	93627.3	92913.4	87848.2	102342	76216.3	69502.9	83425.9	103286	142382	80537.8	99568.7	84544.6	105911	69	84331.8	90620.1	102221	88608.8	77755.9	91023	72024	88633.2	86590.8	101842	101009
315	6.74	311.085		rt6.74_mz311.0852							45	45684	51884.5	56352.8	56346.1	62012.1	44343.5	57291.6	44781.8	58950.3	78510.5	53569.7	48628.9	62	51070.8	54931.7	49443.7	56951.8	53708.5	46210.6	50252.1	62222.1	62106.8	49149.8	61664.7	49728.5	49647.9	28	48739.8	63050.1	57598.7	58743.7	40463.4	60512.2	51456.7	53220.4	58575.5	72362.1	52518.6
316	0.94	311.109		rt0.94_mz311.1089							64	85161.2	15807	11000	115085	70892.8	9909	77555.3	82669.9	77356	146045	121233	77104.1	39	101909	104858	124187	108879	9596	13089	123796	155739	116519	110967	81687.7	105617	111423	25	115986	114742	117312	9152	96229.5	97198.6	94994.6	109507	16844	157686	97289.9
317	0.91	312.094		rt0.91_mz312.0944							47	109413	114490	112309	127800	82765.9	143930	97356.6	138890	102457	100613	142607	117273	34	132829	115849	143011	138551	135579	119719	124276	123287	120028	136933	122764	130086	139011	39	123787	167293	137992	131616	128560	159840	115172	7619	127660	129272	155149
318	4.68	314.115		rt4.68_mz314.1147							58	143134	145924	163997	98437.6	94262.8	159261	108974	113324	104620	169936	209729	164741	34	170774	229851	168005	203997	165918	146378	171894	198380	173058	138884	190766	169022	201510	62	182162	146879	228497	168602	115596	173380	133296	155363	168499	180490	197924
319	3.14	314.114		rt3.14_mz314.1139							35	89629.5	59295.7	74143.6	152638	151284	43665.7	139925	97802.5	123539	51448.8	70582.2	91600.5	51	54346.9	75665.5	117218	51186	63208.2	52988	99441.7	69795	135483	60169.3	123815	84633.3	91512.8	49	95403.1	61044	95633.6	119379	47448.3	81517.2	73995.5	85497.9	78275.9	98172.6	91905.4
320	1.36	314.124		rt1.36_mz314.1241							56	73865.7	65238.9	93465.2	228048	121029	79836.4	138302	91886.2	210709	96104.9	42676.6	50688.4	83	87359	39986.8	101857	46371.2	96443.6	82220.4	147896	88904.9	202140	125588	74805.4	218680	49561	70	93760	87733.1	51626.8	112724	61170.4	119940	142150	55577.4	150561	103641	59138
321	0.91	315.071		rt0.91_mz315.071							72	246599	255531	260423	237451	204319	223123	233490	299901	203766	206780	231242	292617	108	265961	265054	362104	271086	232364	232072	218183	272277	237829	203854	208478	177151	212013	119	258567	362210	258121	169286	400300	269780	248001	276393	255110	253897	212330
322	9.93	315.087		rt9.93_mz315.0873							561	584957	208311	550163	531329	428246	286856	368625	569627	163545	231523	448108	776148	1013	543654	550795	582627	497265	272879	213638	549574	212827	417913	201566	459396	664119	674773	734	481000	593043	584838	155765	159898	474844	523273	261921	526402	168811	640454
323	4.28	315.096		rt4.28_mz315.0962							192	210862	199868	207342	139481	198754	206975	169968	215886	195746	208079	221416	251854	238	222419	256064	235591	230509	196576	206517	231890	196498	207110	171121	248264	271287	235905	186	255073	252463	256206	267204	249607	242541	261687	254224	269301	220885	273249
324	2.86	315.092		rt2.86_mz315.0924							29	51637.1	67967.6	1037	111796	73830.6	64555.9	99080.3	58217.9	120239	95431.6	2011	53492.2	29	54567.5	1736	64101.8	45388.2	103052	67204.3	68651.7	98618.3	58839.9	92057.5	68217.2	1481	47303.8	24	59854.8	79097.7	1910	68498.6	73742.3	1175	50907.7	87244.3	753	92450.6	2251
325	3.13	315.108		rt3.13_mz315.1081							1729	5430080	3837825	4325078	9595936	11024580	3851992	10803260	6565689	8890002	5942732	548311	485714	2025	6776680	403127	7682549	2788306	4062479	3430885	6467046	4576544	9661818	4499885	7810146	5407982	6288778	1189	6318990	4404779	317950	7569279	3802106	5553274	4634350	5655312	5228111	6475109	520438
326	13.49	315.253		rt13.49_mz315.253							567760	44535.9	982	645	880	1383	888	819	1072	813	942	1378	979	580128	40865.4	1045	806	670	976	1349	847	1042	1126	968	725	298	845	625186	51303.5	1333	490	747049	928	1273	981	519	840	851	709
327	1.04	319.113		rt1.04_mz319.1134							68	50659.2	46897.1	72873.9	61234.9	651	1496	1431	2097	71213.3	755	77883	1746	101	72942.8	97607.1	70111.1	93401.4	52191.3	815	55419.5	53565.9	94963.4	2024	81300.3	71283.8	90446	129	65820.5	74473.2	89129	1526	959	63830.4	64014.5	943	68687	59087.2	83706.9
328	19.64	320.886		rt19.64_mz320.8859							135158	103282	102193	107358	99637.7	106544	108201	97785.7	107428	99553.7	101209	112308	115065	142084	114414	109222	113211	118027	113359	109042	116478	109235	107618	113723	123018	129423	120873	158227	129052	124416	123995	124686	123718	123297	133704	123461	131938	130424	117104
330	0.92	321.06		rt0.92_mz321.0599							427	105686	180565	152854	7018	4160	257804	93698.6	40540.2	43764.4	167324	15598	60589.4	281	119410	12225	6085	131923	263840	229558	151058	195788	65877.3	227685	59753.8	228551	111570	243	152626	5227	134780	244016	4162	129790	173153	158518	203252	204495	150107
332	0.85	322.144		rt0.85_mz322.1437							4	39332	54367.1	42814.5	38998.5	1512	59912.6	32734	28049.5	23211.6	52644.7	138628	2090	5	47000.7	33888	2377	39535.9	45287	74933.7	30510.8	35710.6	36831.5	133361	34309.6	42921.9	49823.7	18	42474.4	29599.5	48788.3	138937	1564	4249	138869	46113	37857.8	53450.6	50668.7
333	3.44	323.032		rt3.44_mz323.0319							37	75347.6	108022	99341.6	98328.1	38158.8	72868.4	78473.1	137288	77312.6	123685	150200	98736.8	126	108778	138958	102045	125242	57803.3	89184.5	55653.7	157555	67814.7	85169.2	133794	123303	157883	98	106930	120624	154265	76168.4	127021	152253	157795	160508	129902	161273	163522
335	4.91	323.092		rt4.91_mz323.0919							112	93971	1589	105958	106142	155036	98124.2	115598	110908	203754	73603	85257.8	138296	99	95227.6	93599.3	143089	85010	111014	141947	201564	90913.9	79369.6	175194	96495.5	136838	104271	109	116965	122914	103716	144496	123235	109890	120798	86212.8	137902	95285.3	96358.5
336	5.01	323.125		rt5.01_mz323.1245							73	148136	124270	1778	183670	1059	2017	1576	2500	1600	156496	193759	32154.1	112	171108	207792	29166.5	223896	2682	1566	2777	222099	1025	2797	165896	908	246802	71	172974	1693	247612	1898	2129	1029	689	162787	982	208170	212870
337	4.48	323.134		rt4.48_mz323.1343							79	39123.3	316	771	1926	43017.4	77880.8	38868.1	1506	51835.2	432	61385.5	91564.8	79	45924.8	56470.4	43391.4	61050.8	97801.9	62943.8	1838	376	41771.6	93692.1	70961.1	1091	66293.2	75	49352.2	44415.3	60982.8	91255.3	44674	1030	522	637	1072	636	69829.2
338	3.89	323.135		rt3.89_mz323.1347							26	226134	1175	36880	416213	653173	259472	609916	322510	682289	780	256155	451062	36	238986	236082	432492	265267	287617	241313	43191.7	875	592123	288009	489117	39891.6	319749	23	231618	451100	267640	252835	312464	72111	29775.2	761	39674.4	599	272431
339	10.65	325.035		rt10.65_mz325.0354							2070	1181784	410933	2251780	1892379	2225957	474831	2389125	2231435	1894384	623236	241543	3783596	1222	509250	899729	2852914	902036	326622	251827	1822693	463038	5136806	428598	4488213	2433029	399121	629	1773103	2771214	871752	540113	1757518	1654540	2049332	1238	1483254	2001	1076382
340	2.68	325.104		rt2.68_mz325.1039							76	142688	6760	4431	105308	4444	44115.9	98341	135098	130531	141835	223558	165561	115	167844	233726	175442	122408	6136	6257	6934	131896	7878	138497	149990	153698	190198	112	157523	8117	205546	167788	100231	157469	97789.6	96286.1	64242	124482	186942
341	1.77	325.104		rt1.77_mz325.1039							257	811901	60835	679149	1164068	7964767	617708	117173	166611	8430061	77420	2514225	5884171	273	899521	432987	1618471	529551	6417199	451252	7244591	381128	174556	135397	6583171	146804	2553775	357	852222	1256801	450433	982144	7097705	6035400	292273	2584256	728365	51662	106339
342	0.94	325.125		rt0.94_mz325.1254							178	225697	275498	262737	277257	173348	295001	173037	215211	159119	342819	281852	236762	98	258742	270099	271958	292355	283170	284998	25545	339364	235003	331812	231534	292745	254929	86	279231	267896	281256	235043	221540	282095	225050	272676	256759	380857	276643
343	2.87	326.124		rt2.87_mz326.1244							79	482312	438481	829539	255102	184018	444955	167941	423269	175579	512581	403354	683269	79	533097	476987	496795	524540	303298	253309	981900	323684	311433	142319	481233	996012	439241	83	545263	529258	454556	463682	362302	671552	517875	257997	880362	309060	364987
344	8.2	327.05		rt8.2_mz327.0495							267	82471	1075	1726	913	103362	68003.7	115721	117382	85443.5	908	73107.6	1270	267	104919	65560	125782	72269.9	94160.9	81950.1	92697	1745	106274	89846.7	1814	61046.8	75306.7	399	104744	2525	90243.2	75917.1	146633	74579.1	72219.2	1029	67688.9	55191.5	1795
345	12.39	327.051		rt12.39_mz327.0511							579518	3090491	667598	909807	5891020	6145575	2507348	7102056	4408147	7235284	1146876	3246581	5331885	586321	3671541	3625840	5462803	3538688	4449246	3358169	3559951	1737679	7171971	2560438	9110319	2134281	6107276	477278	2188016	5851283	2374157	2631956	7057220	2834309	2171740	1531749	1988944	1999009	5990075
346	12.66	327.051		rt12.66_mz327.0508							2273	3604110	660979	2963	1999280	3817993	2991883	15147	5075738	4361323	605277	1077660	5725791	1660	3618664	3505987	5446051	3285216	4153375	3422672	2714731	1231791	7223544	4980147	16910	854076	5998888	1573	2168039	5940613	5039162	928344	6454057	2561688	1617349	1139736	1739718	1944516	5786034
347	7.83	327.051		rt7.83_mz327.0509							1134	392034	65307.1	247100	754009	889644	180313	843629	742641	780079	89101.2	238725	821835	1021	422714	264800	788567	270952	192374	172387	429409	159563	1011677	246067	1064031	332414	337899	738	480625	799732	334674	116282	869799	540581	315594	99226.4	318402	124354	350628
348	9.13	327.087		rt9.13_mz327.0874							405	266398	2884	127232	967628	354456	85411.1	291075	450508	720784	47687.5	289008	319494	374	298494	288926	521996	326699	88737.5	106186	211367	58417.3	513309	159102	383535	153722	359880	317	319406	485946	368449	70811.5	879629	232245	172762	2003	171249	54788.6	423261
349	4.59	327.109		rt4.59_mz327.1089							52	104421	41607.2	47134.2	301358	240234	103105	233545	115583	281621	58772.6	96584.6	146530	65	97665.6	104631	170704	93933.7	129835	117846	41483.2	68972.6	225342	241324	157157	49407.8	114485	34	104583	142342	113003	98735.2	173106	42177.4	43370.7	61006.8	61235.7	74981.5	115809
350	3.39	327.108		rt3.39_mz327.1084							33	356458	262881	189696	310796	275363	354306	317873	342178	310133	319935	496709	472271	58	381211	492915	430970	470194	409399	341335	209376	360774	344600	433888	468326	212948	526791	58	378834	395984	527425	317039	397440	254006	160914	292182	200842	373946	527053
351	3.17	329.088		rt3.17_mz329.0878							193	1101351	837995	1073376	1571653	1807151	1132276	1627898	1291763	1704705	945791	958045	1338938	164	1233125	904494	1554024	961638	1331437	1122886	1699054	1072079	1917703	1276524	1612988	1416725	1138091	155	1210969	1372497	1060360	1166902	1605157	1352636	1098111	937169	1307783	1059383	1148709
352	0.91	329.087		rt0.91_mz329.0874							129	125632	13976	252328	105636	19557	16479	215800	337268	242186	106816	98118.2	323130	83	126707	108767	355503	136809	133319	14336	18389	142656	225443	19281	246162	219340	94822.4	88	125805	374886	127397	10700	390721	283614	14960	136988	16868	131211	104724
353	2.68	329.087		rt2.68_mz329.0869							44	40298	2914	1786	40874.2	3176	57347.6	3745	2489	2377	51533	2226	2672	50	47981.8	45938.1	48388.8	2925	5880	5095	58991.6	48954.8	54804.9	84101.2	56879.1	2192	2694	44	51001.4	2633	59941	73025.4	2369	1891	46813.4	49520.2	2576	54879.6	58918.5
354	0.88	329.157		rt0.88_mz329.1574							9	286281	302709	127388	380796	201699	326528	96146.2	185169	146814	253622	268521	132552	12	317690	325286	174705	364207	317000	306883	213474	309153	116899	316134	106214	9235	253974	6	305917	188452	324756	253319	209079	159783	236588	352690	253806	300538	266871
355	10.64	329.233		rt10.64_mz329.2334							568464	88409	65814.5	55104.2	51456.5	55520	69959.3	1379	809	54938.9	79605.7	1053	41951.1	630703	100354	1045	55037.3	51335.8	69590.8	61299.5	60910.9	82542.3	77597.1	84329.4	302	76295	51537.6	672695	101371	49975.5	439	1304912	589	989	48871.7	52802.9	54676.2	78661.5	49861.2
356	1.06	330.046		rt1.06_mz330.0461							42	53005.7	40364.3	44751.9	99008	70097.9	81837.6	164919	2107	106049	2085	59641	1781	26	67929.6	25716.4	67994.8	68816.8	31544.8	86886.7	1452	2161	119152	190166	1555	1122	1260	32	60673.9	58998.5	62146	41127.9	3763	45539.6	459	1896	1343	3172	997
357	1.36	330.056		rt1.36_mz330.0556							44	69898.3	59895.3	40223.6	118071	73825.5	82647.9	100713	84044.5	107315	104619	64617.6	54562.9	184	72597.3	63975.5	96116.5	82643.2	75934	84320	47136.1	85100.9	103084	125052	66262.8	65781.4	55026.1	188	76820.5	86031.9	69237.9	88966.3	79697.5	54076.9	32140.3	63767.7	51346.6	103152	57964.4
358	4.69	331.077		rt4.69_mz331.0775							55	44442.5	46008.2	57851.1	2296	34470.1	44183.7	30191	37519.8	35848.2	52356.3	63829.2	48871.9	69	54502.9	61948.2	55023.8	61367.9	54387.7	53092	57775	55779.9	59430.4	50327.3	66445.9	64079	59622.6	90	61452.9	49500.3	71116.5	61079.6	39084.2	61465.5	41183.6	52757.6	55145.7	60343.7	62860.4
359	7.44	331.083		rt7.44_mz331.0826							247	193304	128005	129169	254685	233961	179068	257256	234385	232384	145242	173007	240892	165	208021	168797	266620	182494	222396	204316	172588	181514	314481	265067	272913	155330	197513	138	206968	259624	187028	176448	296279	183070	144375	158663	155736	192835	192614
360	5.91	331.083		rt5.91_mz331.0831							225	128301	88754.8	150383	136724	142071	97259	144441	194636	160110	79823	115266	224025	329	137920	133141	216557	118549	119698	96858.8	137786	94399.6	219302	115444	183262	154651	126145	239	171830	222716	124432	108426	178016	162879	118571	80060.2	152097	87645.5	152411
361	6.61	331.083		rt6.61_mz331.0828							253	608924	454328	611300	671220	744915	617856	645511	732560	757451	541044	572874	755366	165	666416	607125	813575	586225	735092	661934	638802	650392	806256	732504	852411	663555	676482	159	763968	871337	684454	698423	800349	781597	599750	594837	668565	654400	685506
362	2.76	331.09		rt2.76_mz331.0904							145	189473	180245	166263	83681.5	160781	115803	139460	199569	211478	180434	187407	268530	310	217056	207596	252195	175746	142288	135338	167642	143600	182222	143704	257372	210178	213533	233	236647	215410	207626	201843	188119	197950	193698	215703	176772	155782	226926
363	1.4	331.103		rt1.4_mz331.1029							137	94562.6	78777.5	56566.1	160288	68123	95980.9	107690	70239.8	121598	122142	72150	71848.4	209	96172.7	86782.1	88816	80355.3	93096.5	104331	40722	127622	102061	168990	81451	87405	39426.4	115	94180.2	87339.7	79264.3	122284	65807	63264	69051.1	93638.4	74860.9	145076	84496.8
364	12.33	331.249		rt12.33_mz331.2491							332012	200896	181229	200853	157636	194327	192324	190281	175334	151478	262946	195299	189384	311125	205879	245842	189681	210549	217228	215043	267751	230420	186520	205765	216698	287552	219475	360974	204641	196918	284881	407218	237380	218008	216239	321443	254788	270116	240404
365	4.69	332.125		rt4.69_mz332.1249							296	3170326	3366664	3630991	2080822	2306825	3487649	2455398	2632888	2248531	3698165	4888021	3548739	258	3879901	4516482	3705122	4987358	3711694	3474446	3943402	4088850	3798151	3331299	4760647	4269059	4548723	289	4236439	3460977	5369563	4491001	2516873	4439471	3203441	3718187	3940969	4303586	4752250
366	1.08	333.059		rt1.08_mz333.0588							176	170059	133449	93051.8	269275	288189	137518	254791	178275	265836	143882	169696	216838	172	208062	169427	164952	161214	118476	180477	96454.5	168747	331076	209408	147231	106501	244645	122	143246	138168	186294	108055	154819	189632	225823	146291	131402	179522	185543
367	19.8	336.858		rt19.8_mz336.8585							127642	101412	81341.1	90937.5	97353	73569.4	88764.8	65134.6	73176.4	80199.7	92668.7	79629.9	115588	131330	75273.8	87806.1	103884	123866	72763.8	78684.5	105142	105608	91976.8	139498	110610	149628	132974	179210	77512.8	127000	132276	154206	164000	166003	165299	178314	139398	164838	129775
368	6.26	337.035		rt6.26_mz337.0352							391	258125	1223	314806	407345	448051	65798.5	476574	443132	388050	62868.1	181011	575075	569	269674	142582	503214	165275	78221.1	61018.3	224872	46657.6	824740	80756	609263	279038	175112	336	270022	424732	165306	45053.3	381473	326829	179628	1309	257044	51843.8	189158
370	4.15	337.056		rt4.15_mz337.0561							42	34257.8	402	1735	43428.6	42873.7	1103	38873.2	53725	45979.6	371	28122.3	75433.1	61	34333.1	44844.7	55786.9	27804.3	1209	1234	627	490	1568	816	76065.1	755	46996.3	36	38346.2	54783.1	42844.4	360	36507.8	33709.1	454	179	974	411	39227.5
371	1.02	337.077		rt1.02_mz337.0773							213	566047	631359	635974	843429	1223588	558827	876906	575469	676872	497676	397833	692167	254	701796	510498	826441	639639	732450	597130	698020	716671	746181	512775	669923	363847	407204	205	692268	735037	551192	452147	753385	626391	546651	835448	535923	575289	413618
372	1.25	337.077		rt1.25_mz337.0774							67	299451	243841	252226	382815	15452	301134	457775	326330	448446	257170	235303	366159	81	316187	240297	373776	293990	344194	310545	280408	325948	534899	289404	490641	297880	244415	53	314690	370476	274784	275314	296394	249297	264357	9725	301259	298802	289350
373	0.88	338.12		rt0.88_mz338.1195							4	191481	228763	203321	188033	77182.7	299342	116745	220549	143266	291039	264898	135747	3	223212	201567	147443	228917	258077	290961	198438	202179	122898	353073	272740	307196	269885	2	211969	153640	213391	229456	128797	183060	221225	244344	210100	335005	285956
374	8.16	339.05		rt8.16_mz339.0502							427	256032	73686	81715.2	512138	497011	204292	530414	365546	565697	72563.7	249495	388900	396	277639	240773	402200	275972	319030	256078	227690	156579	508816	365653	516946	115212	328798	243	294954	402500	302625	178225	519266	191680	123505	108857	111781	165944	313017
375	9.01	339.05		rt9.01_mz339.0505							144	67033.6	519	611	243035	95355.3	914	94310.2	95165.8	182636	743	108579	53911.5	112	69688.7	101426	94871.4	138831	61071.2	1907	583	585	116502	73411.7	73127.4	587	118213	158	87520.2	81748.1	140410	710	247831	204	419	483	301	401	131551
376	10.04	339.108		rt10.04_mz339.1083							227	63597.6	67937.7	63682.6	66613.9	51819	46748.5	72901.2	538	62202	69240.2	74049.5	347	192	63879.8	80030.4	796	65062.5	48509	670	84584.3	76225.8	702	559	723	64264.6	80067.1	201	60125.3	546	76169.4	1120	446	67928.9	53185.8	55318.6	54742.8	62506.6	85883.7
377	3.2	339.119		rt3.2_mz339.1191							63	102776	78221.7	103480	54212.9	74784.8	118741	81067.5	50733.1	64260.8	109698	176277	97087.3	89	103295	164032	77889.1	185177	172317	123793	87649.3	104360	111604	150003	126235	105194	158633	89	119511	70295	195435	120850	43402.3	149718	68571.3	79774.2	74573.3	111832	140100
378	0.92	340.102		rt0.92_mz340.1021							186	66440.6	59877.9	81867.8	79175.9	67345.6	96492.6	89704.8	67039.5	71828.8	67350.3	69375.4	2749	153	73223.2	772	77896	70598.3	104953	88315.8	82755.9	67781	113638	4507	3279	4739	73631	218	89035.8	4140	72006.4	91311.5	72673.9	90047.2	75436.7	1712	90978.6	77733.6	76953.8
379	19.77	340.836		rt19.77_mz340.8357							216672	191662	183542	215412	187885	195423	198398	150618	201080	213061	195109	180222	221880	273124	226019	175270	253890	178473	157534	221803	227951	216384	205685	270325	178949	253633	278161	322342	217216	250624	287663	249687	269884	299046	288857	301126	258982	281719	258547
380	1.43	341.037		rt1.43_mz341.0366							1682	118312	139240	106353	119284	68991.3	92884.8	83692.2	106608	124883	143277	119157	111588	1592	126493	158136	125214	156730	113810	99287.8	137168	146322	116252	112048	136367	143569	162653	976	151082	156217	156857	160741	156922	147110	131879	144744	125596	135464	166824
381	9.21	341.066		rt9.21_mz341.0664							209	83038.8	1398	77733	168235	178241	47453.9	243122	136046	162278	1476	1860	196999	235	84463.6	1416	141681	56313.6	72030.8	57557.2	80093.2	55889.9	293463	82940.7	166078	81484.5	385	249	84104.7	113398	733	636	78983.3	110078	81532.6	1300	74407.4	1968	56827.2
382	2.68	341.098		rt2.68_mz341.0975							66	89683.9	44682.7	2844	55864.4	3340	73241.6	51559.2	80776.2	42611.5	59767.6	129026	54723.2	90	101280	151514	99387	120704	44784.5	60454.9	46867.3	90169.3	47979.3	79915.3	2668	47241.7	127862	81	67704.6	96414	126747	86480.3	41755.3	93131.9	45907.4	42163.8	40528.9	72550.2	136298
385	3.76	342.087		rt3.76_mz342.087							43	57875.4	61865.2	4721	4740	3663	4202	2939	43642.1	3387	4473	4197	3606	53	58537	4352	3226	4522	69413.3	4369	5079	5333	3101	62586.8	2225	2499	2252	57	67278.3	46725.9	2129	3106	45343.3	68901.5	3227	78249.2	3638	3132	3487
386	1.45	342.119		rt1.45_mz342.119							333	444307	840916	395140	452361	170606	729918	259979	232978	197738	831095	693914	316075	432	539096	715918	312010	814131	616491	614222	418298	877793	368113	462924	222687	469633	586687	428	558060	383785	719928	749794	159368	468622	354222	647840	407311	877910	491010
387	19.85	342.815		rt19.85_mz342.8148							274	85257.6	90963.2	81967.7	102034	90578.8	81785.6	83862.4	74434.1	87345.2	93319.7	91993.2	89870.7	197	93033.4	97697.2	78560.6	98554.3	76365.7	88205.2	84495.6	92904.9	105400	108466	91700.1	91107.9	121608	201	82972.1	110857	116026	105254	114029	112267	87835.9	103807	130717	116486	105773
388	0.88	342.983		rt0.88_mz342.9829							512	45612	762	44087.2	1048	3374	1044	1868	41604.8	57193.1	1040	29948.3	55728.6	415	40237.9	1910	58026.1	41068.9	517	772	38515.1	670	56298.3	733	44230.6	31655.9	37681.1	50	45231.3	47280.7	46593.3	29566.8	64642.7	37609.1	32555.3	686	41493.7	259	35498.1
389	10.2	343.013		rt10.2_mz343.013							99943.6	69010.6	62291.2	73844.9	86584.2	91990	80336.4	91665.2	125365	83729.5	70367.8	117148	135474	105293	97668.1	81586.5	94175.2	103190	79531.2	79741.5	88167.6	64241.5	123391	95687.9	106575	90271.4	102050	119518	78716.5	126630	85777.5	66676.6	141454	116367	79216.1	76281.1	81320.4	71519	120811
390	9.13	343.082		rt9.13_mz343.0817							408	163435	1472	5237	499783	251176	74779.5	248334	275217	360390	1815	167903	223794	380	181660	182509	273503	219103	99555.4	76399.3	123460	578	362347	119896	305825	105257	233625	245	180758	298573	216930	555	488126	150306	91550.4	798	91499.1	454	250091
391	7.83	343.082		rt7.83_mz343.0818							389	202990	36694.4	136083	336244	425723	74962.1	419856	349244	397452	51095.4	126750	410313	228	216755	142531	387904	140511	103731	86784.9	201308	57619.9	469187	115924	497277	161898	168613	333	220436	350597	164053	71243.1	430676	251794	152685	49901	151707	68846.9	170367
392	0.92	343.113		rt0.92_mz343.1128							1322	149657	102781	137112	114249	9022	160167	174481	173837	5764	2263	5551	199338	1168	173539	7112	185330	145354	138620	159751	137664	3740	174755	137328	4614	2891	5253	790	144884	161661	6524	153333	10805	149546	126431	3333	152264	4318	4393
393	1.36	344.112		rt1.36_mz344.112							39	63257.5	2226	39837.8	80303.4	1486	4270	63012.5	3056	43030.5	3052	2814	3016	68	76352.3	68972.2	56028.7	80710.3	76069.1	3419	61708.2	97290.9	65982.7	103694	2611	37712.9	62230.7	81	70457.5	69756.2	65728.9	1956	1402	71412.9	3439	75760.6	57814.4	133159	61828.1
394	7.91	344.105		rt7.91_mz344.1054							440	65996.1	610	52359.5	126730	37531.8	1491	49198.2	114167	39959.9	1216	63729	57930.9	374	83173.6	587	150618	52047.1	1148	1043	83252.6	1277	159334	1146	60207.1	61716.4	62565.2	136	74161.9	132724	1119	819	33954.7	1355	47669.7	872	58791.3	486	69605.2
395	1.08	344.963		rt1.08_mz344.9634							70	112361	132393	121075	137038	78209.4	148438	98944.3	83825.9	126804	171305	123832	104084	239	119615	133657	112537	144142	137609	166499	105441	181290	118512	141681	66831.1	133886	116213	121	153033	82823.2	130007	125029	80635.4	99110.2	63010.9	118203	161023	185999	113206
396	9.36	345.061		rt9.36_mz345.0613							212	97451.9	700	47584.6	290647	359556	37157.7	314826	192809	309006	830	61747.1	266024	258	107857	70479	277211	84832.9	62337.2	43740.5	75843.6	400	420477	74741.8	322795	58022	86613.2	170	118318	213515	102979	467	263482	87512.6	58158.7	628	57427	862	112441
397	3.73	345.119		rt3.73_mz345.119							63	83977.5	207483	66397.2	49584.5	44876.9	107981	50496.8	32316.2	43762.8	180919	94883.3	40353.8	96	87616.9	100054	42015.7	107904	151114	135704	75654.3	208029	80820.7	165554	39557.5	66166.5	103109	68	94962.3	43307.2	105929	152056	767	61868.4	60082	202305	59862.7	211456	96612.4
398	3.19	345.118		rt3.19_mz345.1175							89	40957.3	85199.3	1813	39447	1055	41474	36409.9	1635	1077	85966.8	45729.5	48314.5	57	41229	43987	30470	45546.2	55776.2	43991.7	37222.9	92424.5	41558.2	69626.9	33822.1	1260	54948	78	32736.1	42537.5	53263.8	46943.3	1392	1165	843	82728.7	1417	86062.3	49208.9
401	1.04	347.044		rt1.04_mz347.0438							208	2074118	159867	2363534	3293505	2412044	2262671	1614604	1467842	1682975	43442	1638078	2187244	291	2222908	2423148	2761717	2325814	2847892	2277840	2315298	2609228	2104553	1966750	2054694	14870	2242742	180	2576872	2031723	2571703	2053985	2116282	2197291	1569937	180511	2391191	2397512	55180
403	13.9	347.092		rt13.9_mz347.0917							563	100201	40155.3	137205	195726	134868	55380.1	113202	162076	134573	45235.9	67312.9	219937	812	109725	74695.2	199289	87297.5	63974.7	42746.4	158158	1247	207370	35138.9	164881	173407	99307.5	910	112748	198676	88794.8	49541.7	130720	152280	119106	36462.5	164702	1423	99311.1
404	3.44	347.099		rt3.44_mz347.0987							113	55224.9	1279	824	355	381	883	228	531	203	592	205282	413	92	60123.9	179630	347	163846	954	758	459	1056	413	679	491	332	167711	95	61334.1	355	195555	470	650	217	743	364	392	575	159452
405	17.72	347.22		rt17.72_mz347.2203							259	270244	204233	449021	307769	305242	348812	305748	353084	355276	334056	305604	616183	209	357332	262322	523519	255416	268075	276622	396297	290200	335140	253261	420615	301594	325723	168	358519	364667	289957	212612	450825	566830	239264	148179	336442	224979	342615
406	8.53	349.186		rt8.53_mz349.1863							72	81469.2	51998.9	127501	71509.6	62707	64246.4	49232.1	64096	69611.9	64466.1	105948	76392.3	64	83266.2	101384	91965.6	125202	57171.1	44878.4	147501	58947	82633.2	41864.2	73764.2	132564	130458	62	91499.2	88391.8	122351	67516.1	59808.7	129084	93003.5	42718.3	129669	62181.6	129116
407	2.73	350.048		rt2.73_mz350.0483							168	1186501	1108883	1286091	1295530	1002298	1038411	1090826	992308	1383585	1243921	1538963	1049962	262	1326983	1516036	1296337	1462876	1195482	1002081	1950006	1228017	1267666	1032536	1341540	1477075	1677191	194	1370798	1108327	1519848	1163110	1351351	1619093	1297509	876218	1537214	1149267	1609957
408	3.25	351.084		rt3.25_mz351.0844							41	99370	60934.8	1248	26010.3	52519.2	124971	3295	100201	3180	112612	78946.6	105748	73	105804	99479	109150	116041	121503	119113	1749	89749.1	2088	115664	100696	1971	107656	47	106409	125080	116564	73858.5	104349	2198	1631	4556	1695	119213	104708
409	5.51	351.108		rt5.51_mz351.108							37	39741.4	1936	27007.1	53415.5	43897.9	29729.1	63469.8	53403.4	56901.5	30595	52624.6	61038.9	54	41468.5	52330.1	69144.7	46440.1	38538.5	31154.5	32862.8	30293.5	63189.7	40196	70379.6	28990.8	48847.9	78	45908	55265.2	55215	30612.8	70073.8	43242.6	883	1026	1233	32152.5	56551.2
410	4.1	351.108		rt4.1_mz351.1078							122	181371	144211	141846	239974	233840	163667	249480	177292	243624	161219	242317	232627	65	196436	222508	215773	227867	214882	188759	140608	180417	318194	234441	259244	141953	283236	115	193277	200724	247748	164647	227196	141534	99500.2	173169	140478	186393	255393
411	14.41	351.16		rt14.41_mz351.1597							214390	200968	157965	200934	262930	276170	181601	266527	258935	283756	203247	192626	366152	195452	226924	212477	306989	222708	184032	165836	277760	201608	286303	188419	289839	292247	237838	170422	200838	280909	248921	178415	281875	414768	262819	226700	271549	179517	236420
412	5.25	352.103		rt5.25_mz352.1033							28	43933.7	55442	45460.9	30488.1	1078	64607.3	1398	30027.8	1298	55780.1	43723.1	33539.8	31	49726.1	47556.7	37713.4	44809.7	82251.7	69694.6	41513.6	74491.9	877	75807.1	35014.8	53105.2	46425.6	32	51989	764	48869.7	72925.3	37215.4	43336.5	44337.5	67273.2	53244.8	75113.3	45191
413	12.64	352.225		rt12.64_mz352.2252							312	54023.5	25613.1	69364	2382	3826	3337	38038.5	93373.5	34989.9	35460.3	44024.2	98860.8	372	61137.3	38192.8	121353	43791.8	3826	27676.2	70936.7	27003.9	48883.6	1109	124428	75229	46547.8	491	62895.7	119185	44695	42849.8	114270	93197.7	48355.4	1647	58272.6	26963.8	48079.5
414	4.64	353.088		rt4.64_mz353.0878							112	413070	43158.4	340464	266342	429310	178054	430916	954774	362958	65539.9	322776	1736733	125	463418	347420	1141760	306108	123330	131020	387607	72683.7	490792	170535	1492866	416382	334324	177	496252	1061018	430110	110493	689190	408519	229337	42545.7	297760	79324.7	393245
415	5.44	353.088		rt5.44_mz353.0876							29	58716.1	451	111017	44757.7	54492.3	30936.9	60434.8	93671.1	40116.2	699	80681.2	181647	102	82601.5	56115.3	112245	4128	1547	579	97809.3	448	73890.5	42349.7	130362	112127	81410.7	143	106359	125303	78417.6	38476	89234.5	95942	36610.1	297	96260.6	339	92971.1
417	1.02	353.105		rt1.02_mz353.1048							49	56484.5	43408	40695.3	71422.9	64753.9	80954.4	62125.8	48629.4	56439.3	1469	70004.8	59579.7	108	64074.2	76114.8	64830.8	73515	80953.8	86158.7	59474.2	41016.8	64139.3	67796.8	59126.4	719	70173.8	25	59595.4	66189.2	79139.1	65083.2	73016.7	44618.5	46381.1	1281	1167	1273	55022.2
418	3.63	354.12		rt3.63_mz354.1197							213	1869082	2304733	2054042	1404596	1622892	3049716	1431849	1130601	1781386	2404253	1492747	1134733	282	2213061	1513783	1440341	1771840	3507319	2910459	3071928	2254648	2357141	3614529	1443316	2497657	1893953	211	2156433	1420258	1840839	3364690	1114106	1754972	1873281	2174340	2408223	2605365	1793171
419	3.9	354.12		rt3.9_mz354.1198							100	1444439	1272610	1381483	1415126	1783155	2386666	1438877	1129831	2178256	1435930	997099	1054856	73	1485868	962741	1517747	1068267	2544274	2140653	1864044	1417367	2174825	2409658	1289249	1659548	1129219	53	1515105	1161015	1171980	2536288	1396563	1321568	1353331	1442284	1699919	1565593	1298465
420	3.35	355.009		rt3.35_mz355.0094							24	126971	120213	164417	177524	202462	180756	182069	83492.9	210671	145756	69408.5	79093.1	56	124600	58861.4	120917	115454	297288	173632	260678	206520	261202	203498	126591	162960	90039	53	146592	150993	94300.4	186385	128806	182694	132880	141408	184768	156146	95676.7
421	8.26	355.082		rt8.26_mz355.0818							149961	609090	339215	1419006	449521	307897	213564	265002	631330	103665	278549	686810	934365	113814	583682	661456	692355	649838	207033	165886	750033	262473	475007	159842	648222	1176607	737455	107714	604744	615154	674998	177452	286412	550643	794760	285276	962643	229579	647990
422	3.34	356.135		rt3.34_mz356.1355							2168	8439836	10793950	12573910	12257530	13573050	13721990	12660500	6036025	15767990	10436700	5475508	6247127	19533.9	9669577	4860180	9331641	8656518	13420710	13060800	17620000	14453610	18818800	15429020	9015231	12829060	6333959	1795	10993800	11194110	8037783	19825580	9145607	12941930	10797190	13349370	13559090	12029490	6772269
423	3.35	356.486		rt3.35_mz356.4865							3	22918.4	2045	38833.2	36480.7	43855.3	41972.8	47267.6	1343	52641.7	25254.2	730	1082	5	28949.3	802	36883.5	1445	67254.7	3653	47381.9	44811.3	63469.7	51637.7	1847	36034.5	1002	6	27850.8	1486	1092	57169.8	910	38056.8	29677.7	30052.8	44098.3	35943.5	1071
424	3.35	356.743		rt3.35_mz356.7435							44	32938.3	36297.8	3281	42720.2	49120.5	42216.1	39878.6	1809	26557.2	31287.2	1331	1713	39	39598.8	1221	22775.1	1856	3612	4514	3781	3223	4033	42396.1	2472	29121.7	1942	38	38996.9	2295	1607	61356	1437	38334.8	2420	2218	51582.4	3152	1342
425	1.34	356.984		rt1.34_mz356.984							21	46355.4	37937.2	554	44067.1	51240.6	63745.4	36408.5	58620.2	3485	60438.5	29410.1	59268.2	57	58402.2	57334.9	64676.3	2697	76500.8	71795.2	916	57387.8	53463	81155.2	68099.1	672	47802.2	42	69607.6	4112	55898.9	83374.5	3013	1253	687	62073	854	60697.2	32225.2
426	1.1	356.994		rt1.1_mz356.9937							127	125234	186917	136680	69345.2	93637.7	118980	120268	194818	260239	191646	189206	120084	178	116268	120721	133356	202315	112604	107627	134739	95150.4	138990	103405	73507.7	182542	128824	186	129643	165431	119598	131739	287849	196532	190462	93649	196185	133076	141572
427	8.34	357.061		rt8.34_mz357.0609							1613	284375	73150.1	221186	720396	679200	170519	506139	455396	430299	80540.5	183551	718228	1464	321114	154255	702067	190735	182857	162593	242212	115076	913451	288333	752757	212013	243149	410	346089	451535	217158	94342.9	358075	268592	200398	98695.8	202458	98880.5	278130
428	3.76	357.097		rt3.76_mz357.0966							26	50488.1	47452.6	2253	55705.6	1408	56156.3	2221	69661.5	1844	41964.5	51512.2	38711.4	18	61251.9	50566.1	73308.7	70202.2	62897.3	1844	2255	56280.6	1539	1198	54821.8	48872.6	59714.8	22	66185.2	90205.2	66255.9	68333.9	83419.7	85210.4	60270.8	40097	58547.9	58566.4	59826.9
429	10.24	357.098		rt10.24_mz357.0978							729	339362	242167	140522	226357	161385	397126	149812	194633	130502	212440	499295	216396	332	335989	562970	192856	479329	353940	296962	178779	306314	142139	219215	157541	157150	789600	382	251692	240539	539028	245009	123784	85548.6	160376	384019	124362	247146	468743
430	3.96	357.097		rt3.96_mz357.097							38	82701.2	73310.1	72315.6	105151	47913.1	122719	3514	78857.3	3707	92004.3	87438.1	68336.2	31	93847.3	77141.9	87484.2	73145.9	132514	133600	107495	103942	50673.4	107275	87177.2	107053	88598.5	47	94060.3	105362	84410.1	131457	75982.8	112850	124620	69868.1	130299	107549	76185.3
431	4.53	357.119		rt4.53_mz357.1191							54	556061	205428	1110181	722714	1103680	256522	979465	450345	1029969	247176	285394	558304	56	655622	292065	666026	342855	305073	242161	1492656	244903	1382456	320432	710114	1456703	431404	79	672756	544002	332897	270335	569417	1358246	1138805	185060	1196403	232048	435509
432	4.74	357.119		rt4.74_mz357.1191							110	862248	142603	604071	1091697	1470323	848377	1449355	1114579	1436082	156746	846456	1481995	116	981174	890347	1528583	1124283	1124800	916270	985695	218863	1603594	1335437	1855324	761972	1580003	114	1082554	1616129	1091386	848599	1225821	791217	646333	176583	710010	263190	1226222
433	16.45	357.159		rt16.45_mz357.1588							414	89875.5	54249.7	92965.3	58558.1	137108	129692	84802.3	118864	148100	66170.3	97387.3	247004	331	85023.5	82572.9	135540	94418.4	69179.2	61450.5	88724.1	80299.4	155537	65516.2	141363	75529.6	142334	403	102826	111273	93594.4	67203.6	210997	131750	70580	1077	122831	779	159944
434	0.88	357.156		rt0.88_mz357.1556							35	97319	128604	94800.6	128128	111879	176205	110721	105804	169201	74113.9	77391.7	116905	41	106241	136183	97324.5	149805	166776	170103	117466	111166	83707	170587	85932.8	82940.3	127396	5	148106	108090	74857.1	107902	107334	112857	104477	133062	96679.1	91034.3	95893.4
435	7.62	358.092		rt7.62_mz358.0924							89	158129	77895.3	131730	273305	208506	98519	275848	342343	222768	101061	1554	501636	298	160343	150553	428567	194399	875	1221	2765	588	131273	1226	331734	56552.1	120785	105	124679	271801	86124.9	1054	208858	114044	71572.9	1423	76998.8	1666	92393.4
436	1.35	358.114		rt1.35_mz358.1142							1672	2437090	2347672	600935	2729418	1683857	3372893	1972365	3050992	2439991	3094947	2043271	2751265	1619	2511130	2215824	3348412	2826353	4031760	3761854	978238	3003845	2235732	5248657	3442686	1004033	3135878	1113	3097521	3413387	2987222	4195352	3330196	1377389	892995	2588776	928010	3323502	2649523
437	1.05	358.114		rt1.05_mz358.114							2006	1911137	1908591	641318	1944999	2057940	3359688	1614346	2358144	2117338	2190487	1856967	2505880	2612	2436524	1889493	3183942	2222499	3962607	3020853	1035728	2392716	1936423	4088915	3021647	853325	2625015	3767	2359718	3276122	2125277	3629459	2570244	1010789	817225	2212840	861092	2210102	2331987
438	7.83	359.076		rt7.83_mz359.0764							341	245139	44562.4	153123	565250	580038	121234	535108	462497	504394	55032.7	169318	578722	320	286921	164054	545496	237274	147497	101167	269324	76281.7	646371	167912	673492	214846	240511	225	307831	531535	229379	86043.9	591335	340539	205768	66069.3	206186	91741.5	280006
439	9.21	359.077		rt9.21_mz359.0769							104	41776.6	436	47226.8	104134	135089	394	137627	63940.2	80568.1	550	726	144487	93	45653	437	83412.6	1081	197	783	43161.4	265	166036	45263.5	142776	46155.6	427	103	50759.3	67491.8	212	190	43929.8	69590.7	46983.3	157	42478.7	479	414
440	2.91	359.098		rt2.91_mz359.0979							51	107005	927	1955	171116	162792	170018	203411	262025	209442	1938	54474.3	206004	37	113354	40169.5	262976	61346.3	151065	143233	53369.2	44471.1	189637	201874	280641	56928.5	84017.4	38	118068	192437	67229.1	117129	255262	2138	3054	1863	61226.4	53578.7	75148.7
441	0.83	359.178		rt0.83_mz359.1785							2	110164	78620.2	93026.9	101585	83284.9	108074	98926.3	137178	121575	96201.7	120113	87833	0	122480	120302	157458	132204	83534.4	94093.3	124547	87538.9	126177	7206	114908	93013.4	137608	1	114496	153610	131515	113471	143480	147483	106031	70107.8	108285	76494.2	128082
442	8.88	361.181		rt8.88_mz361.1806							123	29913.4	39818	1085	82669.9	2095	44264.6	53124.3	53521.5	40997.3	60702	26814.6	1128	154	50981.4	47333	34577.7	43761.8	2285	38070.7	1055	46688.8	1698	39876.1	847	477	55234.6	125	56200.3	64817.2	52554.8	55235.5	107761	719	795	901	815	40968.9	58725.2
444	1.02	362.05		rt1.02_mz362.05							35	646886	745236	710435	683851	647828	580093	293085	11049	13157	9995	20640	435244	157	662012	887842	635354	795623	706040	794395	676127	772746	13931	366483	12929	7256	10562	141	835377	535504	803098	569238	602348	522821	526621	825714	501170	13636	14600
445	2.6	363.141		rt2.6_mz363.1406							39	86443.8	104072	49680.4	157203	105056	121338	117200	49745.3	94907.2	127834	74618.6	1578	39	95939.7	67927.5	92345.5	104196	141341	127569	127838	136162	131092	200115	78904.7	77249.8	108159	49	91290.6	95411.2	88588.3	122006	59901.2	68341.9	88308.2	83284.3	169868	144338	70671.5
446	1.36	364.081		rt1.36_mz364.0813							163	95629.2	101582	96259.7	87621.4	54448.1	136132	84077.9	89146	65828.3	145578	90972.6	90933.8	302	126405	117287	106992	95218.2	104593	101673	70895.2	138965	94657.6	121307	102009	118388	110932	269	107840	113846	122318	122482	61048.3	62167.5	102363	90534.1	106132	135619	96573.7
447	5.5	364.126		rt5.5_mz364.126							271	41718.3	37346.9	2046	42842.1	32388.8	45145	37015.1	40593.7	35785	37177.8	66000	40758.6	463	47608.4	59347.8	61343.1	80432.4	55133.9	43211	37061.8	41610.2	53073.9	47657.4	41292.2	39164	69357.4	372	49495.3	59863.3	61988.7	48480.2	69056.9	36986.4	1519	32677.9	32618.3	43948.9	67953.6
448	3.38	364.125		rt3.38_mz364.125							19	40555.2	38733.5	36004.4	48137.5	49129.8	544	61818.3	38154.2	56993.5	51232.2	1305	883	34	41536.4	1107	33114.8	1466	152	662	52367.3	57664.8	50087.4	854	42505.1	49990.2	489	22	39706.1	46769.8	967	1159	35422.1	41167.4	46251.9	53261.6	41984.1	53402.2	527
449	12.74	364.226		rt12.74_mz364.2255							112	49600.5	2068	45047.8	33153.3	35889.4	2238	32725.8	44184.5	45989.6	25833.4	43792.9	67388	135	44489.1	43429.7	71738.9	35184.6	41589.8	3301	68545.7	2366	42734.6	2088	86465.3	41749.6	56452.8	84	51003.9	57131.8	48786.2	38052.4	98015.6	52888.2	47386.2	1920	50701.7	2456	58663.8
450	1.69	365.044		rt1.69_mz365.0438							338	67645.6	1199	1816	56337.9	283	1415	1259	46668.8	1287	72516.4	65148.9	48461.6	359	70657.4	52627	1321	95928.9	749	59054.9	348	88938.6	69753.7	62707.7	50682.8	62616.9	72430.9	432	68799.8	86929.4	77526	74683.4	601	1736	85010.4	507	2171	76614.6	65246.4
451	4.47	365.052		rt4.47_mz365.0516							58	323176	26008.1	293811	231188	310639	93934.5	317693	525140	285015	1118	154368	766555	58	247837	154835	495888	124128	38700.4	39532	184836	745	241219	56082.8	460246	200278	90673.2	79	188304	401494	125738	699	351163	287833	72255.2	385	108872	478	116250
452	3.38	365.135		rt3.38_mz365.1353							36	369531	548225	477773	220086	151952	372964	191398	299214	143959	665814	554856	247316	21	393793	512019	355442	535902	298547	275530	463355	553398	299344	219561	403210	595575	398805	22	385578	328546	511105	332368	230686	398918	283712	469043	470503	578095	369886
453	5.27	365.181		rt5.27_mz365.1813							23	161572	163228	172413	264956	258456	165642	249312	151562	256636	182751	167150	174541	31	183662	181246	207313	206295	193122	155988	258815	229411	244534	209687	206632	214347	230350	49	182321	190000	200518	156375	165485	199738	168424	205444	194802	229030	211435
454	4.84	365.182		rt4.84_mz365.182							65	106214	103185	110906	158290	147736	100682	135167	89043.8	158387	111026	122292	111347	65	116701	111820	132004	129219	119318	108045	171212	123466	132405	136113	130232	127115	149688	78	123808	124713	132274	108606	102518	121752	112552	105429	113833	127194	138370
455	2.91	366.083		rt2.91_mz366.0829							31	61613.7	1445	95580.2	56290.8	74654.9	97158	4133	47628	61450.9	58507.9	78324.6	113116	24	67749.4	65768.3	66365.8	58959.3	120056	91588	123265	53679.8	1933	131700	65705.8	115171	48152.9	30	69651.9	850	58399.4	89352.8	59411.9	82542.4	63737.6	89949.1	88022.8	71174.4	63498.4
456	0.87	366.13		rt0.87_mz366.1295							3	39012.1	36688.8	36005.7	26599	1092	92728.2	45403.5	27785.2	30961.5	64262.2	33688.4	31368.8	3	38731.8	813	1419	27283.5	66278.7	91865	44989.1	55052.5	35625.3	110979	33707.3	55865.5	29283.4	14	38863.9	1602	26030.4	60503.2	1227	37645.6	59532.5	44624.7	42093.9	70307.8	31994.6
457	12.93	366.241		rt12.93_mz366.2412							246	128932	66023.7	146645	68332.7	95568.7	58249.4	126768	272015	151475	87501	68170.5	266462	242	139364	89949	287978	81272.8	70760.1	50164.8	174936	60492.6	164197	42395.2	351454	170974	103652	174	149015	251072	103175	88851.4	506295	170391	126802	57191.8	152607	59117.1	102644
458	6.25	367.045		rt6.25_mz367.045							323	139241	1070	160128	218482	235915	947	245372	211160	189874	413	90139	304467	281	149367	72363.6	236816	100044	55550.1	822	144438	1112	422982	52131.4	338212	148843	85985.6	348	154280	234711	104245	1474	217411	167783	100429	981	131560	765	102944
459	3.07	367.125		rt3.07_mz367.1251							34	266435	332249	462930	126354	211346	160982	202689	277108	176992	430710	275561	472195	35	287033	272130	413676	305741	112678	88186.3	397526	402934	210670	128203	441382	419594	348522	55	308488	395267	293714	119750	264102	395312	267954	331541	341189	363178	410974
460	4.01	367.954		rt4.01_mz367.9539							56	51254.1	1256	60553.1	37678.7	58652.9	42165	56416.9	82619.9	67657.4	1070	40214.7	97216	54	54000.1	47474.7	88332.8	46872.6	49345.5	33565.6	56675.4	751	92006.6	43027.2	101007	59505.2	45409.2	57	64845.5	88112.3	46482.8	39538.2	103816	68245.3	38665.9	965	53967.8	32086.1	58996
461	8.16	369.061		rt8.16_mz369.0613							204	78877.4	1213	961	135337	126951	66513.7	135254	101913	160969	1350	65483	105588	134	79650.7	72272.4	124909	93819.2	98319.2	67167.9	75341.6	56758.1	137284	104382	147848	46030.6	92374.1	122	82510.1	125019	91019.5	68917.5	138582	84070.8	43622.7	1732	53061.7	52874.5	83666.8
462	1.1	369.066		rt1.1_mz369.066							124	111971	99443.1	125393	146050	2656	83551.1	150744	101107	136072	137004	125562	146856	117	128603	131853	141839	134128	133331	91600.1	115065	97382.5	163627	112420	124137	108267	97927.8	119	100461	97123.1	123611	90428.4	104710	1179	72855	82768.2	101401	108840	119234
463	9	369.098		rt9_mz369.0975							677	56932.1	664	653	193723	77337.4	1743	84547.1	74883.2	127301	847	82799	49752.4	481	64797.4	88183.4	86419.9	106628	54718.6	42518.6	469	575	97900.6	45132.8	65053.8	398	117848	181	72197.5	83058.3	122983	1047	186184	576	374	710	533	733	125496
464	3.49	369.119		rt3.49_mz369.1187							59	104822	2668	89903.6	158280	175933	114600	177310	119455	153537	48706.4	142394	167463	76	147990	165602	155161	185324	130635	118831	142322	63008.9	205756	111553	156295	92476	171553	52	146608	161173	179726	87061.4	152502	120186	95394.4	80097.6	86740.6	71362.1	202217
465	4.62	369.117		rt4.62_mz369.1174							54	53416	1903	53358.8	54128.8	47977.8	45459.5	91141.6	91566.9	63053.6	26870.4	64272.1	87376.2	86	60505.9	65091.5	88698.6	66101.2	52440.2	44129.8	36347.7	27989.1	4363	40673.1	109374	52894.1	69403.1	72	59306.5	116892	69096.7	30565.1	122039	76435.4	41086.1	35845.2	54372.2	36040.4	61355.7
466	4.01	369.119		rt4.01_mz369.1193							269	4347940	1341422	4743770	2932244	4268241	2974472	4676138	6542817	4893698	1806104	3417937	7567431	358	4260217	3651713	7430522	3776953	3416739	2908952	4436417	1718473	6679661	3304785	8311846	4743837	3869511	215	4763382	7241127	3906559	3016953	8065374	5486830	3282687	1505813	4621905	2034074	4738263
467	2.83	370.114		rt2.83_mz370.1139							26	102422	94022.9	73392.9	123312	126854	111172	122717	57450.8	170819	93900.3	49941	53482.7	25	88642.1	58067.9	67944.7	4140	145972	115668	94123.6	87849.3	122704	148231	65587.3	72674.2	73276.8	22	77679.7	88078.5	63103	130190	65834.6	71685.4	69203.7	87396.8	80373.1	98331.4	49059.2
468	3.25	370.114		rt3.25_mz370.1144							45	255253	397239	224481	278294	234293	452849	258496	173008	230591	419347	256916	197949	30	288157	241451	202485	265455	560552	462832	228889	495095	233313	547853	204196	259443	321825	28	274625	176630	280640	456312	204144	249946	194608	409642	206660	470757	269791
469	1.43	370.927		rt1.43_mz370.9272							91	38932.1	1771	34914.4	44590.8	257	36665.9	2032	33563.5	41374.8	44519.8	40650.4	48793.5	165	48411.4	42443.2	50074.8	53527.8	31716	34675.4	40082.7	40542.9	41879.7	38232.7	48479.7	41160.9	37961.4	128	43923.9	51275	43080.2	48802.7	51079.5	42327.7	39439.5	1315	51175.4	44338.6	1525
470	9.13	371.077		rt9.13_mz371.0769							84243.4	2108646	245575	1034933	7215019	3274156	575525	2976137	3314915	4726142	320409	2088657	2721967	68750.2	2227434	2168835	3722968	2688699	830093	575764	1489442	411138	4699169	959063	3611916	1203483	2748593	65012.5	2426478	3433173	2932109	444150	6580428	1696444	1188761	280289	1189541	400951	3228069
471	3.38	371.115		rt3.38_mz371.1154							32	172117	35078.3	135498	213684	192421	37065.5	209309	180577	212457	55243	146128	9585	40	193200	198416	221599	219027	124043	40560.4	177990	119454	224863	40862	261736	171632	235157	32	202209	206194	224545	203394	190245	165714	118413	90393.8	132517	44251.3	225879
472	3.65	371.1		rt3.65_mz371.0999							44	503545	342167	477982	609183	732656	617629	782687	508857	797275	370464	508878	674904	17	571094	512879	650845	547367	696072	597405	234932	394599	897694	726852	753608	516000	578499	46	580518	199420	201269	583638	178204	510332	372013	104104	484756	420538	546873
473	4.9	371.135		rt4.9_mz371.135							41	50669.8	43740.5	83735.8	43396	49132.6	39496.3	29863.5	28019.2	45729.7	44692.4	61736.8	45620.8	57	53213.9	53582.8	47472.2	56359.8	41516.9	1199	115305	48451.9	48092.8	35842.1	48088.1	92532.5	65800.9	22	66885.4	39346.3	61715.3	48666.1	42097.1	63731.6	58379	43213.4	82447.3	65930.8	81244.5
474	1.1	372.086		rt1.1_mz372.0862							92	83315.1	86006.9	142954	107088	71220.8	2598	114367	239896	177558	242087	215415	213500	130	87009.4	97834.3	1908	110461	80129.6	61450	139838	93158.7	4478	82672.3	199992	204712	199630	70	83447.7	222594	89583.3	60852.9	187806	190835	152018	75492.9	113250	169848	199996
475	3.88	372.095		rt3.88_mz372.0949							89	631643	530361	1124755	706602	528921	844406	723105	441432	798032	647729	521116	667576	81	675763	476416	649115	598035	1049202	900608	838208	639407	818742	1099672	543215	903447	473038	91	686822	555946	518177	944668	802104	774630	644705	544282	899674	645838	448539
476	1.43	372.105		rt1.43_mz372.1049							214	2466454	2103609	2589748	2296884	1177828	2575672	1965411	3077158	2220854	2836334	2532746	2960480	440	2877399	2756977	3664117	2789435	1974616	2185835	2318243	2685934	2651459	2147852	2514651	3226116	2738492	439	3037907	3570404	2985203	3066917	2836705	3444901	2774610	1662321	3067503	2696141	2669567
477	0.82	373.059		rt0.82_mz373.059							8	79500	1418	39783.4	984	133760	32236	70841.3	68910	84442.5	31092	49057.3	83756	5	49282.6	63837.1	97174.2	54010.8	37289.5	22402.6	72145.6	32741.5	136828	29868.6	104751	69139.4	65936.8	6	53780.3	82183.6	55003.8	85593.7	128310	69760.5	52913.9	2409	82320.7	31776.3	67396.4
478	12.6	373.062		rt12.6_mz373.0621							1887	44028.5	48926.1	37261.1	65713.2	69776.6	43324.4	37129.3	46554.6	40822	38971.1	57836.2	64581	1571	60525.5	50955.4	63821	53777.2	53004.1	51330.6	42446.4	47857.5	61645.7	58175.6	50399.8	37671.9	92884.7	835	58458.8	65597.3	61025	59383.6	76283.6	46327.6	54204.1	66324	45680.4	60120.3	84838.4
479	3.15	373.112		rt3.15_mz373.1122							38	88244	107503	71959.3	125527	97480.8	100067	94678	65909.3	93891.1	117697	76260.5	67369.8	28	87420.1	72244.4	82326.9	81589.6	129418	114227	77866.8	139237	94895.9	129251	82974.9	114905	88764.5	27	84880.1	76472.7	83116.9	105668	76801.8	77259.7	60483.2	107576	70423.3	134692	73101.1
480	3.4	373.114		rt3.4_mz373.1143							26	317885	375194	277080	365427	300016	416899	392959	279726	336002	488283	362471	316760	32	364601	368498	327280	309817	467576	416891	305295	544363	371015	517485	330069	304834	414468	11	343803	296587	381066	366230	352164	323381	232443	501876	271655	569596	362057
481	7.78	373.186		rt7.78_mz373.1863							124	189492	188123	166874	125690	148088	166218	95362.5	86193.2	134750	215633	211807	132913	118	195602	191831	195108	232948	251329	218213	204944	247601	136184	241251	101027	253009	249446	113	220872	187257	253802	189232	85109.6	126812	171407	211005	186634	271830	260525
482	3.15	374.156		rt3.15_mz374.1557							63	210940	135855	153730	322052	186133	86765.9	375289	422511	221619	183059	249180	125017	102	228495	207696	328859	302332	145972	71903.3	169385	209745	310753	92366.7	205070	133878	241717	51	220082	524250	298825	88432.9	398910	543803	178798	140332	157813	185626	199862
483	12.59	374.245		rt12.59_mz374.2451							1776906	3331484	3346350	3088362	5450677	5647348	3167091	2864605	3586361	3127242	3006640	3619195	4242708	1841583	3666873	3848409	3884961	3847372	4482013	3584504	3209235	4000047	4425407	4248834	3967840	2597877	5913442	1996315	4306237	5291538	4319239	5057930	5736106	3748469	4039485	5436852	3366700	4149157	6688588
484	0.98	375.068		rt0.98_mz375.0684							70	42402.9	726	64790.2	61483	61524.3	52884.8	58190.8	46041.2	93751	654	79289.5	68046.1	38	50844.3	72449.8	54605.8	47539.2	304	62596.7	48941.7	57538.4	59867.7	60985.1	55812.8	44332.8	68499.9	136	55643.5	53564.4	60023.8	81105.9	50984	63518.3	39031.8	1439	44476.8	338	61555.6
485	8.34	375.072		rt8.34_mz375.0722							576	400168	102667	253508	1105808	997110	233252	816378	650890	644311	111340	226127	1027248	415	433824	204206	1038302	259767	289177	264741	342265	170481	1401729	444877	1162749	267716	333590	166	485726	692413	258538	158917	584227	398060	249842	135827	262187	171234	388653
486	16.45	375.132		rt16.45_mz375.1315							437	119456	70126.4	94200.9	63439.2	133125	117512	89404.6	122270	165789	68248.1	139972	223241	329	105190	86240.6	140964	97950.9	75064	71407.3	105069	47573.1	155825	87814.4	182886	103597	147723	386	127616	113071	97013.3	102186	150010	110617	76313.2	708	130501	1449	134444
488	8.34	375.202		rt8.34_mz375.2021							65	34354.2	1923	31560.3	52990.1	31708.5	37940.6	1663	1197	30315.2	26936.4	1018	1421	117	38800.2	1292	1705	1563	47147.4	65715	40436.8	47596.1	52597.3	44435.6	42860.8	49010.2	1033	75	47018.7	818	1868	42900.2	1175	43002	1089	807	41221.9	31189.4	30461.5
489	0.98	375.892		rt0.98_mz375.8925							162	65630	45525.6	51920.6	59621.5	104409	40995	101844	68816.9	98073.4	43364	57034.2	86143.2	165	56209.6	73418.6	72791	64415.4	40608.1	47572.6	67389.8	28894.6	96634.1	34095.6	97810	54844.7	65483.3	141	73827.1	68993.7	78419	110054	110742	75718.6	70060.4	31146.5	73005.6	31241.8	78375.6
490	1.06	376.124		rt1.06_mz376.124							58	71990.8	110366	86217.9	95114.8	61613.2	91969.8	71876.6	79770.5	82336.8	101391	89885.4	89809.5	86	78419.4	86582	92076.1	107150	84905.7	1824	97002.5	117478	75071.4	66547.9	80448.2	93562.8	82540.6	77	93776.7	108636	104902	96957.9	64437.5	118270	92853.4	94820.3	89191.4	99393.6	76941.9
491	1.35	376.132		rt1.35_mz376.1321							67	57431.6	49555	1812	61835.4	1073	1349	2246	80573.8	2037	1819	1465	27625	63	31081.8	50259.2	61817.6	56450.9	1433	1566	689	2542	2767	1316	37955.8	1639	778	33	59821.9	87176.4	61136.9	1139	43379	65051.5	2663	49476.2	1954	67656.1	1243
492	4.29	377.065		rt4.29_mz377.0649							99	74937.6	74541.9	69331.3	613	78897.6	86277.4	83727.6	79137.2	76519.7	73070.3	72696	98806.7	121	92643.7	75905.4	97904.7	76283.4	77628.2	74525.1	83551.1	79698	91242.2	74047.6	89600.9	77716.2	84201.4	99	92887.9	94468.9	91052.6	88613.8	100812	66914	80908.5	90419.4	76790.5	82136.6	84533.7
493	0.98	377.085		rt0.98_mz377.085							246676	5666741	3188221	5137018	5546075	9808064	4439344	9011073	6388730	9857428	3136122	5836684	8149118	298418	5944382	7049966	7001905	5591424	4225820	4783731	6580938	3505008	7967995	3783752	9448952	5738136	6296143	251504	6830748	6469693	7095145	10046660	7693264	7188394	6042140	3673274	6510492	3373860	7468117
494	6.49	377.089		rt6.49_mz377.0895							457	2791418	200278	1372178	5815381	7127120	667091	6958282	263134	5793478	274799	1327998	7646598	781	3109446	1489057	284769	1394697	1106977	815132	2840613	352120	4449298	1354415	340722	1905674	2367848	517	3395261	5847155	2322486	422622	6204561	3903290	1175055	372017	1191200	265150	2810376
495	5.84	377.088		rt5.84_mz377.0878							947	2549596	262038	1271047	5370070	6714410	849594	6395879	5012097	6155019	421542	1367316	7098762	107811	2947992	1586461	6000056	1655286	1347371	890693	2548979	4468	4715212	13094	5100647	1022763	8331	664	1927410	3755134	1355689	3215	4060616	2125202	1018181	1743	1122339	3172	1803366
496	12.59	377.2		rt12.59_mz377.2							132874	176932	265504	241219	249420	226154	198144	163066	134210	182709	264802	150564	191719	250156	194178	231011	189749	276354	198067	180426	244623	268794	225897	164592	154768	233805	155338	73855.6	210567	2614	238403	341013	135522	216370	181543	209978	177351	224630	236049
497	12.12	377.2		rt12.12_mz377.2003							189	484675	644801	769418	603018	537440	554621	464978	369101	612820	793820	673129	537793	1135	467217	638756	543406	583946	359458	477208	625181	860382	691532	357501	143707	545769	359899	284	526139	488220	748537	489420	193851	484883	527508	406484	668571	703505	740119
498	3.15	378.102		rt3.15_mz378.1023							101	49969.8	36962.2	51867.4	1320	1501	42355.7	1695	1646	1437	68294.9	1356	70758	96	32717.1	1316	54464.1	31021.2	32514.2	32156.9	55837.3	87187.5	1273	1422	54412.5	50084.4	1598	107	57356.7	61743.2	53140.5	68986.9	58781.1	48284.4	54545	44026.5	52611.7	63261.3	1790
499	3.95	379.079		rt3.95_mz379.079							36	102091	119293	110332	118050	77075	147020	77717.1	101793	78026.7	119776	102190	104661	39	120839	99244.6	104390	101878	164433	162987	163297	149819	63522.4	127299	93848.7	148195	118302	35	121392	125274	116245	170841	91978.3	154028	190761	121115	155234	155067	107340
500	3.76	379.079		rt3.76_mz379.0785							23	111288	105192	102454	98577.4	82918.1	119716	88147.7	142808	64283.7	98922	116866	97091.3	22	135005	106036	157564	151807	124650	116595	127919	118248	107504	89933.6	129111	102481	120783	34	134952	202970	138826	145322	168879	169600	145642	92847	130626	117137	123127
501	0.98	379.083		rt0.98_mz379.0828							156328	2366587	1335026	2099103	2255108	4065651	1842136	3762858	2590206	4126773	1279035	2341995	3219650	181605	2475731	2851295	2886691	2259633	1692753	1922422	2714704	1403832	3300397	1473377	3885367	2294072	2545906	165071	2752271	2605035	2853891	4240813	3143980	2942004	2496252	1495576	2634584	1384577	3015357
502	3.46	379.151		rt3.46_mz379.1506							89	139502	209633	113236	173806	164497	198740	188128	66863.1	200590	241990	135460	88679.6	40	137111	119836	109826	141200	228815	206449	120610	218516	211846	250040	97244.5	125517	156260	60	161619	110551	132711	198974	71726.1	99778.6	108033	176633	114040	218052	131075
503	17.73	379.158		rt17.73_mz379.1575							270	206279	159989	322323	165677	179699	209181	161514	219532	281977	197866	190112	513855	288	218780	132527	417182	156657	138208	133042	327290	152608	247711	169286	228085	254107	227802	139	245443	237867	188210	116817	268092	387800	156244	76076.7	223457	134029	220946
504	12	379.215		rt12_mz379.2148							703	566150	706378	612965	705046	618817	784490	592602	413008	603622	984906	769338	489089	174	617954	993511	471565	667319	715380	650656	855348	823036	810559	685708	531830	544743	506051	734	651632	850261	678913	825863	253682	609374	691264	472181	684980	702185	845838
505	1.66	380.053		rt1.66_mz380.0529							50	485084	17061	14550	493837	739	465026	215416	240186	193947	499468	393718	218668	129	532823	345225	351557	597706	8859	494448	3424	832187	378091	622730	236100	398691	505811	107	535275	452861	479861	609625	4233	15325	495930	3806	29588	849394	417291
506	7.22	380.114		rt7.22_mz380.1137							152	68910.6	49940.5	97049.7	139072	137342	78993.9	96886.8	93072.3	82890.4	88495.5	2316	170456	215	84447.4	1117	180733	1678	104190	148116	124730	87971.4	204864	129854	263347	145624	86162	132	97550.7	142959	44320.2	113534	64427.5	82609	170033	83649.7	144503	97726.4	110523
507	3.23	380.156		rt3.23_mz380.1562							35	262908	490334	245583	262340	197274	361500	168907	95683.1	287854	727695	181803	156034	19	275539	146192	158318	191883	537151	399032	325249	893684	159155	438541	143674	232954	192712	23	263497	167435	184635	412257	130810	141672	186241	658445	218430	651195	145110
508	3.92	382.02		rt3.92_mz382.0202							94	67831.7	65239.8	98582.3	68826.1	61783.5	68611.4	71367.2	55235.2	114499	72805.8	86676.8	60850	74	72923.2	92209.4	62817.6	84421.5	57324.7	58548.7	135959	77086.4	79795.7	78743.1	53518	98296.9	90225.2	113	82953.7	69388	90715.2	78753	79300.6	123374	78718.9	47739	106881	77876.1	79993.8
509	2.95	382.1		rt2.95_mz382.1003							281	727633	763558	1005774	737145	834491	1001470	701616	502619	924736	967497	913183	759238	297	817949	953172	818104	947401	746124	865846	1050302	820312	825786	861438	652767	954160	891910	304	898202	687331	915843	887964	571952	651798	659897	604861	877330	845322	906566
510	12.64	382.236		rt12.64_mz382.2358							448	30005.3	1627	41965.1	39178.5	2110	1973	31600.5	29480.2	27339.8	741	34119.9	32098.5	493	33036.8	2397	31350.2	2079	2674	25850.9	3308	1992	38671.4	1964	49938.2	46659.6	41193.3	683	32744	31695.2	28459.7	1108	38787.6	44492.9	35351.9	1050	38741.9	2359	34110.1
511	6.26	383.076		rt6.26_mz383.0763							213	62290.5	323	92457.7	103537	112483	812	133899	115038	107239	301	48131.2	162126	140	67715.8	39172.2	140450	51161.3	572	977	84968.7	262	218835	893	163720	84517.1	48258.5	151	81280.3	123880	45534.4	924	101569	80362.2	55720.7	147	57450.6	587	53256.6
512	3.22	383.095		rt3.22_mz383.095							247	204800	145473	173602	108088	108503	216137	103632	227532	62212.6	218762	175302	221765	253	212074	203904	195238	126977	154737	232036	185933	125725	134933	149044	192677	151508	186106	110	189977	246684	204951	252287	254077	191111	193449	148756	178028	206542	199008
513	6.43	383.124		rt6.43_mz383.1239							80	103211	82250.2	99491.1	209317	130754	130857	149017	120491	164979	73001.7	94377	160613	119	121398	90645	140274	93260.9	177491	178480	141279	106252	217752	200940	168724	128320	121323	39	138254	1604	119958	3246	174332	148726	102539	118055	123939	147568	129858
514	2.78	383.155		rt2.78_mz383.1552							22	55933.4	72002.3	1286	84774.9	79538	71699.1	88813.3	103545	154796	200477	47349.2	65894.1	21	65447.6	37869.8	71608.7	36113.2	109792	75789.5	2678	71471.8	78965.2	157817	81344.2	2661	65634.8	18	65922.1	54092.7	1609	83241	51804.5	1147	1488	70763.9	1609	180339	49565.6
515	3.3	384.127		rt3.3_mz384.1265							49	230080	45668.5	445242	52478.4	67844.3	1819	50167.3	131568	45389.8	75430.7	115277	142515	39	245964	91667.3	114659	94721.5	1471	95795.9	957256	89366.5	104654	85999.9	126315	644067	103352	41	284955	114418	119924	67862.3	101670	720248	571553	68421.1	615959	86346.3	108157
516	3.71	384.129		rt3.71_mz384.1292							82	65529.9	1635	147579	968	38221.9	29233	1621	64008.3	32213.4	23012	66649	94359.1	59	72302.9	60375.4	75386.7	69454.9	834	1444	182490	29752.1	1347	35558.7	86084.2	176724	103162	73	74923	71177.2	71130.2	847	58018.8	102262	107651	1181	139460	33640.1	77657.3
517	1.39	384.122		rt1.39_mz384.1216							126	72023.5	51891.1	67020.8	62608.7	34959.3	99503.6	48543.5	63840.7	60566.9	1840	58593.2	71039.8	130	81722.3	83237.1	91279.7	67565.8	50943.1	75267.5	61419.2	80248.8	101353	64338.7	61425.2	88533	81677.7	216	66351.8	104324	71216.6	90694.1	48945.4	85350.5	85054	1119	76320.6	1660	73195.7
518	8.16	385.092		rt8.16_mz385.0921							86	102589	910	1425	217981	207177	90899.4	222062	160530	220960	1549	107902	154308	101	110701	104920	182857	116568	119084	105933	94237.4	52051.8	207742	137588	223152	59242.4	143015	184	120278	167886	121389	75006.2	201798	81696.7	52106.8	51965.6	50703.9	67738.3	147816
519	8.99	385.092		rt8.99_mz385.0923							439	148036	1715	2474	497694	181991	85467.4	184584	196104	332003	2075	207756	132670	252	150362	212890	193763	275554	127130	94363.4	78939.8	54555.3	226045	134631	179003	49310.4	267005	263	171310	193727	287332	73768.7	436268	75442.2	61207.2	1265	39367.8	52034.4	278661
520	7.83	385.849		rt7.83_mz385.8492							232	72560.5	1647	48483.5	134678	167671	1924	146971	130849	155347	1176	51537.8	153424	181	77330	50161.8	140708	54256.1	36796.2	34175.6	69661.6	1273	186515	50360.8	178207	59751.3	57941.1	78	89804.7	130741	64769.1	1240	154513	106471	63882.6	609	58004.8	1119	69496.1
521	0.98	385.89		rt0.98_mz385.8897							56	58011	1005	48472	63909.6	95023.7	44623.2	100862	60063.3	99268.5	835	58953.5	85702.7	120	64471.7	65855.1	74691.6	64753.7	51471.7	48746.4	99597.7	32575.2	99283.9	63517	111334	45089.3	70454.1	86	68319.1	58591.9	83109.2	3996	94326.9	75801.5	56165.5	2534	60280.8	1868	85382.5
522	1.43	386.092		rt1.43_mz386.0919							338	53158.3	77915.2	1520	2371	947	1211	1294	56319.3	966	934	54850.2	864	361	66144.5	1366	63525.4	96169.6	1180	1526	866	83184.5	1601	1377	1080	1230	72123.9	178	52002.8	84546.8	60574.4	914	71142.8	2087	1756	104934	1783	77394.8	1167
523	5.88	386.11		rt5.88_mz386.1099							53	73221.4	78338.4	89440	109789	53746.9	113103	51473.2	43924.9	75068.4	81288.7	47323	41007.5	28	70827.1	41357.8	57234.2	51095.6	154698	108563	137645	111949	60561.8	145819	40413.2	109713	50364.8	45	86677.1	41321.9	52319.2	104819	77860.1	92688.2	89626.4	94599.7	97137.6	112470	49175.2
524	3.4	386.145		rt3.4_mz386.1454							24	181929	205802	224433	310892	253334	309391	229098	91955.1	291622	258362	111081	119404	36	202515	106926	113905	115855	348683	305212	289086	314106	251427	394467	129451	241626	131627	67	210697	104817	128719	261402	111210	285091	223065	280099	229936	307716	122719
525	3.85	386.145		rt3.85_mz386.1452							53	217375	162595	305432	518440	498734	252571	383072	203310	613207	172833	130745	190216	94	239438	139705	197625	143628	288582	242146	450569	211491	348902	326495	198252	376721	178184	45	231383	182100	164454	213036	267785	280652	305674	195082	349177	229806	159942
526	4.36	386.145		rt4.36_mz386.145							24	42046.7	38803.6	55100.1	46089.6	45315.8	52953.2	1962	29283.1	57087.9	41924.4	40038.9	1397	20	40922.2	33266.5	34980.8	36696.3	59758.1	45162.9	79671.5	43234.7	31792.7	50476.4	1012	63115.8	32785.3	16	39732.4	600	41341.6	1623	36269	44712.4	46335.2	37420.8	55101.1	42430.7	37553.1
527	0.96	386.202		rt0.96_mz386.2021							12	56718.2	38760.2	55621.8	1817	3158	57524.6	49396.6	327	1590	1352	750	1173	19	33908.7	27682	54287.2	37679.4	63921.1	74679.8	56441.7	50105.1	1757	58939.4	61828.6	51682.2	1859	42	65746.4	978	1728	81955.3	1199	81671.6	1173	36222.8	1554	42096.5	1129
528	0.8	386.939		rt0.8_mz386.9388							62	35942.8	1167	30546.5	1101	70006.5	25926.7	58904.5	50088.1	64923.4	25121.7	43131.6	73957.8	37	44299.8	46272.8	56815.1	34423.4	1082	1436	36484.3	954	71141.3	1036	94397.2	34565.4	42308.6	40	45308.6	50005.7	42894.8	29746.3	58364.2	48556.9	40578.4	804	38950	1002	51582.9
529	7.03	387.072		rt7.03_mz387.0715							326	199550	1224	134518	387901	22417	101385	577935	462144	521398	1031	93453.5	501452	324	204133	102198	466438	114655	74611.3	64291.2	170279	468	659316	101724	675324	164513	95191.3	285	241404	437314	105846	881	539444	259929	107198	350	160987	656	138426
530	7.83	387.072		rt7.83_mz387.0721							337664	6994557	1302568	4736452	11897380	14133060	2647659	13667090	12138980	13655580	1693925	4521992	13597820	268507	7447479	4819220	12459780	4915874	3423303	2985294	7318849	2056433	15962540	4200573	17152520	5828770	5618428	201954	8180646	12304060	6096802	2115370	13552820	9169465	5495665	1897409	5938966	2348784	6812347
531	7.44	387.072		rt7.44_mz387.0716							81	294166	42386.4	181032	572579	29646	114317	784102	566074	704772	77784.4	164546	666695	186	303143	126535	628494	170166	114341	84378.1	240052	58097.5	777561	111621	677837	176854	138042	41	253738	557646	151369	767	584296	317517	125602	44263.2	160035	68016.1	176496
532	3.69	387.106		rt3.69_mz387.1058							110	1143703	1191122	1431263	1397132	1131206	1751177	1150171	606948	1446925	1236758	939983	814842	105	1242520	817083	969864	1059473	2038677	1895390	1477502	1331827	1199432	2192806	831044	1468271	934651	99	1332334	766146	901374	1888617	1024166	1040822	1062849	1241515	1284809	1336780	772107
533	0.98	387.114		rt0.98_mz387.1143							6414	4927671	2558493	3998983	6011707	8392293	4931314	8376369	5689819	8881892	2693205	5062816	7322151	5716	5328184	6580328	6792365	5353183	4978061	5009339	6007455	3312438	7458159	4726994	9192549	4486475	6701069	33198.3	6212351	5598291	7129505	5395357	8047347	6417774	4882375	2945185	5130322	3089332	7827106
534	7.65	387.165		rt7.65_mz387.1649							192	41374.4	57459.8	49234.5	55720.1	50180.8	34815.1	43333.4	4899	61419.7	67274.6	63946.4	25498.9	64	42707.4	41809.6	28424.8	46321	38450.5	38451.5	58474.8	58617.7	53261.9	44837.9	32290.2	63822	61148.8	52	42414.3	32705.6	60438.2	43081.3	33034.9	52913.8	56085.3	66521.5	51919.9	63776.9	68614.4
535	12.27	387.286		rt12.27_mz387.2861							107186	88720.9	109077	106246	94219.6	84224.6	96607.7	89562.5	84119.1	91334.8	112814	98994.2	93042.6	114493	102066	109786	88827.6	97990	112832	102724	103113	128696	106464	95044	94590.6	116417	102486	121497	111724	106139	97063.4	126028	112963	121667	117862	121386	119853	128404	111266
536	3.02	388.089		rt3.02_mz388.0895							40	62508.5	1606	77124.8	2047	1102	142087	2606	1395	145370	65454.7	54037.3	519	58	39484.2	42039.7	978	62954.7	127128	100979	57029	35441.8	2003	5931	966	73980.2	61993.2	60	61751.6	523	65097.9	78830.6	701	76221.1	89820.4	44558.8	62660.4	36970.4	56651
537	4.19	388.172		rt4.19_mz388.1722							22	137769	67054.6	159782	123865	135448	31959.8	240060	289036	134298	89498.5	166030	204295	34	173559	142137	254344	204128	92050.5	1483	126218	76237.5	251226	1073	278298	120982	145384	36	186908	337129	182512	64505.6	380540	282100	100167	52488.9	122501	98051	148046
538	4.36	388.172		rt4.36_mz388.1724							22	262973	104921	364509	214088	190874	136302	276584	388788	194251	132349	220889	380227	37	265609	220681	412930	228708	233720	94554.1	386422	145973	249182	111937	388433	380530	235573	25	310106	524916	297095	186869	377015	596326	259850	100821	389288	196577	236930
539	8.23	389.087		rt8.23_mz389.0866							108	82455.4	239	47697.2	287200	118701	515	3413	137018	161467	591	77155.7	87897.3	79	113460	84035.1	150722	114948	778	438	76134.6	544	155230	678	133940	52752.1	1394	57	100066	157912	113640	142	327254	85718.5	697	213	62802.4	504	111232
540	9.13	389.088		rt9.13_mz389.088							119398	3499300	390052	1618243	12441550	5492876	930327	4814631	5492673	7756061	527202	3491430	4430616	101760	3662425	3682623	6280513	4345670	1342746	947175	2447590	649714	7843251	1518645	6165989	1961859	4479034	97644.6	4108072	5814322	5019570	706244	11436530	2879307	1983559	492254	1962194	683611	5429442
541	6.23	389.181		rt6.23_mz389.1812							39	52253	161660	38082.7	58660.3	1289	106963	1926	105	1168	188546	34167.4	568	17	55348	33672.5	429	36392.2	122787	102200	43860	171698	348	140691	447	49732.9	36880.5	21	57660.6	648	37420.1	110764	398	511	811	136028	48875.9	170314	36540.6
542	6.42	389.18		rt6.42_mz389.1805							52	108504	271145	109203	151941	51942	179321	54240.7	351	87540.9	275200	108736	1230	74	123758	96213.1	96765.2	124691	255617	207187	78320.8	277170	60280.2	248258	82788.8	130472	118092	59	133511	54125.3	99915	214750	473	66397.8	65014.3	236226	106548	279713	95366.8
543	1.79	390.072		rt1.79_mz390.0724							159	60670.6	82258	1497	153166	621	117570	78028.5	83701.1	84456.6	152468	94303.9	2331	123	68865	94120	61570.6	95341.8	4540	142920	1014	176687	71379.3	203036	104354	56708.9	122379	137	79098.7	89828.8	121661	169785	2893	2366	60464.9	1214	1522	197876	120556
544	13.34	390.239		rt13.34_mz390.2394							66874.1	154825	143419	126908	267200	334524	136515	111937	167907	125056	119618	180435	195593	71581.9	168892	175408	152371	176662	216129	139081	115281	182423	201373	203814	182837	90582.4	301458	72237.2	195805	269382	208235	233881	298851	161832	187250	273609	120848	185580	361990
545	1.03	391.066		rt1.03_mz391.0664							75	89242.5	145042	3150	86862.1	69292.1	101720	1864	2144	81247.8	157879	105926	4054	92	104319	114788	95118.3	97804.2	63780.4	99654.6	98604.5	127642	2818	65803.9	83328.3	85366.2	3003	72	94022.2	2506	109694	98942.5	92593.9	2053	96515.9	165443	94735.4	158108	92562.6
546	4.21	391.081		rt4.21_mz391.0814							84	623168	566566	485888	738730	377567	648910	376946	752176	550144	583395	667309	561995	154	748385	726100	725275	842936	785094	611945	718114	689289	489096	581149	822471	683982	861887	84	812165	935408	915225	799335	850136	992278	923127	514005	719256	650592	862103
547	9.07	391.178		rt9.07_mz391.1785							586	662251	878587	1319229	378528	619827	1316731	356253	409806	365521	1127899	843481	711576	676	441136	256804	418398	420785	512788	1230048	974087	968261	443160	209554	372647	841901	228164	548	441825	341636	387782	817986	46677	913781	559039	447839	560923	758634	502764
548	5.67	391.196		rt5.67_mz391.1964							52	70757.4	614	2701	161552	96161.6	89467.9	111090	50262.3	134820	637	57777.1	1704	34	85162.1	56080.1	83224	80391.5	117337	92518.6	119568	1304	131283	149064	97136.4	62861.1	103597	26	82525.4	114346	66983.5	80507.1	2173	75088.7	60802.1	928	68566	1559	90259.6
549	6.21	391.197		rt6.21_mz391.1966							25	72021.2	54888.5	63797.1	113386	106167	4030	88564.7	62583.1	102994	66008.5	68453.9	62900.3	61	80643.5	66402.4	82025.4	82504.1	108663	3491	114891	77801.3	96111.9	131136	94203.6	94610.3	102075	38	85149.2	96107.8	83424.9	2773	59473.4	88977.4	86326.4	65731	89356.5	86796.5	82848.7
550	7.23	391.875		rt7.23_mz391.8753							144	187190	171372	111088	218501	236638	261149	292762	251206	330876	188034	174400	201719	121	222499	183820	284987	150829	292665	290349	192254	228980	257079	361734	245257	130803	173841	116	246413	268336	172493	282756	394255	206422	115798	204941	167590	262461	210801
551	7.62	392.112		rt7.62_mz392.1118							156	109079	136471	128295	158928	164019	125657	137504	106769	176344	154865	141898	159064	76	136300	130257	141226	153315	142910	121148	115358	167806	215704	146419	178447	136691	147624	126	151222	154401	141602	130879	127385	166098	113242	161457	142414	181792	152541
552	3.52	392.112		rt3.52_mz392.1116							98	120124	112742	112936	76276.9	164151	171456	116759	109432	153580	138929	56117.6	126627	184	146879	97683.2	110429	99529.4	169708	190345	170564	119581	171156	202709	123603	180568	96598.4	150	139952	122907	100943	208299	118052	120615	148781	151005	173838	136920	106497
553	7.17	392.111		rt7.17_mz392.1108							383	190856	65196.9	237676	74494.5	74845	86901.1	77955.1	82633.2	92730.6	75505.6	364347	83329.3	547	222836	370386	100145	419424	85187.2	83837.6	330458	69269.1	78580.6	102892	2339	276233	456931	530	237621	99341.6	423491	80426.2	103830	283368	255620	78554.8	295176	71105.4	452125
554	3.35	392.111		rt3.35_mz392.1111							67	111547	91287.9	77877.8	57082.8	83426.6	101726	63006.5	52214.4	70648	162028	85524.2	55012	59	107542	87499.2	119373	69076.2	76324.6	127257	113198	71018	97332.7	137472	63546.4	121241	1891	77	117993	113788	106586	115750	1648	74972.9	133246	176815	144439	137803	86388.6
555	6.74	392.111		rt6.74_mz392.1109							134	85418.9	89779.4	87877.3	100292	120168	75606	101226	82079.9	94816.3	111944	76612.7	92270.1	193	93572	101160	98786.9	117961	109054	85487.4	82215.3	116129	143633	90539.9	123696	82868.6	104840	142	86308.3	96608	103456	106930	70022.3	100852	70918.3	103979	107941	131038	99175.3
556	7.99	392.111		rt7.99_mz392.1113							131	201236	193	287655	725	176	201	951	1026	396	376	406427	2160	241	218341	439776	870	453098	586	478	384688	267	500	422	1353	387770	503781	170	228640	1176	531969	382	303	350418	340215	154	363518	239	510252
557	4.21	393.041		rt4.21_mz393.0415							68	138342	119368	132227	7158	101777	143508	104151	178833	105526	124656	147637	178055	98	153457	156594	164140	166351	135940	123430	203318	125052	130654	95453	1256	178291	171563	98	196250	204654	181182	163218	187293	199066	186000	102271	181406	118105	182208
558	5.22	393.083		rt5.22_mz393.0828							149	365144	305414	274368	383894	414809	495947	519305	507343	570550	387586	346280	436395	188	408638	302943	612364	307764	563028	466822	375016	408295	640093	496608	478259	290741	315483	132	487970	532376	318423	558812	744665	356323	272053	315737	322425	415025	374068
559	7.23	393.119		rt7.23_mz393.1192							100942	16182780	14288930	9860892	20005240	19522160	22378470	24252340	20439600	27766060	16767530	14383390	17401700	87788.1	18378360	15200950	24341140	12588470	24812310	24231510	16559180	20806210	24246300	29662720	21705030	12339400	15135970	82928.5	22161640	23955640	14328120	23936160	32169200	19271410	11269830	16954700	14359030	22578840	18201960
560	5.57	393.119		rt5.57_mz393.1186							36	269359	176759	188226	755142	738595	236028	844549	348047	892227	210093	251276	403399	61	287361	242024	409333	290663	275222	256208	263164	240481	855388	336627	506079	170460	293491	34	288818	413138	257994	217626	420589	272322	171800	177565	202398	249279	281554
561	5.86	393.119		rt5.86_mz393.119							132	691660	729378	806300	1151574	1035743	889665	1402918	709870	1216057	1002601	687581	742514	108	800917	604966	997218	670031	857395	812822	995513	881767	1325350	915899	905684	924071	678736	140	914043	948522	648411	858342	810586	956281	770413	722182	896328	951466	730140
562	16.3	393.171		rt16.3_mz393.1707							103925	95156.5	135724	85476.4	141540	153049	128118	138290	125815	149253	134590	112437	146150	75552.2	102239	123905	136789	151329	129982	156913	171421	166861	193615	145018	249688	125379	188095	106848	113914	200434	161419	122731	192215	186193	136624	127616	161922	137119	136289
563	8.88	393.195		rt8.88_mz393.1953							106	790216	1718320	1105078	416075	469336	365388	467084	198352	250007	1411886	587176	295793	211	857674	403244	334844	4329	1882997	3329651	520668	76594.2	3850	914482	221772	322627	152193	208	661258	229799	295807	2167333	943	479438	345644	621340	408438	950463	496491
564	7.23	393.49		rt7.23_mz393.4899							11	39740.8	40708.8	2894	4164	43941.9	59205.3	65482	52890.8	69427.6	39357.1	35525.7	39931.3	32	55338.5	41546.8	58738.2	41644.1	74662.6	63748.8	42844.3	1480	58508.4	81177.3	53746.6	31909.5	38822.3	31	56568.6	65276.8	44315.6	61507.4	90986.2	53715	25400.8	2232	40494.5	47089.8	48243.5
565	5.97	393.85		rt5.97_mz393.8498							41	45675.9	29060	30885.5	31427.1	28541.6	61185.2	34652.3	54097	35636.6	31204.6	890	61355.7	68	45577.8	1237	77349	1415	79625.2	67530.8	36584.8	34956	31668.2	89436.1	66974.5	34881.7	1426	92	54280	74033.4	1642	72847.3	62615.5	39254.3	26497.4	28247.8	39237.2	35713.6	27945.9
566	1.36	394.09		rt1.36_mz394.0898							66	92940	75501.2	66273.2	113496	56746.2	82970.5	76102.8	93034.2	107041	113796	77743.8	68918	162	94518.2	84113.1	112373	84263.6	114944	84216.6	152146	131355	114501	85235.8	91617.9	108863	111546	156	95076.2	83453.9	81438.4	90206.4	73217.3	71433.9	156947	89737.2	107232	125934	92323.2
567	1.05	394.09		rt1.05_mz394.0898							124	56438.3	55662.2	54424.3	3847	72750.9	65837.2	60675.4	43759.4	70013.9	60642.6	59693.8	48813	243	78186.5	57840.6	80513.4	57225.6	67086.4	64808.8	78484.6	4919	70194.6	66057.9	61283.4	59352.1	65353.6	119	76838.6	65436.4	4017	101307	61239.6	50469.5	78342	74827.4	62560.2	73526.1	60302.1
568	2.88	394.111		rt2.88_mz394.1107							89	95721.9	89429.2	111383	1062	65456.7	70262.4	976	73440.5	884	77430.5	73633.4	126411	74	101334	85685	96395.7	84562.3	68276.8	66368.5	111444	47272.7	1930	565	97242.5	94521.2	82575.5	53	106194	94167.1	84586.6	94296	85876.1	89197.9	89999.1	75823.4	96948	36205.4	49358.9
569	0.89	394.957		rt0.89_mz394.9571							1194	35558.8	38449.9	60550.2	910	27853.1	34743.4	29533.6	48367.9	59809.8	66840	62513.5	42496.6	1558	68645.6	37840.1	49737.3	66118.4	35206.8	30175.9	44298.3	1323	79172.2	1465	72331.3	84959	52380.8	1497	51427.4	70963.6	41341.9	73722.7	62767.3	81105.8	44006.3	1391	87176.2	25985	42052.4
570	3.08	395.073		rt3.08_mz395.0734							159	1187132	3075	25462	6615300	7347387	1593905	7984615	1797360	9633554	17645	1706690	1752245	70	1156564	1027462	1859462	1548558	2776705	1370190	38861	15705	80684.3	2344258	1974703	28008	1603374	92	1401291	2335193	1185857	1552644	2524214	62667.8	32235	14453	26718	18414	1503435
571	2.9	395.077		rt2.9_mz395.0775							61	605848	694512	2126847	183335	150584	941985	71524.5	38495	78636.3	1141959	61441	39273	86	709503	336427	706179	31408	28291	822973	2987744	1294410	218240	42371	61713	1898219	49750	78	563384	38944	412615	853212	33518	2303368	2081744	828679	2348311	1215961	56696
572	5.14	395.098		rt5.14_mz395.0983							71	179241	87981.5	7118	158752	120334	241374	183963	263950	169450	112334	2654	291249	77	166747	4539	359271	3668	274298	235149	115800	112619	159217	319354	308438	3932	2519	58	188598	335219	3419	223972	293763	167067	87622.5	90109.8	123159	106959	1716
573	5.97	395.098		rt5.97_mz395.0984							1066	3852481	2499137	2993136	3094354	2892204	6106205	3347316	5558762	3355328	3172123	1647887	5385670	974	4094814	1607361	6550117	1604238	7101340	5742199	3604358	3182179	3263610	7150329	6070455	3307785	1696276	538	4762738	6779714	1800010	6015998	5827534	3743991	2871157	2497947	3688674	3525464	2064156
574	5.57	395.097		rt5.57_mz395.0973							35	84952	61273.8	54983.3	100837	3449	170452	83317.8	118662	4783	70427.8	2750	149237	37	102294	44761.9	156320	2203	210650	188247	134243	81113.5	41385	222848	255641	123333	2352	49	114070	147837	36793.6	182791	114226	93111.5	111797	82318.3	140198	97343.7	65484.1
575	8.67	395.21		rt8.67_mz395.2097							195	744506	1256879	296078	271289	215218	3495051	115477	119771	68063.1	381286	162957	2169	166	808268	100130	112681	229927	3309440	2853385	70871.4	259218	85589.9	3279844	2512	2127	2528	162	825860	2626	157244	4103214	1488	161449	2130	626440	184986	1088615	110481
576	0.9	396.041		rt0.9_mz396.0413							87	67252.4	73428.3	72487.5	75863.2	31848.8	79597.4	50257.5	67897.1	65387	81434.6	71328.8	56443.1	82	79096	60183.8	72496.2	72685.8	80727.5	61667.8	86126.5	100140	59190.4	115991	81973.6	78245.1	61883.6	128	53606.9	54532.9	68322.6	60136.5	57225.1	70528.8	68937.6	88312.6	89024.4	91315.3	65779.2
577	5.3	396.129		rt5.3_mz396.1294							28	54135.6	47539.6	64438.4	70873.2	41006	72674.4	50726.8	30424.1	65007	64283.6	1259	33466.3	34	52832.2	781	49939.3	36380.8	83274.2	67792.3	92632.6	51107.8	112276	61821.8	37755.4	103983	44072.1	41	50765.3	41969.8	35931.7	93374.4	1485	101543	73018.3	41900	111116	60555	42111.1
578	12.45	396.215		rt12.45_mz396.2147							85	25216.9	3310	52743.5	1626	1878	2835	1932	2632	2158	29686.9	36854.5	34941.5	169	27394.3	25962.3	26121.6	3033	2252	1647	58772.3	1897	32075.4	1290	1952	44042.4	30689.5	215	30502.3	28876.7	27405.7	47515.8	1822	68777.3	34790.6	711	48194.3	1272	33270.7
579	7.23	396.785		rt7.23_mz396.7852							68	56823.9	55430	3313	6280	70241.9	78448.6	89605.9	76092.7	97530.4	53689.6	48158.1	60566	85	63876.7	52903.1	71336.1	43087	90100.3	89554.1	2984	68849	80027.5	116014	66726	36436.3	47629.1	66	69300.2	77192	48804.7	70290.1	111750	67575.6	1599	3180	52647.9	74087	60669.3
580	3.17	397.071		rt3.17_mz397.0707							91	138719	80016.1	89275.3	7332	14010	143687	17335	163575	17055	66763.6	129977	121350	139	110538	84072.1	143764	94633.2	151485	114530	70078.1	67863.5	9082	125280	164524	107370	122782	74	115120	148077	127228	149865	151212	113881	71003.9	91785.7	84222.1	56156.6	119659
581	4.1	397.114		rt4.1_mz397.114							244	1607473	1243088	1152435	2514585	2396360	1675009	2761926	1908461	2614510	1492180	2054754	2211478	227	1818512	2148177	2046346	1968912	2253951	1895284	1269160	1755242	3207507	2666807	2514352	1203172	2370744	164	1894480	1802504	2358289	1498242	2174578	1352678	967835	1631114	1101193	1883553	2343274
582	4.97	397.114		rt4.97_mz397.114							100	553934	582770	484957	559876	434395	615759	649803	530896	433891	764501	654135	672103	142	601605	666665	660935	650350	755353	605081	469088	726494	828650	722539	727250	463142	621622	72	636503	555901	708548	658799	728103	498678	357654	592072	457372	717816	699727
583	8.55	398.087		rt8.55_mz398.0874							335	349801	87825.9	253551	512459	522898	224460	582432	620969	626548	94000	366066	897169	335	409552	293184	877236	323431	241634	176806	456024	128463	855661	138409	1242014	245180	436509	323	462047	947500	333034	128487	645044	341678	284671	1087	361454	2210	218745
584	6.26	399.072		rt6.26_mz399.0718							194	141161	431	176919	250898	250819	726	251478	219523	264290	536	90954.5	281741	184	148976	98225.8	315427	137651	1335	728	145469	897	422177	66798.5	313344	196526	113359	171	136223	221650	123105	762	189875	153234	126773	408	136364	707	126196
585	8.42	399.072		rt8.42_mz399.0722							377	201704	40619.7	99672.4	462463	345424	189595	349475	337934	337613	48742.6	187120	396256	272	229549	149420	380519	228602	262389	210729	167438	127247	437149	372353	495235	1631	261088	179	248992	351800	198734	144466	235910	131623	127597	74171.6	110054	138540	267386
586	1.05	399.14		rt1.05_mz399.1401							131	84529.6	114947	81714.3	103807	113829	108295	86285.2	91311.8	101823	133017	97270.4	71651	190	91150	81688.8	57415.6	126774	130091	105704	69018.4	129253	106002	175677	92979.3	112573	114405	158	89922.3	89198.8	87985.6	125483	65622.1	84026.7	95495.3	119052	92494.6	125302	84530.5
587	1.34	399.141		rt1.34_mz399.1406							52	203430	257583	180484	314050	119715	235655	185558	178964	195005	355515	180150	174224	138	234381	191760	201724	200434	292499	295357	188145	352837	223444	413696	182999	263080	257336	162	235808	180535	225339	307005	128503	188232	173899	268662	196706	433760	199299
588	3.14	400.078		rt3.14_mz400.0781							81	132684	225948	154146	116024	124612	4551	127351	88924.3	38136	256816	190437	102748	46	134392	164296	4382	207141	190880	3109	157057	228051	142435	168098	157307	167348	190996	84	172579	3391	168600	5366	25208	136221	148894	205787	190477	193231	175724
589	1	400.123		rt1_mz400.1234							99	70833.7	81644.2	73151.7	108037	70888.9	100612	73998.9	2832	2913	69510.9	61697.7	697	94	56077.8	68834.2	51518.8	78930.2	107246	117676	78092.4	91681.5	91064.8	5109	64764	77481.3	2962	95	79009.1	65322.3	70579.3	82947.4	43833.3	84227	80309.2	100188	82441.3	3771	65687.3
590	3.25	400.125		rt3.25_mz400.1245							122	1386782	1041309	2058037	1234862	2015594	884779	2043082	919517	1968596	1263238	236066	1765879	116	1490181	847376	1987564	1098883	1007652	762026	2959055	1108466	2734487	1016900	1941279	2487439	1335693	130	1500216	1839746	997957	878450	388988	1733274	2033399	918088	2406753	1043657	1300902
591	9.88	401.086		rt9.88_mz401.0857							390	122351	892	1140	217251	172672	94211.9	210182	154918	256918	488	119542	173434	198	237439	143417	173493	128179	149354	92683.9	139334	704	2962	122309	162862	1254	233942	383	157108	167912	169763	942	192647	209	783	920	700	560	216099
592	8.16	401.087		rt8.16_mz401.0869							1096	551321	191068	236755	1023365	952554	489593	1136311	813191	1082195	192560	482555	848274	837	583661	536160	885115	555901	633933	469862	522685	288727	1087206	708964	1126052	305128	657395	467	590181	886461	707922	386092	1048890	456949	327315	264996	322142	378679	682201
593	4.53	401.109		rt4.53_mz401.1091							69	1910957	776488	3790009	2392042	3685230	950298	3417427	1488889	3618441	906820	1016373	1927978	67	2173374	1053159	2453410	1196295	1083757	864299	5302853	857972	5133480	1185209	2457897	5718254	1639598	73	2352549	2074855	1244464	986688	2101518	5282592	4595334	701812	5022156	867314	1611881
594	4.74	401.109		rt4.74_mz401.1087							76	647675	94373.9	41176	702498	1005361	602240	930736	814522	960720	131742	618285	1072190	64	742718	684728	1146688	791486	771770	660167	36527	157662	993449	893761	1432502	28017	1200507	41	794176	1185904	847368	621380	946617	21864	17205	125906	23736	199576	948796
595	1.67	402.034		rt1.67_mz402.0342							44	134306	1946	1190	135015	1225	145368	54622.2	81590.4	122317	121073	110734	60586.6	76	148527	93770.7	95848.1	157330	1264	179886	378	206598	93981.1	175659	58452.2	108726	117300	103	147676	115136	118513	203698	400	914	141829	1045	2677	236597	109267
597	7.07	402.116		rt7.07_mz402.1165							123	116078	583	803	278205	172748	1586	196131	610804	189447	1736	100359	547135	152	208742	1616	682735	165949	2094	1360	1705	1342	265343	1079	467905	1207	1352	149	162005	483364	1661	1868	496430	1863	707	1591	411	1642	2042
598	0.87	402.937		rt0.87_mz402.9371							146	31467	41651.6	37908.3	53382.3	37196.8	39907.3	42050.5	40038.4	62453.7	37360.4	48180.2	55619.9	162	40064.9	74314.3	58804.8	63498.6	51941.8	41876.3	50005.9	52727.5	51655.8	41018.2	46005.2	35654	49657	196	49010.8	71456.1	59856.2	45223.6	62891.8	52375.5	45515.5	34102.6	43883.4	45570.5	50813.1
599	4.95	403.161		rt4.95_mz403.1609							16	48469.9	1055	421	119487	1567	299	53451.7	917	1765	964	106632	820	34	54192.8	135324	1266	113079	199	271	1378	1632	4874	290	53131.2	470	216002	47	69150.9	1028	155722	125	379	96396.1	56704.9	797	1408	683	129611
600	1.02	403.174		rt1.02_mz403.1741							154	1778740	1230153	1771176	1648937	1432049	1105645	2024793	3174202	1141375	1190409	1333519	1731673	461	1899161	1728888	2453803	1873761	1477801	1100759	1213461	1340321	2122404	1053316	1950936	1395091	1344780	345	1971088	3288897	1630033	1200376	2629625	3738491	1931239	1407140	1884940	1415742	1464307
601	7.83	403.802		rt7.83_mz403.8021							225	96349	1549	62400.2	174163	193456	28398	191600	170006	185077	1951	61971.4	198347	130	105487	60542.1	176712	59032.3	41581.6	36638.6	97144.7	1560	225456	45810.9	244762	76761.9	67297.8	118	118934	175837	80204	1265	202037	115955	72132.2	967	76955.8	1183	85153.7
602	7.84	404.076		rt7.84_mz404.0757							1140	107581	1822	75130	327112	247096	1891	177970	157453	272921	1167	126386	158182	1013	121121	99839.6	243340	164601	1812	841	95404.7	1354	196425	1910	254901	100002	122088	718	142182	165732	131757	1216	402893	1889	84019.1	1497	85816.9	1381	289224
603	0.97	404.104		rt0.97_mz404.1039							520	1042018	743806	906527	1057177	1569602	836876	1399631	1253843	1117283	731881	1018323	1157588	972	1059796	1226239	1189006	1055396	1025260	1013427	742503	913343	1189167	897549	1332622	693781	984844	1242	1183907	1419619	1094212	847047	1578637	1672985	1160611	904977	1070086	714651	942760
604	4.08	405.046		rt4.08_mz405.0457							67	84623.9	475	129903	180679	203556	1191	229346	175628	170614	852	57956.2	253449	71	82142.3	1062	241392	64347.4	765	1131	115367	406	383162	1044	283190	73338.9	1041	71	129760	210563	793	808	181482	113339	45316	525	129403	88	1825
606	7.02	405.082		rt7.02_mz405.0821							63115.5	782476	73494.7	494316	1552343	2144361	284519	2258208	1864898	2277793	124930	349734	2179819	822	865870	371949	1952368	412583	323330	250792	649995	119391	2675714	415209	2158926	573776	337513	260	913731	1706062	414344	201393	2264571	1161206	383423	99039.1	625581	134927	484635
607	7.83	405.083		rt7.83_mz405.0826							474321	9358529	1525753	6270316	15681550	19303910	3398858	18284940	16396030	18161980	2039183	5941858	18239580	358668	10058250	6369094	16953400	6359231	4388136	3757890	9551266	2474668	21070470	5443453	24035270	7850463	7220787	271925	11358040	16841950	7912877	2757673	18658910	12241060	7348299	2352439	8005452	2866729	9468129
608	5.47	405.083		rt5.47_mz405.0826							90	86248.2	480	56909.6	54722.3	2729	794	2633	62592.3	1932	690	77503.3	86446.8	32	70106	62632.2	96741.2	75833	584	618	47800	979	111376	310	98438.6	39544.7	74613.1	51	48672.5	80375.8	77586.2	501	73835.8	62584.6	523	186	953	144	79985.7
609	5.75	405.082		rt5.75_mz405.0823							67	93737	587	67530.5	187798	181449	63480.8	218161	249715	213135	49199.3	89704.3	199268	122	101628	73054	211676	96662.1	54786.5	37860.7	96920	286	264625	56860.1	243239	78467.6	80688.3	44	99502.2	213138	73069.1	43011.8	152859	85133.2	670	429	61709.3	214	86690.6
610	3.08	406.128		rt3.08_mz406.1282							180	115375	113789	91111.6	107610	61973.4	1538	93084.8	191786	55720.2	96490	95412	110228	176	134616	113758	142256	133021	122220	900	98466.4	126192	119606	1293	126742	100597	102018	146	123532	215690	143666	82930.7	180628	225290	97422.2	113546	112457	120426	100568
611	2.65	406.161		rt2.65_mz406.1615							45	84881.1	67926.8	227282	26604.3	1998	56555.9	1436	120896	45460.2	73186.1	54372.7	142590	71	67250.1	119273	141634	68454.8	2134	2333	182026	1964	62329.6	978	144221	164056	110660	60	100254	145918	120390	59990.8	173616	158603	122620	1491	172141	1980	66197.6
612	2.68	407.076		rt2.68_mz407.0764							90	1515445	1818375	997692	2115692	1062596	1261669	988046	1662446	1782494	1774160	2346525	1509590	239	2008022	2546458	1944251	2610126	2159535	1738060	1477427	2111772	1348407	2556930	2412162	1509868	3347966	234	2652714	2921886	3208747	2506978	1802236	2288961	1599078	1632678	1516984	2361156	3068094
613	6.14	407.098		rt6.14_mz407.0977							206	307640	719452	176739	431667	310176	786626	500864	412059	424872	792696	462702	223101	347	423368	520230	521300	500242	852663	896793	376422	828342	319720	988996	252249	268307	486967	293	480314	517406	429659	895538	546978	256438	266802	849310	300163	939573	443350
614	2.84	407.166		rt2.84_mz407.1664							36	130625	225772	144740	122994	96199.8	159044	101387	120969	70471.1	259509	184417	81192.2	47	132583	146650	118604	263928	151930	127677	182808	215194	124217	101519	70991.2	147072	147790	52	136973	154555	157260	160441	126568	204142	155374	191461	185690	233294	112759
615	3.4	407.171		rt3.4_mz407.1712							19	328127	353901	370168	186038	118895	270898	184491	363711	164998	501848	568199	385662	26	312189	629992	383089	570279	213764	244756	291878	406013	260292	208064	457486	478830	541428	45	353550	393525	642946	286305	280130	417085	365166	382668	448551	464039	617016
616	16.12	407.175		rt16.12_mz407.1746							354	46380.3	35419.7	60693.8	65646	51430.7	70805.1	53206.8	48137.5	74338.4	43799.5	44469	65721.8	211	66784.8	60621.1	55610.8	847	54866.2	65301.9	87380.9	51974.8	53238.6	59770.7	72903.3	40129.8	51979.7	228	43859.8	42262.6	46542.8	468	56485.3	55864.8	1053	667	36648.9	48602.8	44007.8
617	1.06	408.105		rt1.06_mz408.1052							23	45417.3	1520	1153	59262.5	30794.4	2151	48454.8	1695	34340.9	52648.5	61255	49125.4	78	48356.3	59878.3	52408.1	54387.1	36944.8	1757	51318.5	59641.7	61803.4	2453	43819.3	1315	57881.8	71	49190.9	57003.5	57810.9	855	51362.3	34998.4	671	1331	1589	1417	40030.9
618	19.79	408.788		rt19.79_mz408.788							105293	102789	75137	90193.8	84424.4	92478.3	95355.8	78586.6	80475.4	79852.3	89525.9	99508.2	116967	118006	100345	91633.2	118426	100002	90456.9	106478	108203	106226	120437	119129	106069	66045.7	125274	149091	51690.5	118271	135839	136148	63970.8	94960	117183	141458	122692	64159.5	138517
619	4.09	409.171		rt4.09_mz409.1714							130	824585	1353039	577355	1000346	1065128	607637	1173005	1022103	1139406	1516275	757578	1089510	153	852031	761589	1238601	812189	735332	642945	728845	1673930	1039781	803476	1234311	641523	903242	60	883409	1142323	699032	613021	1139590	543683	553877	1395811	629077	1701653	842826
620	17.72	409.19		rt17.72_mz409.1904							411	289792	221384	440342	283746	350730	298635	258954	381293	417178	390633	233120	529733	463	382741	311644	484159	262170	212799	241790	302613	264354	423017	242629	317278	282746	353771	412	390347	385094	272363	215826	428254	373365	288992	195421	285810	235686	273510
621	0.9	410.072		rt0.9_mz410.0715							270	36291.3	46862.3	41570.2	64714.1	2310	53312.7	37706.2	47191.4	47443.1	61910.2	61271.7	40232.2	171	35266.2	32780	29824	46976	54351.2	48196.5	37433.4	56600.9	37735.4	67515.6	31803.4	43545.5	64597.4	92	44058.3	43179.9	38683.5	51443.6	39149.5	56199	46323	34222.7	61747.3	61594.2	69006.3
622	12.59	410.221		rt12.59_mz410.2213							67352.9	91944.1	108805	110831	122916	129057	94118	67626.3	90095.1	69551.3	99428.7	111372	105535	72584.9	106590	119819	101107	114164	131441	102309	106994	136080	109028	125408	97031.3	101996	183302	82593.3	146430	134868	143183	187781	160622	128899	152442	200514	141760	148292	187807
623	7.52	411.072		rt7.52_mz411.0721							1021	356212	2071	298074	1002871	306757	1407	278769	530909	429976	332	453374	410653	819	377177	336678	507767	522971	516	890	307132	727	786256	1918	375036	301965	358218	785	454426	397894	454451	1565	866082	320810	283526	1053	282098	1057	419212
624	3.75	411.092		rt3.75_mz411.0925							29	34995.5	661	1765	38340.6	42953.3	39621.3	53249.5	2977	71426.6	40538	884	55950.3	23	39802.4	574	62376.1	6414	51203.2	53417.8	43902.8	5967	66411.7	46155.8	66204.6	6097	26587	14	48815.9	50227.8	15662	42114.7	64377	39210.2	12777	18561	42012.5	41578.7	11932
625	3.82	411.127		rt3.82_mz411.1265							33	259837	268024	201240	396975	406122	332524	398417	201168	436759	304135	260809	218234	58	300415	249301	295592	317498	484570	368894	325408	350525	426580	517012	282340	224251	362135	54	322970	260396	298085	325241	273058	240074	217452	298846	229138	371702	310405
626	1.65	411.126		rt1.65_mz411.1261							530	81522.1	14307	9825	58948.5	2034	287748	133094	118530	178044	205491	158688	176812	1044	100363	61848.9	133684	303974	10753	349218	4152	22061	131493	273529	182108	189175	260709	1207	324898	189468	78289.9	279968	6314	15848	244516	4172	16187	311209	166647
627	5.79	411.13		rt5.79_mz411.1295							159	2426422	1344336	2563884	2120135	3073035	2745771	3290589	3571116	4516482	2013644	2309780	3895924	154	2877877	2358013	4591031	2415645	1972510	2285693	3107078	1761253	3648158	2538442	3547006	2750863	2443495	106	3228733	4855320	2440262	2890452	4717912	3215468	2585533	1212760	3395237	1866743	3156178
628	7.27	411.206		rt7.27_mz411.2057							159	819078	440714	226999	75701.4	1986	3615551	2420	2353	2244	1099809	122529	2123	174	395228	110120	152506	279864	2068863	956527	141585	298204	3867	1835989	2322	1676	2587	195	106827	1599	3945	783903	1723	3625	76942.2	373905	2128	425254	3555
629	5.91	412.106		rt5.91_mz412.1062							71	57178.3	8427	67359.2	61615.8	87985.4	49309.3	70220.6	112254	117815	45066.3	65739.9	85325.9	90	67162.5	68626.2	116238	57135.7	47370.8	61788.8	68464.7	51037.3	119570	58032.1	114210	104722	72209.4	34	108781	117403	69605.2	57689.7	134196	113810	74343.7	50827.2	104486	42959.1	72837.5
630	6.6	412.109		rt6.6_mz412.1088							193	598170	430358	565906	628290	660787	566738	646749	723625	653798	474027	517209	778749	147	709531	606732	822861	561523	706780	637861	647627	609258	822090	706973	833613	679030	631307	120	785942	867766	682156	768086	849765	793950	591000	574639	684143	693589	708115
631	1	412.146		rt1_mz412.1462							104	236609	303295	419544	236267	145236	292406	181262	159253	149351	255814	261928	131572	79	281435	303135	152316	356010	438175	323783	317717	332516	234354	299346	158645	350599	224468	66	299393	162391	287042	340349	99502.7	546109	411560	323972	355199	341623	222806
632	4.25	413.063		rt4.25_mz413.0632							75	319649	361960	221441	321701	254837	323301	223553	370157	313098	324266	336727	260769	118	366944	370497	339078	375856	357005	362973	310109	360129	255775	303003	403886	301996	430805	141	411217	419396	431687	420326	392697	419240	489935	353992	363830	375390	429629
633	3.15	413.077		rt3.15_mz413.0765							54	424466	351613	271417	1344727	536608	230115	345600	599125	563310	570545	459939	356193	78	550866	452303	513653	280341	417708	361845	478141	521798	543968	1067461	688030	390745	697658	66	544124	437716	615391	651162	336382	630806	512730	631073	424200	915418	640408
634	9	413.087		rt9_mz413.0872							2648	717596	115286	130143	2422767	875954	374606	860341	901762	1551584	136097	1084914	574186	1730	774214	1022672	911897	1295239	599209	431927	382928	245461	1070834	649945	816678	177155	1313364	46198.2	807294	942598	1434852	347897	2044047	273916	240562	157778	186073	244572	1458204
635	1.1	413.092		rt1.1_mz413.092							88	50189.5	2487	58249.1	169162	210109	4420	220089	68195	212359	2103	71220.2	123944	93	85107.9	77965.3	82158.4	65202.1	82381.6	71042.8	104383	2055	182569	77868	183465	70834.9	89472.1	186	81695.9	2724	89081.8	58202.9	61148.5	2076	1257	2910	1353	52246.3	80197.5
636	4.01	413.109		rt4.01_mz413.1091							29	97800.3	50305.5	163683	111354	153997	78929.1	172015	237188	203165	73056.6	131446	281898	33	157858	126880	270128	131524	116234	103849	157582	79327	255477	112753	252656	201027	146933	22	99056.9	253539	157062	81718.2	253496	208740	123664	55813	187701	73517.4	159812
637	2.54	413.166		rt2.54_mz413.166							20	135579	110713	86891.3	149888	137979	102408	57148.2	30271	172614	35705.3	77964.4	100221	13	143851	101601	103732	154843	141935	125209	116160	122520	45343.2	36893.8	135238	28451.7	104793	12	107638	146580	100376	143542	104619	47962.2	75650.7	79716.6	63072.6	33767.8	90962.8
638	13.99	413.201		rt13.99_mz413.2012							172924	142145	363	1213	110945	109755	83379.6	89428.4	91299	81548.6	1039	90631.7	54469.9	628	102606	601	78465.8	79411.3	130347	94651.6	91864.3	84852.6	84343.7	76073.7	64630.3	863	92519.6	531	79075.8	706	93426.1	1206	74489.6	1354	280	415	661	1193	80216
639	6.73	415.067		rt6.73_mz415.0665							153	155515	43301	219248	310086	275099	68570.1	263072	267908	165090	52964.1	94310.4	382830	206	177669	90765.9	317763	98212.1	64947.2	66836.9	184570	63628.8	504430	98291.4	372714	206929	115111	179	185988	250664	105013	3430	184554	192400	139720	2298	157508	3797	117113
641	7.6	415.113		rt7.6_mz415.113							107	70674.9	50143.6	1724	94832.7	92398.4	56886	138971	47681.2	88032.1	59230.9	58855.1	112033	52	70588.1	42158.1	69134.1	675	82868.8	52403.7	53264.9	59173.1	121368	51046.3	62424.8	1348	60866.4	76	78351.1	72334.2	60316.3	56654	96850.1	42333.7	1314	82764.7	71570.6	70490.9	46692.2
642	2.98	415.117		rt2.98_mz415.1173							21	82689.4	112386	123426	62412.8	92518.2	97325.4	106209	101751	161698	172496	71913.3	91229.5	19	91400.6	59381.4	99452.2	72957	95012.1	89024	155907	106842	104034	80214.5	113918	182180	71209.6	25	97049.1	94577.7	58007.3	97424.2	35024.8	82121.9	99891.9	83740.8	141456	101013	62512.2
643	4.01	415.123		rt4.01_mz415.1229							29	117449	2669	133875	5663	4859	91008.8	8193	198372	6207	2788	5022	231662	19	130957	4971	207371	6004	5653	3519	133269	2413	222995	1475	278438	135734	121005	32	144245	230434	117595	82002.9	251998	183844	2082	1558	144881	1769	142810
644	3.43	415.125		rt3.43_mz415.1253							55	46133.4	2041	1851	1727	1617	27110.3	2024	46174.8	1594	48823.6	1463	52899.9	44	39100.4	1542	2082	52742.7	1465	2128	1674	45243.5	2026	1728	62426	1744	1532	48	39920.5	48030.1	50243.3	1104	45957.3	1018	1196	36678.8	1262	43185.2	1456
645	17.72	415.207		rt17.72_mz415.2069							256	76508.4	764	111082	1358	793	72791.1	77857.9	105005	634	463	646	160538	228	80904.3	591	137190	398	1087	612	122596	83802.8	104887	1220	107089	93549.9	82711.4	169	96118.4	91217.9	86684.7	1466	112856	121002	76731.8	526	98685.9	703	90959.8
646	13.18	415.317		rt13.18_mz415.3172							45386.8	60466.6	74097.1	68519.3	74421.1	63624.9	72714	66868.3	64439.4	74567.5	74762.6	64900.1	74889.9	40723.8	64169.9	67531.2	65489.9	69614.4	75867.4	65639.1	67037.2	76282.7	88090.9	71899.3	69322.7	66081.4	79428	42451.4	67742.8	75060.9	74444.8	69440.7	76223.9	75380.5	84421.9	74045.3	73088.1	80637.2	72078.7
647	4.7	416.077		rt4.7_mz416.077							72	46828.2	94017.3	48999.9	24591.6	32138.7	164	2238	71361.2	32124.1	47953.1	90626.2	75868.5	49	52376.1	89451.7	86333.3	85677.3	978	50135.5	44976.8	106281	455	40446.2	80121.7	48420.5	51136.3	40	88853.7	77598.6	88839	103408	85296.1	73876.2	83666.4	105407	86959.1	118427	95666.7
648	8.6	416.111		rt8.6_mz416.1113							89	57232.5	109483	823	83309	102680	56399.7	112413	68901.2	141082	125810	76986.3	113560	48	63333.8	70567.4	82933.9	71749.2	70219.6	61660.5	129	115109	121442	62174.1	107639	390	62182.4	58	63093.6	88542.6	73039.7	54771.6	69819.8	160	522	112366	295	123486	65572.7
650	8.42	417.082		rt8.42_mz417.0819							533	522453	105037	237192	1201037	983801	502444	949672	666044	857000	123178	433906	865728	515	554819	379036	914643	463842	776904	597885	371828	346887	1218228	1123322	1038858	289429	602450	833	599589	732216	463701	372156	647800	327933	258611	280506	262181	375910	587180
651	5.96	417.118		rt5.96_mz417.1183							413	1949236	1012556	2006030	2801783	2496912	1583227	2654483	3432626	2717189	1153149	1733253	3859494	565	2151628	1563933	3878442	1905927	2033556	1585991	1925049	1431896	3748227	2199143	4677732	2118989	1914030	524	2651453	3761473	2116046	1359232	3249583	2566296	1549217	1092262	1834272	1475431	2138799
652	1	417.123		rt1_mz417.1234							2433	51757.4	3247	3030	5980	5917	2961	4195	2268	66625.2	1633	2620	42722.2	3127	39563.3	60258.7	47169.8	4565	4869	5444	6520	4003	2847	77514.9	52357.9	1695	45022	3504	60848.2	51783.1	69562.6	4113	2913	3234	3266	2270	2309	60184.2	49298.9
653	4.89	417.14		rt4.89_mz417.1396							709	226744	105633	295443	63909.1	322492	124876	286503	351254	356996	145148	206157	99634.7	634	256993	153908	84671.7	170243	71788.9	60029.8	276216	135005	74107.2	3267	100423	388030	112086	297	102719	86286.6	118708	135093	76745.5	126058	105965	141166	219226	140301	192038
654	12.59	418.922		rt12.59_mz418.922							2392	44117.3	49374.2	41693.2	96001	105355	55448.4	63932.1	66012.9	60174.2	50994.8	114829	97586.4	25812.9	56269.1	59974.5	66795.1	66573.6	74139.6	61630.6	48481.9	62590	87872.4	80431.4	80656	48787.2	89852.5	25355.2	63019	78290.2	96332.3	78899	90409	62657	68416	86988.6	49771.1	62009.3	96570.2
655	4.09	419.097		rt4.09_mz419.0967							108	57862	118692	59723.7	82992.2	116936	74864	87615.7	65549.1	83184.3	97277.6	99472.2	82524.2	76	69420.8	104883	61166.5	76051.3	45464.4	99685.9	50841.1	134853	95938.5	111132	70029.9	52868.3	100487	63	77832.9	62735.5	96053.4	76576.4	82823.8	95388	70029.8	142407	60051.1	133013	92158.8
656	7.33	419.098		rt7.33_mz419.0983							512	2747482	366052	467416	6351930	6195551	1658605	6926065	4488626	5161093	297039	2972913	5136204	720	1906112	3224457	4584631	2813193	2137039	1564539	1506319	474756	2932503	2617848	4965618	560055	2693324	516	1962180	3392860	2727714	1063060	3821204	1328055	853901	517900	594166	863310	2632047
657	3.35	419.13		rt3.35_mz419.1299							58	76708.1	64123.2	67113.2	57096.9	67025.6	93920.6	68410.7	76468.5	62983.5	61159.6	53019.4	80305.4	93	88567.2	58315.5	81654.6	64406.5	103449	107782	76613.2	85272.4	96610	71573.6	79878.1	84472.2	44189.2	73	81438.3	88551.3	66881.2	98566.8	48723.6	77911.2	111986	92999.1	104808	92339.3	52827.4
658	3.52	419.13		rt3.52_mz419.1302							31	72780.2	63148.1	74762.1	54009.4	92917.5	113610	83235.5	69213.2	89491.2	77268.7	56882.9	72326	25	75943.3	54833.8	77133.9	59382.7	98309.7	109044	97193.7	73394.5	89454.3	104738	73771.1	117066	64131.9	47	96951.3	67361.4	53729	113057	58385.6	75929.3	84167.2	90714.5	112946	86672.3	65191.4
659	7.73	419.228		rt7.73_mz419.2281							51	194729	145282	137806	183597	177924	224130	82504.2	167171	76813.1	160922	224512	185886	129	202942	203458	195227	231837	296177	239674	322288	99350.5	87319.4	351960	104050	249633	105053	73	253179	99477.2	297678	248427	70592.9	262144	258823	162946	232844	227800	308707
660	6.71	419.229		rt6.71_mz419.2293							52	32742.6	1275	30271.7	42897	41241.2	26417.2	37123.8	1715	45079	1430	38764	1656	52	38546.5	1494	34603.3	39824	37141.7	28929.7	60778.1	732	45939.1	40403.3	1338	59249.8	39404.1	33	35545.9	1777	30813.7	1708	34818.9	42556.8	42532.8	1098	2168	1583	1300
661	8.78	420.137		rt8.78_mz420.1365							80	65143.4	1299	652	1199	1169	73635.1	132756	43008.3	1825	1446	74558.7	40035	163	61888.4	74492.4	1087	89563.3	103358	72648.7	1285	826	57013.9	107882	149650	576	105511	80	84494.7	87239	97055.8	61348.8	42638.4	538	492	820	622	890	131028
662	12.59	420.25		rt12.59_mz420.2502							2782012	5173135	5203482	4763752	8366926	8682533	4862915	4380663	5447759	4795295	4605598	5779087	6636389	2855986	5684186	6084760	5941903	5999227	7031819	5539757	4859546	6228625	7050951	6631165	6197209	4245235	9274924	3182929	7053826	8226057	6801082	7995438	9052749	5830947	6181467	8696184	5414283	6638194	10561680
663	1.22	420.996		rt1.22_mz420.9959							84	54534.8	45643.6	53593.3	62215.5	1421	39175.1	43915.6	83578.3	47815.7	67180.9	66642.1	61687.9	97	57354.7	67993.5	61192.7	51133.5	40807	52118	57159.3	64385.1	2162	52099.1	79221.6	68727.7	84794.5	136	57292.2	48460.1	64099	38583	70062.2	75259.4	75602.1	875	73384.8	56176.4	84223.4
664	1.1	421.074		rt1.1_mz421.0741							299	311169	281587	282720	211688	216785	220562	284926	477699	340680	319367	332888	354441	181	338481	372129	459108	320964	240154	224940	255444	262316	323279	171816	368009	284133	316251	354	328212	365633	347065	337148	448903	400191	334509	205478	402689	266810	386196
665	4.04	421.074		rt4.04_mz421.0742							77	76807.4	90914.6	60673.8	3988	140353	115163	130705	167476	107903	107211	71040.8	66161.3	96	68223.1	174476	71735.1	53638.6	102889	306747	84034.2	247012	130912	225844	63860.7	60022.7	79304.1	71	103905	62869.6	42213.6	117760	159580	55310.7	51453.1	229442	50936.8	92104.2	69111.7
666	4.9	421.135		rt4.9_mz421.1352							99	180857	197669	100268	237066	247550	263863	326995	213157	343885	235238	177376	243232	106	206035	193527	287170	166722	307869	278630	109844	227048	321725	321823	280831	89285.1	202614	70	214510	205821	212499	279074	303734	1189	70869.1	170206	94684.9	237735	203012
667	6.58	421.147		rt6.58_mz421.1473							34	67948.6	53292.1	549	204339	206866	69267.5	139296	135874	132136	2420	79759.9	164289	102	70013.8	76796.8	86919.6	80313.2	84518.2	77581.7	1002	70337.8	116318	114970	195786	918	88674.3	72	66922.4	159944	67207.5	71407.5	86768.1	641	918	60248.6	2055	73892.8	96258.9
668	8.25	421.15		rt8.25_mz421.1501							1432	2630070	910050	320711	2529176	3183138	2896706	3948793	3925041	3831290	1038033	2316388	3470145	831	2670490	2097693	3689384	1940044	3465441	2608044	537488	1238027	2938581	3978983	3224525	302366	1892387	343	2772393	3749629	1928268	2391307	7023542	810566	261550	904005	388264	1204695	2802484
669	3.85	421.18		rt3.85_mz421.1797							19	127253	118687	198415	81942.1	85030.9	167343	110321	142791	53909.2	140209	139258	184033	18	138296	125595	164479	174097	127525	96025.7	175184	116246	111726	90425.7	155518	205718	145834	9	134892	176061	145800	142879	144608	168174	103842	89406.4	180105	130687	116161
670	4.03	421.183		rt4.03_mz421.1829							28	198153	221975	313590	156730	97833.4	370213	3467	87844.9	1825	253276	178901	260086	42	223533	122164	197859	179521	306401	188528	371788	163630	88723.5	123932	189351	387256	158838	30	246680	187431	170711	326952	75175.6	201941	183596	127736	298262	242337	170116
671	1.37	422.087		rt1.37_mz422.0872							78	461719	290328	257502	87506.5	196431	313464	8041	456766	200912	341852	447869	479548	153	505739	604355	631860	548215	118298	185735	386254	108074	312166	230694	494585	379242	430257	199	499031	721961	516232	369757	821065	430780	323380	100269	389278	131250	321392
672	3.9	422.106		rt3.9_mz422.1057							53	155113	167258	46481.9	5079	156545	165634	131727	147307	126099	81187.5	58670.5	31109.3	59	161353	127014	158471	146994	204772	217056	68093.2	80512.9	155637	196019	137671	56648.8	140785	51	71699.1	151627	139764	231677	55566.5	51646.5	104247	179399	137011	183349	138487
673	3.63	422.107		rt3.63_mz422.1066							21	129436	143868	142583	37312.2	104244	158945	97835.5	94220.5	114320	154123	128500	97881.6	47	140592	125922	111722	119242	160259	165398	174659	130582	133308	158576	113495	168596	133211	45	156673	55460.9	132760	191225	89085.1	54457.3	131630	157418	159752	135386	143710
674	6.55	422.123		rt6.55_mz422.1235							76	92809.5	122988	89175.7	103626	83826.8	135144	103286	79830.9	116734	155543	82142.5	68108.4	45	87717.4	62784.9	83498.9	72473.4	128378	130558	97506.2	131999	78862.1	141989	93265.4	90524.6	76761.9	73	96882.4	69167.7	76753.8	125043	88503.2	75609.3	65880.6	93098.6	86047.4	119036	77595.2
675	1.3	422.123		rt1.3_mz422.123							70	146383	111469	67473.2	267134	80027.7	101726	328010	248156	134606	131896	124190	106859	123	147892	146213	283611	180906	264381	8238	133293	309517	11132	82281.6	129077	77932.3	106510	146	150374	223391	164432	116621	307666	135115	72167.8	239271	102014	307975	94700.4
676	4.62	422.157		rt4.62_mz422.1566							89	435468	3314	485368	167563	217198	195306	208959	648362	179095	117295	406767	722593	100	489057	398523	789256	439379	116357	1617	550363	80744.2	367784	1826	883508	640242	403823	71	532991	781014	480035	188994	599421	980893	362467	3238	527346	2620	476173
677	1.77	423.071		rt1.77_mz423.0711							320	281283	122552	251729	775346	3151053	271599	354214	98819	3472102	56920	1362613	1849809	207	427699	205673	699373	301332	4308012	233803	3641537	149279	84452	135308	3669047	72597	2016980	233	329433	686600	292703	321634	5389935	4816375	167119	1522520	279388	61597	84007
678	4.55	423.091		rt4.55_mz423.0906							98	225894	76043.2	331756	211558	268694	126478	338346	103437	251702	96889	172860	143736	53	254394	185364	149294	189048	131865	85114.9	350651	100737	364942	106527	166167	430731	222634	47	280848	144014	93424.9	133386	287320	423368	328022	87186.9	397458	104839	228250
679	5.3	423.186		rt5.3_mz423.1864							66	131951	127656	295412	994	103105	117575	148698	66432.8	2337	2393	685	267872	66	114572	1068	148492	1380	2266	2051	257310	691	116439	2037	284060	237039	1015	66	107998	96263.8	717	1614	105596	79366.4	80678.5	898	159975	1419	1244
680	2.88	424.092		rt2.88_mz424.0916							34	122783	184377	171631	127864	1823	129028	40112.9	125026	64294.3	148734	116434	139454	42	164215	155452	136263	193430	133948	113871	251798	166591	65287.5	60706	152031	233593	163959	58	194927	190534	193566	167857	138199	243753	188792	98755.9	243458	140115	134872
681	3.32	424.121		rt3.32_mz424.1209							286	82119.8	93915.2	98495.7	76372.8	115999	114722	107426	123954	92619.8	125463	84911.9	118044	236	79752.4	67363.3	89816.7	63253	100683	131169	92874.4	110333	127361	104972	95073.2	129793	89469.7	159	103808	75887.8	71954.3	88990.4	113698	117674	149772	175633	150806	124872	104051
682	3.53	424.122		rt3.53_mz424.1221							104	147934	112831	110401	128880	227126	207113	204954	143085	233609	148534	83616.4	131965	87	163634	86003.9	162421	92228.6	180379	220522	169373	115646	225685	234871	141212	170552	97104.2	68	156858	120999	89623.7	240120	121684	119044	151340	120797	177456	128180	104089
683	1.42	424.135		rt1.42_mz424.1351							427	395532	447599	380358	550500	151896	533368	301344	370704	474510	539632	652239	391846	350	504468	760500	494626	663823	413282	454086	366936	713310	579789	431153	388064	411506	721655	301	518879	568150	736337	581466	244221	568708	448969	323000	402228	600614	655447
685	19.76	424.783		rt19.76_mz424.7825							73754.6	80493.2	60684.8	83165.7	742	944	347	73054.7	73896.4	72666.1	66605.4	1060	88990.3	117902	74960.1	79634.1	69578.4	72752.3	72919.5	88703.4	86838.2	86397.8	79887.1	82194.1	88672.7	94766.1	87701.8	132609	78916.9	93367.7	85723.7	95972.7	96995.6	91703.7	105218	119250	108397	97606.3	90569.9
686	1.02	425.078		rt1.02_mz425.0782							168	99429.1	109612	115141	203062	154490	107710	175805	125216	8371	2957	415294	117774	69	131163	132226	123249	165780	135960	123020	110789	138203	3978	5392	117061	116486	111805	217	109138	5971	142761	159914	123436	132455	3634	126932	136057	117957	118272
687	16.12	425.147		rt16.12_mz425.1474							170	45938.4	48269.7	68841.7	72944.2	52144.4	58620.1	55186	53012.6	72314.2	43862.5	46970.8	54398.9	254	51667.3	44336.7	60713.2	944	55070.6	57460.9	71078.8	72395.4	52742.1	71597	53453.9	47347.7	66402.1	160	54709.6	42098.9	47119.7	976	59148.2	56300.7	555	766	44356.5	54242	48372.6
688	3.48	425.156		rt3.48_mz425.156							87	197917	218468	199556	257862	277397	276785	286441	4958	280874	290586	184017	180301	65	204875	170051	174214	183311	271112	263559	251772	235575	283933	302601	157539	242242	195190	72	218529	171119	174134	271418	141082	177497	195317	241111	201651	245358	181480
689	6.52	425.181		rt6.52_mz425.1808							55	50839.6	44255.4	1824	31656.8	56021.2	86967.4	63194.5	33194.3	73349.4	47943.4	1765	61958.6	77	53951	34710.6	64186.8	43497.4	94388.6	80102.2	40532.5	54666.7	69782.1	89298.8	74814.2	36129.6	35727.7	90	54708.1	48842.2	38267.4	99489.6	72689.4	39464	1341	32690.2	1601	46075.5	35055.2
691	10.16	426.083		rt10.16_mz426.0831							533	103249	93065.4	94022	156407	104332	94349.1	128124	165289	111777	93130.8	110086	145747	300	109548	104523	162465	119756	95662.6	92904.2	88599.1	92198.1	137821	93281.5	142748	75971.1	95778.7	229	110840	176605	105312	89990.1	140948	97047.2	70770.6	74423.8	82090.2	80709.2	101076
692	3.17	427.055		rt3.17_mz427.0549							82	109972	148616	123887	230203	5717	113744	150622	155342	135156	192447	173915	96868.9	75	144177	122704	126187	143772	155728	134967	183367	184303	120126	181021	133831	157144	159988	54	133113	220726	144200	129485	200729	196296	185154	137166	134879	202624	138536
693	6.26	427.066		rt6.26_mz427.0662							154906	3187373	617565	3917266	4722235	5331778	1059934	5764085	5417937	4903568	856861	2215549	6967208	139989	3390237	2087508	6154710	2296762	1144051	952504	3385955	837608	9728196	1280574	7277962	3581662	2286380	94863.4	3514404	5226747	2463625	869226	4786269	3957268	2676568	620374	3293239	741443	2402771
694	4.99	427.066		rt4.99_mz427.0663							143	681923	84366.3	738603	770184	966465	91770.8	976204	1039613	1083264	89901.4	345170	1381710	164	631848	312556	1187778	387958	126734	71496	601111	94753	1663481	122441	1518209	584196	273995	156	622338	851766	399421	2077	931720	729698	417194	1116	528449	873	433075
695	17.72	427.163		rt17.72_mz427.1628							455	194564	173103	261134	187586	270629	277104	257508	277340	248515	284228	177242	299736	341	182589	243801	274762	171143	199598	259500	234621	180236	229550	132333	302263	208088	305358	391	217992	280243	339394	189050	380762	364058	202520	141154	124091	181184	240023
696	3.4	427.171		rt3.4_mz427.1714							7	110003	97968.3	176066	144291	142953	127460	111175	97889.9	170015	136918	98066.2	98804.3	21	117298	87510.9	107864	82217.6	137301	124094	177854	125708	234674	159979	96871	168361	100181	9	127703	109730	96936.1	140780	95618.7	124936	131459	106179	169748	124140	89386.6
697	8.16	427.721		rt8.16_mz427.7212							61	48115.5	988	1544	93039.2	83228.1	39318.7	90844.2	64384.7	95021.9	1188	38715.9	67513.7	57	49711.8	60644.2	63350.6	37913.6	53055.6	45211.8	39400.9	1724	89858	61370.3	88229.7	1104	61513	67	46481.2	69161.5	55035.7	1627	85585.3	28668.5	2755	1582	708	1504	60502.5
698	9.58	428.185		rt9.58_mz428.1854							351	38351.9	41109	1207	52349.9	50449.6	48135.4	46561.1	1745	64215.5	46368.2	56260.9	48784.1	280	42141.3	42781.8	32656.3	47327	63599.1	46178.5	40817.8	50770.2	72082.7	57095.7	53179.2	561	59181.3	141	48827.8	786	50291.4	45132.9	45032.9	1074	960	40066.4	811	50649.3	42581.4
699	0.91	429.019		rt0.91_mz429.0194							1145	38290.4	29629.1	41225.2	26089.4	2225	1146	37179.5	41224.1	44282.2	46979.2	32916.7	44502.7	1379	45720.7	41494.1	54155.6	40147.2	641	1684	41258.9	1578	49645.7	1766	43167.1	39275.8	33032	851	43403.6	47429.7	50107.4	1181	64117.7	55232.5	36841.1	851	49109.1	38568.5	38174.2
700	4.27	429.028		rt4.27_mz429.0283							76	66160.6	77530.9	53774.6	85960.7	75836.4	68022.4	55895.4	86268.5	70239.9	70639.8	73720.4	70079.9	137	76870.3	1992	73780.5	1738	104638	79538.3	70636.2	69001	71648.4	78350	78511.3	62073	1365	112	93368.1	100430	81374.4	84587.6	80353	85098.3	82098.3	81965.7	76726.2	81823.4	2380
701	2.73	429.058		rt2.73_mz429.0575							125	303191	272435	191760	276367	223644	186276	205702	394110	370863	255938	447291	198057	192	492248	317134	410953	346043	335073	264590	311784	417612	195012	425122	485298	351758	448326	198	497140	612516	369970	411029	500405	393748	349942	297773	308766	309375	479993
702	7.53	429.083		rt7.53_mz429.0826							59204	1076364	110745	924772	3751425	1080800	150513	1091388	1807701	1958690	153538	1270744	1627181	890	1105434	1241255	1932776	1536366	183108	134067	817605	148857	2755186	2433	1814899	846303	1262888	355	1147394	1854386	1577607	1657	3686236	955792	791960	2143	816979	128121	1656814
703	8.16	429.083		rt8.16_mz429.0826							144975	4630501	1185329	1545743	9047234	8106225	3821430	9294601	6266045	9522328	1371810	4494647	6399444	125103	4899002	4529309	7164892	4962333	5425907	4354928	4121962	2395637	8592682	6294071	8857375	2164120	5663856	129727	5131762	7386488	5356723	3220907	8982796	3533600	2275686	2000589	2200344	2926718	5562135
704	1.65	429.126		rt1.65_mz429.1259							117	81678.9	76588.3	56360.9	142828	96279.6	132330	3626	39786.4	142019	105462	766229	162338	121	114396	53762.4	45559.3	16479	112150	6971	60886.8	4487	95940.5	145449	198081	73182.3	99462.9	144	71144	70166.6	62823.6	241973	119674	66973.4	73888.6	101163	56264.2	168956	905923
705	3.43	429.153		rt3.43_mz429.1532							26	375210	393366	443650	230843	188629	376171	309093	540841	210183	533211	685059	572333	29	413684	644280	437628	474257	252428	332344	310510	465362	332819	271380	515167	598759	614183	23	440223	451033	616153	320638	395466	529675	562719	622527	611748	519900	675775
706	2.77	429.161		rt2.77_mz429.1609							49	417021	411005	51784.3	445462	384465	332639	377460	468397	670251	451583	87329.2	323440	65	131389	89855.6	537561	429821	535428	435247	58772.2	153389	338709	751330	641628	61256	135763	62	626085	128695	89607.2	599686	96972.6	48821.7	52217.2	468196	59973	490538	102574
707	4.69	430.092		rt4.69_mz430.0921							31	706469	951599	478836	809835	451555	721361	487714	639478	558510	911582	1078801	508302	40	855375	1025384	758671	1136584	998068	906995	607482	1169936	610090	995461	943093	650482	1134499	73	874297	788551	1211834	935293	651563	989428	771970	898852	645330	1202030	1036189
708	0.96	430.156		rt0.96_mz430.1562							30	218324	108841	149578	266266	252667	316484	314643	261662	410270	127891	255048	327709	30	255706	259267	286618	243394	294606	248985	247015	151435	291319	323746	453500	175607	333973	47	259194	231296	336105	281918	365877	202480	169113	127957	203864	141657	393168
709	5.97	431.075		rt5.97_mz431.0745							117	169601	106984	103778	3471	185743	167097	207425	253381	2930	120738	134836	202948	82	200110	98566	244042	1306	208468	183605	120507	113575	1742	207998	210435	115711	110415	110	199201	222472	132792	184308	283635	110470	95202.8	130266	115017	138304	129516
712	0.99	431.104		rt0.99_mz431.1036							267	228830	405305	202878	720533	703638	773711	767247	568136	689856	407036	519594	692273	396	669947	709204	730087	605833	960216	867642	620847	574350	852249	893557	748210	498220	589263	92	789169	240224	687602	822851	635282	206799	575504	500300	649731	533589	672599
713	12.92	431.183		rt12.92_mz431.1835							99570.4	214754	104945	115320	304387	47625.7	130819	41676.3	55352.9	54352	127429	155299	338914	110044	198457	201759	57563.2	58309.3	137499	207924	177738	108315	69108.1	281323	54481.2	195219	215075	87215.8	179899	258905	68722.8	151904	302447	63054.7	152439	159091	312142	126380	165776
714	0.99	431.193		rt0.99_mz431.1931							205	579682	36214	594986	466832	38028.3	28078.3	516266	346116	381201	21309	38439	29546.8	405	434237	29167.6	433942	400542	653303	497538	34493	34910	530050	29889.8	458285	313878	24709	94	476723	633589	27983.4	540760	381272	822276	401102	301760	426512	31610	39390
715	6.79	431.741		rt6.79_mz431.7412							134	155870	110689	120357	179710	225358	210465	241829	234272	267189	136562	119667	195078	58	175378	81580.7	249422	98680.2	207509	180646	138365	138995	286189	226036	209800	103738	100873	87	168708	211225	105485	201526	321926	141925	86666.4	116124	117394	141225	127125
716	3.18	432.097		rt3.18_mz432.0966							114	468485	388780	492530	1526598	1463350	624591	1439860	470109	2051687	560200	289373	403638	83	442259	229372	502021	368347	874760	602730	821444	469604	1617563	1279880	496675	649442	431394	83	518983	515776	318715	441423	431860	561506	501303	298996	644096	467162	313454
718	5.65	433.114		rt5.65_mz433.1136							239	2416811	66644	1254649	2568706	3691250	2035099	3788329	3946599	5306534	990709	1755708	2855161	146	2072873	1476915	4147160	1192082	2052760	2097229	1843407	1080351	4524312	2631369	3096768	1214857	1536840	114	2519357	2824683	1391948	1936682	6086715	1834224	1335889	761646	1808448	1018091	2370943
719	4.39	433.113		rt4.39_mz433.1135							32	354701	214324	316746	509643	435942	342434	458093	568155	632046	259457	293135	718374	44	393098	280742	692010	301289	378348	325407	279647	290116	913950	371664	724748	244782	288189	40	410175	594180	327642	334264	684836	338151	189766	205564	319070	265671	336877
720	4.69	433.171		rt4.69_mz433.1706							27	182115	1467	401212	2841	228888	957	358583	295445	3046	1759	924	616739	58	165910	968	8779	1076	1011	65149	447628	84583.5	268994	1158	6538	484075	1435	22	227406	349139	857	1072	4393	2137	196266	1276	326952	1086	518
721	0.9	433.975		rt0.9_mz433.9746							83	24437.9	50344.6	32503.1	23908	1591	29778.1	1347	1333	752	62791.4	50775.4	1150	68	29001.1	27221.8	29086.2	29154.5	33204.7	33072.6	35449.8	80680	29166.8	35365.9	28605.7	40262.4	32035	147	32259.9	33802.7	26354.1	33539.3	22671.8	26029.4	31167	45090.3	36380	70471.6	25301.5
722	2.84	434.112		rt2.84_mz434.1117							45	172140	98049.7	177122	577034	658429	152181	570276	152118	802002	129182	76579	137604	40	186442	82528.7	234382	141344	224261	170634	372651	86771.1	598039	281967	224722	233150	147460	45	172962	218302	92491.8	125391	152066	208508	216381	84005.5	274212	112236	99968.1
723	12.94	434.241		rt12.94_mz434.2413							373	27721.9	1897	29919	32231.5	39378.7	2508	2789	48588.6	2504	2108	2282	55508.9	624	32362.5	2636	50784.1	2647	2581	1372	35120.1	2244	38204.1	1474	61620.5	32219.5	44651.7	399	36196.6	51472.9	58792.9	38520.2	87677.3	37819.6	34481.3	29263.7	32230.6	1965	42771.8
724	3.15	435.058		rt3.15_mz435.0581							24	77656.1	80825.4	65719.5	122537	98952.6	45183.4	87710.8	40120.3	3689	103915	70117.1	58217.2	43	54399.8	74392.1	91934.1	48208.1	58459.7	54913.6	86819.2	77600.6	90579.9	128985	90206.9	84214.9	95435.1	61	86008.8	66733.1	91342.6	67815.2	56080.1	105588	106584	46009.6	96894.6	135235	92501.3
726	6.64	435.098		rt6.64_mz435.0981							400	488642	265812	334372	292269	272541	933256	291077	169442	254324	94530.1	91868.2	123104	289	161573	140583	188366	144866	209963	248404	263442	251268	258193	306152	150904	353567	169641	224	152283	132723	160456	252516	245154	511064	362074	66912.1	236687	98778.2	113102
727	5.78	435.129		rt5.78_mz435.1289							117	658727	475312	327527	1084094	1266288	764038	1372536	946178	1543897	624126	670762	43168	119	752737	637800	1078871	700920	868032	760024	10128	694405	1470370	949182	1151559	322694	733093	130	793948	992730	705541	696501	1498596	477410	289477	529090	338059	698651	835404
728	8.54	435.13		rt8.54_mz435.1296							205	289331	154490	102340	583083	605810	360165	786145	333384	734870	188659	209031	294467	159	300934	190085	366773	191151	558809	422104	195184	240062	702935	606596	353210	117547	194202	101	290237	311494	192372	324749	511102	286023	136875	188394	159134	260960	240851
729	5.1	435.187		rt5.1_mz435.1866							83	236309	64657.5	672179	6627	645328	6364	1249942	14123	37705	116864	3727	554852	37	254503	2987	12009	6998	6170	4794	1147029	99218.5	769321	2534	191750	742426	2698	58	259322	6555	3211	1869	270337	217479	333735	105802	505397	3451	69808.5
730	3.12	436.101		rt3.12_mz436.1011							89	1082697	527773	1022772	820524	586866	812799	688704	947262	860892	1067529	676158	861184	66	1192693	472262	1659081	449506	1066543	614176	1970519	718115	1161896	947481	1651919	1193315	1002533	104	1225671	1042438	192623	1150863	1300930	1048838	1829576	753098	1751699	1029506	1406728
731	1.01	437.069		rt1.01_mz437.0691							375	87214.2	131419	115814	106954	93129.3	99700.8	96368.6	67720	59557.4	41841.9	67597.3	41622.7	529	96967.2	123829	95218.3	111899	106903	108597	103845	105968	88244.6	80922.7	63322.7	26177.7	81093.2	333	116033	40573.5	131072	145799	98090.7	47356.4	93263.2	171366	48193.1	5578	38087.7
732	5.04	437.105		rt5.04_mz437.1053							69	177966	65395.4	6080	473562	138767	167072	137334	202777	5861	80333	126689	185573	107	157419	10450	288710	123092	357863	193663	4193	236897	229204	375408	203264	1735	129764	120	275940	219518	120985	132802	319105	3644	2966	189481	3157	246612	142527
733	4.01	437.106		rt4.01_mz437.1058							90	94403.6	46587.2	181353	115233	188830	65058.8	199545	231660	187562	47983.7	156687	238879	77	98198.5	179908	242392	166910	56520.2	116114	161394	1920	247798	113576	252226	169481	95748.6	82	173759	230308	166845	3827	286769	205007	141230	76360.1	183723	42814.8	88806.5
734	5.34	437.145		rt5.34_mz437.1451							201	2017543	663568	240234	1889949	2422834	2688593	3343403	2604277	3744626	824759	1861989	1627294	246	2123245	1872801	2612928	1325641	2628445	2594203	655204	1134032	2729567	3973909	1954499	253476	1039676	125	2062708	2568473	1456708	1904631	6597098	756424	280462	971452	333765	1318393	2026818
735	5.71	437.144		rt5.71_mz437.1439							227	330739	197503	1653	432599	450543	438824	548431	337045	565911	174887	313916	333553	132	352124	282875	357820	312333	518797	419620	4507	336470	455314	550098	358050	44110.6	280633	91	347908	391872	292018	403170	595082	4675	1574	271733	2059	339883	352944
736	3.08	437.213		rt3.08_mz437.2132							29	174990	82646	196550	94495.6	58196	168723	4175	109415	67387.8	88731	138214	192127	46	183741	150010	235778	140122	181465	124557	294425	92694.7	3848	118910	138470	161378	133129	35	174294	135414	182343	172151	180680	144078	188190	71498.1	205757	77940.6	132094
737	6.1	437.236		rt6.1_mz437.2364							18	70335	558	1233	1173	1303	1166	1267	352	1117	958	549	206	35	79148.9	372	815	973	1474	480	1288	1328	1777	1444591	678	555	325	30	139978	657	672	529	421	950	500	150457	837	426	510
738	5.86	437.735		rt5.86_mz437.735							42	33439.6	39608.3	33873.5	46479.2	52513.8	42600.9	65315.9	30073.1	65613.1	42728.8	24973.7	35062.2	41	36604.4	27272.2	45520.8	28995.2	42890.2	32790	43479.2	42928.6	61186.3	44274	42835.4	37235.8	25368.3	22	42021.1	43708.9	26953.2	39061.9	35318.2	44729	36720.4	32914.7	42749	41595.5	34011.7
739	1.05	438.08		rt1.05_mz438.0805							11	217177	337287	3523	3937	66724.4	324934	3332	192177	3248	346013	269640	224956	139	222443	232086	280624	194554	363410	359459	105296	310352	2226	259285	291849	68921.1	247556	145	236489	296975	230269	412496	271916	75969.7	3976	245028	84612.3	252540	265591
740	1.37	438.08		rt1.37_mz438.0802							57	291787	376514	1452	75066.4	908	452544	61703.8	318432	61459.4	531161	356816	283643	117	339467	337377	409674	202858	421623	504338	81697	443264	89486.6	395490	395648	616	319342	160	267930	452119	280846	608283	311239	81063.5	75366.1	326925	67680.2	434088	353552
741	3.03	438.151		rt3.03_mz438.1515							33	714644	591418	386372	684231	355110	787393	610608	478688	369794	609786	1421217	497276	47	774746	1332439	731414	1368820	864782	523491	591116	775677	798504	511333	513208	429402	1229989	67	796688	837649	1470527	712925	331193	1013483	410012	518550	496724	794165	1318988
742	13.4	438.262		rt13.4_mz438.2623							63	39524.1	528	57969.6	33898.7	70448.9	26075.3	83840.4	48805.9	49331.8	694	44337.5	82027.7	66	44732.8	36308.9	77781.7	39562.2	1358	1483	81349.2	309	123732	1168	74791.6	55696.5	61918.2	277	49841.9	41513.3	34722.7	33645	71271.8	61753.4	54670.5	318	61686.4	525	56528.8
743	1.02	439.085		rt1.02_mz439.0853							1020	7408246	5826282	6940360	11285450	10275090	6926889	11291660	7951833	11154490	6410041	8336167	6981107	1405	8080128	9365931	7648513	7986289	6610448	8057413	7585927	7075937	10248820	7185122	8790610	7120947	9779607	1080	8003626	6435527	9483575	7031382	8550256	6622803	8357947	7081952	7911966	6847903	9949492
744	5.86	439.124		rt5.86_mz439.1243							466	3451448	3633770	3848725	5446097	4913901	4330307	6392859	3538377	5983531	4854896	2991704	3833804	458	3745711	2698126	4765151	3144538	4094378	3820707	4718499	4260762	6023561	4435907	4066950	4272075	3070038	315	4347419	4689177	3111453	4098006	3808804	4471595	3850412	3422442	4383663	4582758	3500654
745	7.02	439.125		rt7.02_mz439.1251							87	177669	218994	210797	237441	204237	253432	303940	189129	263918	287128	147484	213517	173	245902	151317	344518	198018	258762	313042	247924	291621	439064	276926	231734	306901	209187	121	266204	335227	143473	294342	276987	366350	283029	237026	336406	286500	213324
746	5.15	439.124		rt5.15_mz439.1242							60	129636	122360	122080	149778	139477	177378	173745	115139	205389	171215	124085	150085	78	133590	121766	170512	142530	162503	141009	161781	156135	178313	198052	163004	130860	146774	96	135119	152750	131136	159900	148298	137424	126541	116827	154506	142634	145943
747	7.5	439.217		rt7.5_mz439.2173							64	159250	384731	154819	161261	144674	140523	137393	137208	148875	428907	271014	127038	51	192270	209151	150036	252589	173967	171719	208674	375827	124395	180303	159752	153847	330892	49	247441	205822	198106	164088	132693	138028	160253	270669	190022	252583	159682
748	3.87	440.082		rt3.87_mz440.0815							56	75807.8	5155	119570	71288	62570.8	85340.4	75222.5	53538.9	73626.4	80018.2	55937.2	70942	47	76962.9	54955.8	69528.2	67040.6	91651.3	101862	92650.4	83100.6	78722.1	104040	61105.8	106669	61218.8	35	78647.7	62674.4	75954.1	97664.9	93291.9	81612.3	86556.7	87952.6	116005	3178	57482.2
749	1.45	440.088		rt1.45_mz440.088							140	210497	432863	146226	272906	79841.8	321919	110689	106270	92856.4	343013	312940	129044	164	252185	338093	158088	411896	301164	263116	191497	475574	153143	257693	129787	180915	339629	144	243172	207338	398242	379636	101607	223499	154907	282741	158672	483701	281558
750	4.56	440.156		rt4.56_mz440.1555							167	415869	280929	473225	855093	946130	490764	980551	519098	1101700	344146	301246	779322	154	470653	331108	593898	419544	513704	433252	554713	363629	845252	493131	690055	473026	461963	129	467968	667402	415278	447757	633397	507086	419972	333814	446862	335185	409095
751	5.96	441.103		rt5.96_mz441.1031							55	43413	4258	5549	48901.3	50883.2	63004.8	54479.7	60608.4	65627.6	44042	2216	60184.9	79	45284.2	2328	73877.2	5521	82756	68665.3	45915.2	40989	8292	91725.2	70925.3	47075.1	2360	89	62403.2	74992.6	3074	68972.4	69139.9	47514.5	5122	33931	46305.4	52083.1	2065
752	0.93	441.138		rt0.93_mz441.1377							134	90588.3	81849.5	83128.1	144747	79734.7	111671	98666	105181	96784.3	72938.9	103471	77721.3	196	91442.3	110756	101847	111870	121433	105011	95739.7	88960.8	112921	122542	99678.6	96383.2	120780	41	102889	111372	123442	117383	109359	112396	97739.8	77605.2	98466.2	102748	126938
753	0.92	443.049		rt0.92_mz443.0494							73	56877.5	61239.8	56490.2	1679	521	47843.5	1312	58814	26684.9	74441.1	1591	62585.1	125	52745.4	1839	49844.9	54967.5	1624	49743.3	58021.3	67173.6	38361.3	37245.2	1423	62664.4	2176	24	61878.9	53220.2	2129	848	73431.7	47955.7	384	90247.2	67936	76437.6	1429
754	6.29	443.061		rt6.29_mz443.061							128	102888	826	142217	150063	203304	1681	205982	197494	207180	710	97333.6	200940	169	113671	99255.3	192973	112682	1108	668	116417	871	241059	1346	209960	133766	101038	100	150224	197014	106801	632	157737	174547	109494	819	135059	420	127942
755	0.85	443.139		rt0.85_mz443.1395							10	109939	30631.8	104195	103904	75387.5	108003	106797	116435	85487.5	37696.2	88253	112064	4	117512	134799	136181	132747	47537.6	80812.9	77422.8	25860.6	96027.7	24928	93469.5	32683.8	80326.8	2	99632.2	118251	75291.6	97296.5	153193	116608	98940.6	24864.3	89307.9	26848.4	81324.3
756	2.62	443.167		rt2.62_mz443.1667							18	79672.1	2731	108335	262216	374961	107106	266671	99639.8	509075	3026	76520.2	77569.9	17	100634	1636	110512	70485.5	125621	112392	269788	4110	343729	127201	127164	156942	113123	23	102514	97754.2	2407	101003	99489.3	129659	153403	56626.7	142204	4762	101824
757	1.38	443.165		rt1.38_mz443.1648							58	74054.7	66888.2	72467.8	118446	73864.9	80179.4	67999.3	76370.1	67674.7	92020	1381	63377.7	92	90782	2034	90024.4	1814	81778	76106.1	154852	181038	118569	118802	63360.8	125187	1655	49	117998	79902.6	2741	110120	51957.8	120086	109090	71364.4	111934	101368	1727
758	16.48	443.246		rt16.48_mz443.2458							776	93729.8	241	68779.9	71879.6	83431.2	122471	95371.4	79498.1	96370	69689.1	1130	647	585	107400	453	77773.7	114128	85927.4	944	486	79609.8	170647	788	180004	1026	127180	1307	77186.2	351	155316	86575	100149	72284.4	94005.5	71834.6	820	1453	112951
759	6.25	443.668		rt6.25_mz443.6677							168	71540.7	420	88401.7	109400	110338	474	126055	121591	103778	573	47911.1	172085	189	80092.1	840	143905	40410.1	516	728	76089	724	215852	666	189242	87240.7	45338	132	67280.4	127661	51333.1	902	104752	91286	62438	853	77137.4	611	52950.6
760	1.17	444.026		rt1.17_mz444.0255							150	924767	1321072	1067263	2170077	558086	1375795	867776	749491	863862	1962770	1227182	482644	245	1039939	1092250	712916	1114203	1422543	1592041	940968	2219995	1039979	1699846	628503	1105086	1176083	318	1013545	718914	1272887	1106535	601765	877341	1297559	1354229	1149653	2209941	1079191
761	5.35	444.142		rt5.35_mz444.1425							111	52006.2	80102.1	412	1656	645	84703.5	1136	953	412	80212.4	63799.1	581	53	53692.3	55462.2	876	805	134080	86772	330	1082	985	78998.9	952	464	66876.3	116	38752.7	37499.7	62713.8	2051	980	1134	280	1356	390	74456.9	54582.2
762	1.26	445.009		rt1.26_mz445.0086							109	531268	483532	311492	1196776	482237	532244	607477	582177	593155	129642	635387	532247	138	553275	360180	357459	558127	639556	662073	528305	778895	573279	893317	664826	561833	677963	173	569082	558603	696233	438793	373296	371140	611055	137919	566842	796678	681034
764	5.01	445.077		rt5.01_mz445.0766							165	1233760	3580	1665323	1404610	1688502	192048	1923247	2015705	1898038	145826	619942	2463736	220	1168067	604439	2236024	734510	186187	152048	1115799	27640	3205589	153242	3422862	1114809	699227	127	1120457	1780307	679988	138618	1951164	1416468	787794	35036	989253	76241.9	813355
765	1.01	445.119		rt1.01_mz445.1193							61	621289	721766	723239	63628	819365	585309	732074	531764	825873	392216	608121	681925	92	685165	874791	721046	723878	707489	618328	1173633	586610	656531	491372	83113	930168	736810	48	805122	669889	980211	559957	902948	920215	657954	750879	809854	475454	777277
766	5.09	445.171		rt5.09_mz445.1709							110	1587294	472623	335039	1688118	278514	595075	286705	274627	336432	582434	1037117	358536	219	1538469	1098886	361091	1242168	678810	528952	1542680	626754	303742	692526	371448	1489915	1223002	101	1496450	357667	1149625	557249	275480	1731412	1117617	455679	1375024	582905	1316436
767	8.16	445.676		rt8.16_mz445.6765							114	82520.4	2690	2354	164200	158589	71559	196906	125888	189069	2529	89733.8	115393	156	89733.1	81812.4	146443	98277.3	114657	75835.4	71679.5	41061.5	178137	122596	168852	36898.7	102865	86	97947.8	143935	104002	55079.7	179927	69013.4	36623.6	34927.5	34505.8	53186.2	106771
768	2.88	446.073		rt2.88_mz446.0733							35	77279	107411	99653.4	52823	1921	71557.4	1431	77995.2	1147	101558	98132	100493	66	100435	105425	89509.4	97234.4	65198.1	61660.4	139247	82140.3	1934	1001	104282	112777	109128	48	126012	113620	98271.8	109016	76104.8	134139	135694	95756.6	103496	105103	105157
769	8.16	446.083		rt8.16_mz446.0829							800	133684	2752	59167.3	181366	143394	117204	245580	148258	149364	55581.6	130279	140831	964	116205	116149	201127	122438	144811	80031.6	120209	66151.6	162211	141530	234989	114314	148941	377	133251	219882	156479	92293.8	136287	135082	82366.4	69376.4	84227.4	81931.7	137689
770	3.36	446.13		rt3.36_mz446.1302							36	212603	224523	212781	136805	154868	212551	130143	91623.4	135294	171584	98276.4	116461	13	163056	159472	146096	171226	166625	209824	255923	186538	168975	214555	140765	167554	113363	25	247730	206377	166272	201861	145860	123348	151248	279934	166899	194527	114986
771	5.07	446.149		rt5.07_mz446.1485							93	484710	311626	15140	654569	739119	15799	745229	6439	805384	361820	20025	206250	114	527833	400766	224705	515540	17012	16062	18455	389130	1230739	14715	11583	14026	14976	88	505287	10301	442848	7759	176939	9194	8842	289438	11061	355187	17850
772	5.8	446.149		rt5.8_mz446.1486							84	72040.6	128380	69088.9	74195.5	69902.2	186389	5540	3280	66223.3	148292	83041	3274	77	83310.2	97062.4	48167.8	96775.2	128530	113147	75141	150959	77853.9	196560	43620.7	85193.6	107941	51	138029	61884.7	86235.8	164220	1637	77256.1	66386.6	149688	77490.7	177102	183272
776	7.61	447.092		rt7.61_mz447.0924							754	720704	95081.1	251098	1728856	1687654	476207	2007567	1278047	2099596	124191	755498	1172026	672	727348	515862	1237991	676383	561263	384915	448886	237552	1677816	574580	1424646	231442	14904	293	690214	1222770	690143	10169	1860569	439674	3295	168716	3737	207698	663958
777	2.76	448.015		rt2.76_mz448.0148							139	174469	179951	126503	48848.1	33215	125253	29610	163984	52683.3	172764	286814	147388	153	207113	220484	237445	234107	219153	168354	289538	214054	27822	245317	262710	178962	380634	180	254575	244639	286353	197413	338840	286754	248569	133773	210992	213159	270346
778	0.9	448.027		rt0.9_mz448.0275							231	26868	29673.7	35830.3	46776.8	1431	36516.1	27923.2	38915.2	31740.6	34028.3	97490.5	27722.1	118	36179.9	34187.6	38705.8	40690.8	41875.2	36627.6	33242.1	45156.8	41574.4	46269.6	26630.2	78777.9	43461.7	168	34592.1	41344.2	40244.9	37420.1	30070.1	43855.6	29839.3	32638	38212.8	45782.9	41907.6
779	1.35	448.109		rt1.35_mz448.1093							48	135361	138876	60386.6	135155	84017	217851	94165.3	105878	91726.3	227616	137364	118280	87	149496	134961	141169	249338	257887	236125	4790	203299	104855	383586	134540	72369.6	163887	27	145524	117191	65172.2	244154	91384.8	55499.8	55557.8	150705	64146.6	235693	144876
780	6.82	448.164		rt6.82_mz448.1639							42	86252.9	186595	116041	83503.9	92055.5	108585	69001.8	56265.2	146938	202461	90584.7	53333.2	45	85514.5	104467	62595.1	114082	124116	92233.8	3098	166052	76311.7	121598	51277.5	109582	98573.9	47	76689.5	63081.3	97671.4	96666.8	52101.5	108112	3006	125491	101659	166053	91941.1
781	6.6	448.164		rt6.6_mz448.1638							76	176891	383271	197313	291797	291454	164625	235752	119136	309023	440204	278316	114802	86	169750	236883	140801	304706	193062	197215	219168	421045	272512	213856	116763	205580	238242	49	229412	141128	276828	228310	179868	194752	170838	324076	192800	441890	241654
782	5.8	448.164		rt5.8_mz448.1639							104	526576	755227	481843	846469	741607	411224	749411	396224	750249	901067	709892	418111	94	637998	616992	516151	806229	542124	455670	610321	920677	895621	533607	428656	499520	709844	104	597430	475823	726302	399435	493427	505999	370262	724715	482262	941625	645984
783	13.09	448.246		rt13.09_mz448.2462							70	185904	60022.3	218347	112108	155711	190032	159180	157214	305156	137492	144614	486316	115	191379	129545	421942	130222	147934	157334	282413	128929	210747	186889	203420	227096	164098	94	194812	168199	135112	161287	295784	314114	149780	65105.8	210421	134569	187496
784	3.17	449.037		rt3.17_mz449.0368							33	52886.1	72216.2	44541.4	91043.3	47140.8	68219.2	1653	67176.6	970	76585.3	49781.8	43997.3	47	57712.2	61805.4	50238.1	70724.1	68407.3	74914.1	74829.3	84131.1	1362	96890.2	55091.3	64247.2	97432.9	49	95710.6	113754	72074.4	62393.6	100110	85546.9	81669.6	81144.9	65077.8	78517.4	106539
785	5.47	449.072		rt5.47_mz449.0719							104	402899	84281.5	292372	446795	414757	121613	418602	513864	501024	104278	472671	601901	194	429739	469032	699859	536267	155726	123029	389314	114763	505450	181437	701992	323796	522100	126	417465	647408	532438	74453.9	591755	512466	246816	85419.7	305473	110158	538181
786	6.27	449.107		rt6.27_mz449.1074							335	102948	847	621	132045	169207	1055	12230	17209	7468	554	1893	326262	314	103086	1285	9108	1770	1512	1087	346	564	4030	1908	508662	1131	1075	191	118419	310727	1274	1342	746457	1044	550	619	1175	1048	2242
788	9.06	449.148		rt9.06_mz449.1484							160	86348.1	1582	2056	1608	1751	208407	752	829	1146	71668.6	1091	802	151	73708.9	1006	714	899	282168	246272	1432	72934.7	952	331506	611	1640	1115	207	110969	239	1077	257290	1054	1419	1165	98574.6	1651	87871.9	1608
789	2.96	450.087		rt2.96_mz450.087							84	58049.1	1677	63286.2	894	1578	70755.5	866	2021	1537	134680	58004.9	56677.1	96	46109.3	65653.4	42051.6	1563	682	44638.7	1698	1489	1229	1004	1512	1550	66229.1	111	48022	1443	74660.3	1690	1582	1066	1391	756	1686	1353	55222.4
790	1.41	450.118		rt1.41_mz450.1184							130	98314.8	143475	56273.5	161585	37571.2	216557	64738.1	111832	72512.8	145731	111996	88718.2	197	131984	134841	225240	130568	188085	166132	110930	203661	107084	158670	69265.8	54086.8	96814	307	145212	159455	167420	223418	199147	79667.4	87569.7	124973	78043	174925	105042
791	13.38	450.263		rt13.38_mz450.2628							384	823915	477148	860449	974784	735039	898474	667189	802894	1223668	602390	718942	1676230	244	871782	603753	1701785	670387	777615	666793	1007171	613172	927283	863124	892247	1159278	573962	137	859074	867006	596096	652042	1137900	1002227	685360	264842	735180	647668	825588
792	13.53	450.262		rt13.53_mz450.2625							543	1051067	725809	1298690	1112936	1184361	1176171	1206444	1058582	1615503	958016	980601	2521826	584	1123785	877386	1960768	828390	1007674	1046594	1919395	827898	1601429	1204476	1625742	1449916	1194929	415	1380966	1291558	978998	1169916	2088593	2032576	1184683	558922	1558751	889095	1291196
793	4.04	451.054		rt4.04_mz451.0542							55	213284	219085	77192.2	296896	119146	328068	101155	362816	138184	236328	180762	211954	50	276590	169602	326392	130683	511611	519130	135948	319731	90749.4	685138	337524	118456	188117	50	234311	301518	206686	389907	427109	192906	134409	255746	144140	347887	190873
794	6.71	451.123		rt6.71_mz451.1235							343	1464936	1143796	967445	1978673	2075622	2019940	2493869	2134806	2676610	1375743	1071437	1882889	287	1614325	962832	2333282	992885	2198559	1977646	806434	1391545	2764295	2192950	2351198	963570	1083121	422	1602311	2019972	1169067	1909138	3654355	1243269	834468	1189567	1123768	1355331	1241512
795	5.37	451.124		rt5.37_mz451.124							169	376110	4235	1556	291641	271227	185539	309683	289706	372446	111133	202250	539838	187	387845	216374	329369	3509	196170	192596	2085	3632	451957	217814	528827	634	172092	146	318375	2175	293016	184536	426308	263603	192598	116078	759	141141	205673
796	4.69	452.073		rt4.69_mz452.0733							101	221073	275724	153652	16343	171035	231475	170800	243617	199812	269623	292757	219001	135	244140	294166	239661	303175	4134	276179	172713	360866	221987	7142	300659	225098	315030	110	268186	260657	344462	287684	244144	263735	261381	328454	210654	366518	329604
797	3.63	452.087		rt3.63_mz452.087							124	111432	173772	82213.6	14251	4736	175006	72708.5	91631.3	7170	156896	113047	52186.6	123	144373	117667	85009.2	124091	253752	215388	168147	201264	100013	291716	102007	121435	154870	100	154318	109184	148550	222242	77428.4	125660	139891	147553	126232	215436	141841
798	3.9	452.086		rt3.9_mz452.0862							15	177263	219978	113933	400956	216540	320023	179209	183605	297907	233770	166456	91611.4	13	213934	134226	186850	175478	438000	380972	208543	305798	246003	523014	197176	170579	185578	16	205987	183531	183213	319315	208112	226979	222945	217713	204424	309879	197974
799	13.98	452.277		rt13.98_mz452.2771							106	64614.3	39210.5	104794	1470	57726.8	53265.8	59848.3	65706.1	82572.6	49841	52974.2	145856	132	73721	58794.2	3766	50724.7	43415.3	42823.5	116758	40120.3	79653.6	38929.6	96185.4	81732.3	80738.5	107	66357.7	77580.7	56540.6	54519.1	2844	127467	72462.7	846	95477.6	32485.9	89424.4
800	14.18	452.278		rt14.18_mz452.2782							1329	1678134	1144043	2405610	1444861	1655397	1508220	1856735	2042091	2094064	1430460	1406161	2559534	1100	1734265	1492104	1967526	1539168	1197156	1242942	2740479	1246606	2644495	1216512	2281341	1989997	1810242	833	1858087	1790451	1456462	1517090	2275728	3253798	1947044	768409	2583296	1034192	1890307
801	13.34	452.278		rt13.34_mz452.278							693	371557	228978	505941	289718	329289	344917	347329	436482	456766	311841	344910	817671	747	353364	304191	721765	352691	233514	244184	551910	231556	522483	297125	500836	23985	385866	463	419084	479006	343211	296007	556083	689337	393043	130854	490138	216071	411302
802	1.08	453.075		rt1.08_mz453.0747							139	55499.5	50504.8	2495	74576.4	54921.6	53460.7	57796.8	50816.8	62470.7	47990.2	54678.3	50935.7	172	55349.3	34141.5	55000.5	62656.6	49649	2482	67018.9	58442.8	71104.2	55726	67298.4	54002.1	67179.9	178	52637.9	47757.9	72823.3	2585	61423.4	60597.3	51802.8	526	69485.8	37638.9	70891.4
803	3.51	454.102		rt3.51_mz454.1023							36	682620	714842	370950	2198013	982506	1184666	903274	702644	1737088	808050	478050	380194	33	869560	411246	788822	619177	1748435	1679723	867244	1011307	1316985	2512443	937028	710516	735971	31	1018263	598365	586004	1568430	807344	838467	891650	618091	772955	1168820	693354
804	3.35	454.103		rt3.35_mz454.1025							29	896140	1235034	780052	3275876	1303050	1435792	1309784	1130174	1901619	1501655	847688	596268	57	1164720	792183	1035770	1072368	2105359	2143929	1391907	2130412	1724725	2973047	1402580	1217101	1281282	67	1466846	1445327	1062011	1620693	1235496	1757686	1838225	1611786	1513721	2480671	1183843
805	2.53	454.146		rt2.53_mz454.1461							32	128998	2734	145193	214031	209820	83201.9	299886	219829	271528	2270	106700	149633	32	128792	75569.7	281014	79125.4	102532	82986.8	170450	64108.6	215598	4796	218953	124512	1274	34	139321	240094	2961	84106.1	269063	233282	80432.5	1772	166915	44354.8	90814.4
806	3.68	455.093		rt3.68_mz455.0927							35	94988.6	86583.6	111248	2628	78987.4	98433	74455.5	49443.7	84234.8	77567.7	75241.4	74417.6	25	94131.6	81954.5	79861.9	76860.4	4027	113608	91944	94238.5	3269	3578	63123.8	107634	70080.8	42	107894	58674.8	82678.2	121725	76607.7	3419	86416.6	122318	96470.1	1962	67465
808	5.79	455.118		rt5.79_mz455.1185							84	119715	68013.1	111369	86143.5	117348	118327	141850	165065	140188	88630.8	99567.3	146956	78	116230	116116	176522	106813	98033.6	107373	135164	99227.3	142706	119842	176678	110781	104304	73	140241	175321	97319.7	109186	199118	124410	122404	68933.9	178774	89517	134514
809	1.02	455.133		rt1.02_mz455.1326							67	64106.5	92759.6	50167.3	54946.5	43850.5	82556.8	47064.9	44007.6	1580	1567	2208	1304	98	69396.1	75074.4	61734.4	82891.1	67607.2	75394.6	61103.1	82641.3	918	55524.8	46080.7	1657	54532.1	62	67811.3	50428.1	77097.7	72120.5	42922.7	1576	1543	96856.5	61155.8	54483.5	49299.7
810	4.24	455.166		rt4.24_mz455.1664							49	1757200	74768	3263280	27469	27824	1827766	29649	112311	28948	88119	1682770	2609074	68	1898027	1499687	100480	2022417	1190841	58731	3829033	41060	51053	18979	84428	4428183	49884	58	1904717	56334	2007610	1638313	31557	4013023	1896948	54590	3147811	36184	53321
811	4.09	455.176		rt4.09_mz455.1762							154	1909768	4371091	1163611	2868708	2931667	1317298	3327311	3956591	3118755	5052153	1647629	2437014	191	1982637	1883540	4647389	2005088	1601263	2329502	1466949	4791025	3410857	2380185	4965832	1331804	2414139	133	2224438	4521621	1681345	1421710	3878365	47215	1194916	4475404	1418831	5265331	2191573
812	1.34	456.087		rt1.34_mz456.0865							76	686715	790196	187902	921497	35581.3	655629	480726	849914	733071	1012465	687874	635185	271	773847	739525	892511	920029	1318093	949849	269291	875383	515186	1777180	980529	367372	1197752	208	877823	1012498	922332	1182674	1045675	374546	264042	836458	271058	1251719	931174
813	1.06	456.09		rt1.06_mz456.0903							85	1550796	1779206	536872	2135532	2273647	2674119	1501196	1650732	1719303	2183253	1626617	1623619	141	1885531	1677233	2048606	1842566	2863856	2603974	906760	2215050	1600425	3335540	2087117	751602	2162757	412	1790437	2057522	1784463	2563778	1791452	803640	741252	2386888	688987	2062559	1981344
814	7.24	456.115		rt7.24_mz456.1149							82	186644	200914	153853	186176	189535	237268	208233	221143	207562	206295	201073	204921	123	224886	226738	223580	208163	276471	265494	205868	247052	223239	282326	210945	202436	219423	217	245914	231279	216550	295095	271008	239634	209614	273221	201814	258156	217411
815	1	456.171		rt1_mz456.1711							85	225833	85339	127100	261898	359709	234771	314446	250037	326849	288027	206811	358817	125	245974	322827	368525	239408	237179	215200	219504	12784	344643	382284	362949	134474	304678	49	273992	297517	298621	254300	372690	294698	157506	12961	157633	286213	324844
816	2.91	457.067		rt2.91_mz457.0665							49	30745.8	570	571	104731	75944.8	118401	46635.8	77225.8	63644.5	1072	1211	42391.8	35	35911.5	782	79422.1	1653	82747.7	116328	659	1461	46897	103660	177100	1019	39939.7	35	47858	98707.6	1364	44359.7	132746	963	1147	697	982	1391	1525
817	13.52	457.094		rt13.52_mz457.0944							423233	3445108	640150	3699870	8376297	14907780	1959179	331604	7575189	11746230	916319	3470497	219886	368026	2070598	4397400	9043391	3046947	3249785	2673870	4959791	838565	565212	4500815	16994400	3682773	6282773	3313	5597969	7918425	4027176	1238882	6944310	227639	3131144	513273	2545821	499878	5958484
818	8.25	457.126		rt8.25_mz457.126							144	80747.6	40622.8	648	52253.1	60222.6	103764	76794.6	90709.3	79613.9	57543.8	60319.5	74898.4	131	103668	71889.5	116111	55894	85468.8	83922.5	1413	58826.3	75536.4	77814.3	98848	734	58182.9	53	100618	119786	70043.4	86941.4	151380	934	803	57797	1474	43894.9	95961.3
819	1.61	457.139		rt1.61_mz457.1391							14	106917	274	207	54106.1	299	205969	2432	80859.5	42808	211462	83536.5	73831.2	9	118083	64454.6	128874	1289	425	4147	202	7565	83938.6	123578	60236.7	169362	74112.9	25	110806	79309.3	66434	158076	177	163	125207	283	3573	145514	101691
820	5.97	458.093		rt5.97_mz458.0932							41	62059.9	73974	61712	40986.1	37020.7	98970.1	37268	71826	41749	81725.9	42515.5	64644.4	31	76522.7	39294.7	73190.9	44547.5	123639	118806	65641.5	75500.9	980	96639.4	61744.7	66650.2	45230.9	42	86413.6	80593.6	44437.2	108128	70703.5	60927.2	64336.4	74131.2	66135.5	72803.7	42103.6
821	3.21	458.123		rt3.21_mz458.1235							42	207034	167642	156008	483640	444959	262495	456290	261153	573915	210338	162087	247667	40	230702	162793	371968	137780	295942	224393	295103	193910	499563	267035	279765	186707	208840	47	222382	294179	196864	240610	325523	207422	219219	153309	205249	196156	196957
822	1.06	458.187		rt1.06_mz458.1869							53	212238	65482.5	117816	267634	230981	248783	240863	264264	298964	203329	238979	191276	81	248640	259803	321052	262425	99538.5	89551.2	184858	229294	270806	67455.5	268338	143739	308531	118	251870	320353	326824	221496	289130	291738	171632	60002.2	188587	79082.7	277033
823	12.89	459.105		rt12.89_mz459.1051							4845	125004	8543	74592.6	189146	15111	13283	198390	144451	20510	10716	123725	176454	4726	145031	157259	151170	140636	16365	16515	157076	10846	243082	14240	250282	183379	177064	5354	164899	13652	209214	15124	17963	302492	143647	10298	93087.1	11891	191306
824	7.31	459.129		rt7.31_mz459.1288							27	662917	367545	419591	963933	815419	976589	795428	502512	809540	437701	639756	612149	251	714859	706109	723355	788775	1360182	1032524	616897	525211	911392	1554537	796919	501494	891020	358	751195	591326	827181	917119	723555	637361	408516	414692	460430	676016	871182
825	4.78	459.15		rt4.78_mz459.1502							63	304816	263966	277218	559669	497736	339523	434836	247643	664892	306002	366183	256921	108	346842	358906	343394	389560	344881	319422	531590	342514	363135	416927	264682	384457	395520	71	345955	290330	414161	316568	374697	305277	311334	275580	356718	323894	385828
826	2.52	459.171		rt2.52_mz459.1713							19	287631	243048	314274	370020	294420	68674.8	219718	92775.3	363990	95469.6	190205	213633	27	221397	245423	198846	348212	232550	280777	184275	92373.2	142408	108120	202402	84492.3	238864	19	220921	339574	244284	276595	157568	13565	76168.6	180767	88139.4	102776	177599
827	12.94	459.202		rt12.94_mz459.2019							76082.5	256237	115588	171429	368621	475460	127893	361267	229070	371120	139473	271390	424058	57992.3	237692	260126	443839	280262	149337	142972	262863	145261	530587	299203	523100	306067	442198	59297.3	324224	268316	387564	149292	399871	496762	231066	113897	231349	114827	398107
828	1.36	459.221		rt1.36_mz459.2209							11	25909.9	2147	1272	70713.3	2630	47083.1	58534.8	31256.1	59296.2	28483.2	23965.8	3154	14	30276.1	31059.8	21988.8	37355.1	33413.5	56925.4	664	28782.8	49880.1	99993.8	38246.9	2065	43616.5	27	28112.4	33327.6	41441.1	57830.6	1716	1701	25800.2	47709.6	1662	55389.8	41562.1
829	8.9	459.26		rt8.9_mz459.2597							84	56791.6	2177	68582.4	90699.8	96710.4	74245	100422	1355	81590.2	1420	611	1032	159	59216.8	386	1378	45245.5	88329.8	77612.6	89119.3	56808.5	112779	92955.8	1548	82488.2	49474.8	91	63222.2	48555.4	730	47039.2	40343.4	60155.9	1489	1287	1127	51391.8	878
830	0.83	459.278		rt0.83_mz459.2783							4	42393.7	51150.9	40151.4	85461.3	1087	60521.6	32070.3	73632	41260	52818	64188.1	30041.4	11	54015.9	54305.9	63269.7	76956.3	45280.1	58594.2	52996	38830.7	47278	44349.9	34457.5	23260.1	64433.4	21	52541.4	63654.4	58881.1	57582.4	55608.5	77975.6	44982.2	31311.7	45250.1	51669.7	67120.2
831	14.35	459.289		rt14.35_mz459.289							139	65458.7	43861.6	82583.8	57500.1	71768.9	72434.4	57059.4	77719.5	66218.5	64290.5	63993.8	113492	145	61705.4	67637.7	98129.6	60675.7	61060.9	54192.3	76657.1	41485.3	83595.3	34036.5	92303.4	73713.1	62290.4	129	67473.9	83907.7	70659.5	64735.9	50805.1	70595.3	51537.5	1112	56364.6	39444.9	72428.4
832	6.12	459.646		rt6.12_mz459.6459							59	48237.4	36806.4	115370	93	90	53970.6	31	191	131	42238.2	1354	258	11	51713	1526	70	1651	66989.5	55133.7	122401	45755.3	146	61233.5	34	124530	1604	38	54040.7	233	2181	48910.2	185	181909	115653	41737.4	130662	44478.5	872
833	1.25	460.018		rt1.25_mz460.0179							98	130129	127743	121607	215592	103192	150225	122422	155749	146116	192134	154792	98573	75	133252	150874	148072	153184	178908	185948	111683	187699	119485	242529	157509	123323	184279	51	109378	189677	145548	122391	128081	110283	148100	116705	145453	217911	178944
834	6.43	460.1		rt6.43_mz460.1004							43	274609	394574	1439	347637	347869	365362	384711	286717	341717	450312	262974	303836	132	283844	264320	297696	316721	360136	334880	1116	427111	415512	304438	311359	1207	280292	60	267226	317866	257667	364173	264772	1154	697	330882	1764	404986	287840
835	8.6	460.101		rt8.6_mz460.1006							50	90715.9	168601	733	147774	177738	90221.9	182814	129604	174782	236625	104748	139586	61	89166.3	98038.6	126408	111889	99767.7	95600.6	82	184457	240267	96680.5	158092	328	103492	69	104235	144183	106568	92769.9	113464	433	376	154332	307	195878	126616
836	7.02	460.101		rt7.02_mz460.101							132	427766	664371	85795.4	634636	644192	634794	661262	623389	704693	835800	450560	622334	102	472813	503757	585573	529335	659455	565990	78244.4	736417	831937	585376	600235	1084	516818	54	464200	658380	489650	600981	481012	777	638	577395	900	695511	505238
837	3.05	460.131		rt3.05_mz460.1312							63	135838	130666	118592	1516	1108	149522	2291	64628.6	1739	154359	200735	89228.5	75	149979	190072	2715	199417	178063	92566.6	90276	158077	56156.2	139972	112561	104441	174193	65	155743	84420.7	213069	156034	1030	149253	73488.6	150788	115198	172846	180313
838	0.96	460.166		rt0.96_mz460.1661							62	370139	147021	218009	423607	459282	186836	640827	812732	905975	141829	331053	704451	8	394361	351942	865513	366884	181636	163727	404334	159692	559176	202459	883968	275475	505785	66	414986	816830	465039	222825	863376	566297	298207	125189	325376	137740	506951
839	8.06	461.088		rt8.06_mz461.0877							116	106671	99298.5	3906	2668	1565	92449.2	5184	104100	172214	2959	207773	161066	56	113183	130791	156472	223074	5807	4952	1298	90751.9	145698	2656	3841	1287	222482	118	100714	99952.9	166863	91406	212969	157709	1999	1746	116674	2350	186008
841	6.12	461.108		rt6.12_mz461.1083							61815	4990601	4273880	11019200	2827	3782	5016661	1714	3027	485	5024675	2270698	2581	57015.9	5282321	2321721	3183	2255997	6351776	5440950	13033530	4848286	2965	6440292	1963	12406190	2654120	108393	5427082	3444	2568448	5511524	3503	17071360	11224320	4904312	12641310	5004844	2947470
842	10.71	461.123		rt10.71_mz461.1232							171	93422.5	226	979	161886	186507	232	173139	131432	177850	269	389	153809	271	87997.5	768	147078	335	213	186	125797	87	178888	342	188377	464	715	126	95024.3	132254	642	510	185316	219843	550	273	826	236	85227.3
843	3.46	461.166		rt3.46_mz461.1656							32	88542.7	77558.6	981	4079	2548	84091.2	3421	1359	3387	124871	100138	1587	42	88820.7	110980	2517	100034	105993	121394	1810	5682	3510	121840	2314	1039	121273	27	95546.4	2917	118095	123287	1128	752	984	88864.1	2000	96379.7	111466
844	2.77	462.066		rt2.77_mz462.0661							177	1568961	2085438	1434944	3029002	31107	3275109	2164123	1638995	957819	5039464	1173771	920939	277	833062	1977930	1385888	1345554	31083	92031	1185191	118241	1889513	1564119	708492	2694046	1541556	297	1519609	1049610	1633399	1482726	672503	41216	2133925	47035	2625306	3426027	1053576
846	5.98	463.107		rt5.98_mz463.1066							451	800245	430167	261041	1110413	1212801	1390778	1268314	1476650	1121635	547397	1059532	1958428	306	990247	697193	1688114	731528	956960	1415165	278136	594854	759269	1033670	812446	23365	742829	214	1295414	1550521	715963	1363105	3183413	314057	201800	429233	260766	1195765	917152
847	6.14	463.089		rt6.14_mz463.0889							1370	1764242	39495	3088423	2057044	2364440	53485	2568531	2026827	2073632	49244	1214437	2663345	1240	1863288	982939	2277948	1065456	49620	53398	130785	38387	6200795	1760109	4790623	121441	1167332	1088	1587475	2299740	1273711	50254	2512452	166229	115208	45322	3018109	47396	1183593
848	7.9	463.088		rt7.9_mz463.088							74	84676.9	545	58939.7	302106	578505	55295.3	456921	163972	402276	439	74840.5	199561	140	109133	71028.4	259214	102238	63057.9	50826.9	77219.1	666	690852	109728	419112	446	70832.8	100	103738	155035	72304.5	40337.2	338683	756	541	766	953	59716.2	1191
849	3.4	463.104		rt3.4_mz463.1039							59	197711	372246	199613	225968	2763	172864	4353	134172	52704.8	373176	361939	124194	65	250311	289232	184180	334740	151405	161442	220976	431224	5243	162048	156715	209942	296405	60	187736	169311	354147	152961	133494	213096	199313	300934	240428	430951	250920
850	1.01	464.111		rt1.01_mz464.1113							92	93416.4	1966	1786	52556.5	1728	202071	46355.3	107786	3564	2474	45678.6	92678.6	69	98221.1	61466.5	141231	52101.1	210254	220606	2040	54239.9	38880.8	239715	136960	1250	45874.2	101	98920	124218	92137.6	198053	167062	2069	1258	44432.1	1723	54280.7	91071.8
851	5.7	464.171		rt5.7_mz464.1706							23	100474	97074.3	96379.8	140772	62891.1	69555.2	117031	71228.1	114653	116165	70504.9	53856.4	27	88928.9	66243.3	89990.9	68141	104409	83018.7	101705	138849	63855.9	109905	60548.7	98653.4	87119.8	38	58129.2	72489.7	61500.5	57288.1	51792.5	85634.3	419	94011.7	99347.3	122820	85251.6
852	13.94	464.277		rt13.94_mz464.277							35	63851.1	37235.4	95814.5	53680.5	69183.6	52605.6	63105.6	53433.9	95330.1	50030.2	46952.8	128549	167	60849	45313.2	100823	43657.6	39378.7	41713.8	111027	42584	97356.6	41898.1	65981.6	86550.1	59784.6	158	58450.6	68084.8	46645	48928	77698.1	102336	66926.5	867	93699	37737.3	56238.7
853	1.16	466.014		rt1.16_mz466.0138							154	98499.8	114846	65632.2	80289.9	44946.6	1913	1510	1851	2110	3343	76373.1	59308.6	180	97041.3	85466.7	1688	71166.4	116690	80241.4	63387	87009.4	68849.3	98147.6	782	72444.7	105005	127	83333.8	1277	78829.4	129858	2027	68733.3	90383.8	127001	1205	96145.6	64262.1
854	3.32	466.135		rt3.32_mz466.1352							47	117855	2093	58379	92043.2	117930	121152	161592	192265	224729	1503	234981	169216	36	131328	222094	161887	208253	71187.7	93798.8	63854.9	1954	248409	82860.1	144116	60422.9	230110	37	138418	160829	218148	66276.3	165264	87109.4	377	564	69447	1204	289861
855	5.89	466.175		rt5.89_mz466.1745							58	97080.3	115432	81683.7	159903	143623	131375	101318	71048.9	94818.9	135242	93108.6	1428	51	88002.3	127427	82592.2	93371.8	158500	134349	127535	183635	151781	115164	2923	109538	157357	73	132668	87191.5	127628	1240	1297	95888.2	105218	148802	118472	175697	145220
856	14.58	466.294		rt14.58_mz466.2936							209	67348.4	56091.2	95466.7	89350.1	96959.8	54791.5	99422.9	80990.5	126224	65255.3	55425.5	106025	53	73568.6	54181.5	88432.8	54075.8	53516.3	48516.2	122718	54487.1	115955	60858.1	81919.2	85466.9	72657.6	116	76232.8	77141.1	58459.2	52159.2	112430	104044	77094.9	26470.7	106482	40625.5	61677
857	14.79	466.293		rt14.79_mz466.2933							228	72169.9	91230.6	147605	84739.4	86370.8	76285.7	94863.1	71364.2	113422	106656	76230.6	100822	95	88178.4	64658	87145.5	89847.2	63483.8	68902	137124	99715.7	159064	75358.1	81556.5	110108	80009.1	293	90654.8	86653.3	68494.2	95450	89517.9	134241	85891.9	59893.9	132919	74586.8	88365
858	4.68	467.119		rt4.68_mz467.1189							57	96370.6	72680.2	1466	107975	112190	134268	132715	98308.7	134466	92825.8	97017	137788	45	90129.5	116923	177264	90567.6	152837	143082	1348	113924	125340	176671	126339	826	103144	33	161906	175940	121367	144756	127754	1400	966	98812.8	1639	137303	111054
859	8.25	467.155		rt8.25_mz467.1552							178	181039	74062.2	38757.5	229535	274716	217101	324439	283840	292759	79950.4	166879	241636	64	190267	155842	271563	149845	258188	203357	55144.7	102790	214106	279855	225559	41284.9	183290	140	200321	269065	153583	186043	510418	61932.6	630	74019.6	46999.4	94616.1	207066
860	12.23	467.28		rt12.23_mz467.2796							57036.8	41634.1	51724.9	48106.6	44925.4	68046.2	44324.9	45768.6	42050.6	44074.1	53770.3	46015.8	48495.9	60928.4	46900.6	49042.5	45046.9	48856	54460.9	46920.2	50154.2	60418.8	56975.3	48796.6	44912.5	52834.5	50382.4	63724.4	50277.7	69758.5	63762.7	56787.8	55328.3	54167.7	57122.4	58898.7	60018.5	65311	63785.2
861	4.69	468.04		rt4.69_mz468.0404							73	59973.2	73846.1	1322	83719.4	33843.5	84646.1	3011	64126.8	40295.4	94363.5	52270.8	65976.9	68	73995.1	84090.8	78456.7	86909.7	54070.6	111810	107719	109977	79286.6	64912.3	80237.2	86460.5	88106.5	44	94070.4	78626.5	87942.8	108649	69399.2	88915.9	98621.6	100555	105893	112644	80914.7
862	3.26	468.083		rt3.26_mz468.0827							45	75491.8	109660	52325.1	82175.8	1370	121888	2434	61480.2	52236.5	119776	112018	1329	38	84006.7	92379.7	75825.7	101871	134200	108028	71629.2	132202	1660	156541	71697.8	72308.5	123639	50	89924.1	81929.2	110232	114677	67751.4	68518.9	58203.6	116509	68330.6	145598	105408
863	3.4	469.065		rt3.4_mz469.0645							62	187052	199354	81015	385282	97903	173157	132257	245127	183098	244226	332351	205888	68	226089	363339	245382	391729	263844	257274	89069	345553	135068	394306	305341	95510.9	523619	82	263656	328987	437423	182133	314816	183240	111579	182437	117867	362449	436008
864	4.87	469.1		rt4.87_mz469.1002							99	68575.2	54708.9	104823	77540.2	120089	57175	120388	53992	45192.4	62684.6	115482	80653.4	81	65486.5	68250.7	67428.4	138065	61495.6	51368.5	157719	78576.4	137157	63668.1	100278	118945	131719	72	119542	96859.8	117992	116318	126973	114764	105184	50553	108019	74061.1	131943
865	3.69	469.155		rt3.69_mz469.1553							20	90185.1	86245.7	1944	91743.3	139481	45635	131761	113242	144829	95611.7	135751	118127	15	112899	130555	153599	144949	115719	105411	84520.9	126350	126338	65126.1	159627	1174	151184	29	116985	141191	151815	49366.2	142217	1911	736	81895.2	1044	126539	148950
866	5.29	469.191		rt5.29_mz469.1908							31	211369	69246.4	561300	70107.8	151057	107847	246646	140347	95912.1	99736.2	64615.4	724670	48	256168	70726.4	292581	80046.8	108872	91266.4	657026	88115.9	164415	108086	652282	598904	83392.8	54	247285	265161	73583	111542	151875	147298	248139	77609.4	385083	82903.3	65769
867	3.87	470.062		rt3.87_mz470.0616							23	68724.9	86919.9	90877.6	160789	71373.9	103244	91189	64408.7	102449	94694.1	70487.9	55809.2	30	86095.5	63710.3	70745.1	85427.8	160792	144076	86992.2	108471	85226.6	204064	70657.1	89081.8	68658.3	38	91816.4	83225.9	70818.2	115986	110864	104257	93508.6	82431.7	92612.6	117884	67125.1
868	1.43	470.151		rt1.43_mz470.1505							746	51781.9	1335	1779	5341	68132.5	1563	76464.7	72238.5	110370	2538	73871	110040	977	90659.8	54602.8	95029.7	84298.8	2418	1787	67791	1748	2580	94175.2	117939	85228.2	112364	993	77604.1	96258.7	99182.2	1398	91336	76228	2546	1698	1320	1713	113906
869	1.12	470.151		rt1.12_mz470.1511							41	1096454	436199	777502	1457534	738465	1050943	2706878	2684073	3263796	1407084	1970371	2778543	55	1266024	620291	1667198	990088	1161228	653213	1106463	634114	3676385	2218050	4014618	2254060	3268765	90	835919	1546876	863741	1276929	1585388	1532420	923172	189162	1390950	1502378	2711693
870	7.68	470.159		rt7.68_mz470.1588							42	56343.8	123743	33475.2	45654.2	27547.6	97662.2	1855	49096.1	43151.1	130975	75380.6	49922.9	44	79564.9	106606	51945.2	81185.5	114876	105747	44658.8	148333	35868.6	112972	52123.9	838	82045.1	85	68702.8	48329.4	102960	94922.2	53519.5	38077.7	41660.8	144632	37808	156784	106278
871	7.41	470.159		rt7.41_mz470.1593							27	34462.8	54398.6	812	1247	869	1138	1064	1207	678	52730.4	74232.1	44126.9	19	51134.2	61536.9	63134.9	38682.7	41458.2	47095.9	947	74486.1	930	1042	53418.9	199	59184.2	32	39811.3	43990.8	59043.9	31828.8	54230.5	689	422	51971.4	592	62480.6	60352.7
872	6.65	470.159		rt6.65_mz470.1595							107	199626	244074	79845	223915	119630	236585	134736	175926	140393	256259	316807	196313	62	204682	273762	250062	219700	275976	235339	141431	332513	165056	261011	217129	92634.6	275452	52	227174	193475	272496	221259	213308	119494	74716.7	215351	102302	343729	284358
873	7.7	471.098		rt7.7_mz471.0983							278	105043	4166	65690.4	168572	156452	100918	148139	108149	131926	102243	105386	150580	43	106193	106434	162676	100453	119840	103043	78698.7	118655	198016	86153.1	143371	872	115147	61	105136	124352	111206	86397.8	155803	61086.4	52800.8	117584	850	143721	121515
874	1.45	471.161		rt1.45_mz471.1615							1885	127421	222219	113827	130059	71747.2	218436	86885	66381.9	3281	213821	180088	98692.1	2575	161455	190226	110343	219146	200627	179346	140361	250977	104894	154712	87717.4	151604	157667	2062	165950	123406	194597	215117	3572	155189	111904	168870	140803	259029	138739
875	2.81	471.161		rt2.81_mz471.1613							59	1615360	2230579	1385852	1252753	959982	2269150	1022996	842783	759610	2105389	2565381	1497393	69	1695178	2597042	1216636	3026375	2014555	1799242	1617850	2110059	1450556	1328924	1021427	1592952	2112843	49	1714693	1373775	2489006	2142382	614422	1771657	848748	1816228	1281049	2265931	1882245
876	4.13	471.171		rt4.13_mz471.1715							39	56814.9	85721.1	51637.1	195177	202599	100367	212395	124109	239588	198954	132636	50798.4	34	133484	136455	83621.8	136733	162052	144594	53060.1	210307	178496	193691	114511	64866.7	97819.3	31	131659	147875	150352	71984.8	137415	65657.9	35284.7	191286	52151.6	222720	96883.6
877	7.18	471.187		rt7.18_mz471.1869							63	167883	221069	117195	409159	275860	199657	322570	82922.6	323688	265100	183423	90620.5	172	190678	172742	152689	231251	281093	315521	212645	335437	411280	355242	198450	152648	268902	72	224301	236794	204150	225475	94290.9	133499	161743	253674	150529	359999	221222
878	6.52	471.187		rt6.52_mz471.1872							26	70732.7	62927.4	1552	2564	5054	167198	137229	59704.6	157175	82801.8	1781	4025	58	72536.5	1670	91196.8	1912	8231	172773	2646	2321	83240.2	108305	5332	72400.4	1282	31	140199	60304.3	1877	184606	159712	75691.6	1614	2137	1977	2727	1299
879	5.75	472.124		rt5.75_mz472.1242							110	70860.1	670	52726.5	125983	112124	47070.9	141639	132312	137739	1487	64609.9	146834	75	79502.9	56121.3	159670	64852.3	162	1121	73218.1	320	170973	47217.1	190951	61108.8	67022	84	85820.4	172679	60088.9	415	110535	66970	677	303	62129.4	547	75805.8
880	7.46	472.175		rt7.46_mz472.1751							124	726294	960091	295398	857209	501080	832976	525199	736599	587316	1029440	1062290	813269	70	820985	865713	1032595	788201	903155	747859	648075	1276050	687751	801776	1079087	380412	1007930	89	818034	838803	953189	722426	1044005	548271	313384	892122	388275	1283959	998486
881	4.15	472.172		rt4.15_mz472.1717							29	99452.2	140215	2433	7599	3544	139015	6073	5367	4235	151731	171132	92561.8	29	113376	163321	5550	141591	143988	137545	2254	166766	7177	160101	99135.4	1101	151722	16	109266	4418	172400	140499	87753.7	2745	1545	143345	1925	174024	154787
882	8.46	472.176		rt8.46_mz472.1758							134	253516	333868	74737.1	158649	104768	358453	142231	149616	162767	356270	202498	193543	86	287753	212329	192576	232854	468382	396522	221719	598998	159505	431213	178381	143151	312029	136	302245	215366	299781	370932	245369	166111	147114	376406	142035	560678	308400
883	4.89	473.099		rt4.89_mz473.0994							35	132876	183844	99020.4	165947	90744.4	192351	94024.3	112898	110444	197966	132505	83998.1	54	145097	124492	123781	140156	247741	219095	143833	225570	94553.1	277496	127906	100207	149703	30	148740	120851	140760	186210	151852	155545	157017	137812	107764	224361	141477
884	8.64	473.108		rt8.64_mz473.1076							192	103253	2207	67211	480263	134139	82484.1	109103	131104	164655	2855	127935	103238	184	105138	94193.9	166326	174437	2081	2614	81298	1454	305468	2984	142121	68484.1	142237	154	105072	139070	83385.5	2290	229330	79126.1	68452	2314	75854.2	3097	89446.1
885	3.31	473.123		rt3.31_mz473.1226							17	409771	247960	300546	776161	793661	773644	606929	322208	1258480	304920	231442	234978	45	485836	233842	405071	312593	934516	693575	598733	387925	888622	1299428	293999	387833	404978	43	536554	289280	393355	504128	343135	422828	312551	264414	430758	357011	308644
886	0.96	473.162		rt0.96_mz473.1616							161	3517123	2405863	2889553	4008822	3364435	3078926	5197694	5321390	5322630	3086756	4182296	4347229	90	3491436	4471421	5471440	3654901	3266877	3247768	4311026	3213287	5435893	3551088	5064711	3599103	5160547	58	4346674	4774958	4615276	3283011	6560859	4639787	3663817	2370932	4339755	3069446	5911891
887	6.62	473.24		rt6.62_mz473.2395							42	92559.5	126883	94286.6	53091.5	43736.3	106441	85784.8	1375	50908.8	147363	153601	2447	27	102025	135884	73993.6	146524	120504	96039.9	98648.5	135386	89112.4	116248	1374	157840	145987	20	98254.4	56697.1	151004	117882	59143.8	44928	125332	99488.8	141199	121773	135414
888	7.98	473.617		rt7.98_mz473.6169							6	51088.3	33831.5	51419.8	105502	97866.6	76735.4	107426	52557.3	131484	40329.3	39713.7	41779.9	22	59724.2	38532.3	67102.8	41206.3	93042.5	80649	79802.7	51452.6	93199.1	108433	47094	69574.8	46725	10	66333.6	61438.3	43771.7	77599.8	66506.8	85497.5	57155.3	44168	66741.4	52103.9	45498.2
889	3.62	474.068		rt3.62_mz474.0684							38	57272.7	77482.2	50123.6	4440	53615.3	76996.4	52338.9	2663	62896.9	68858.3	52263.2	2594	40	70053.9	51261.5	49105.1	54210.9	91727.2	92659.3	69762.4	71225.8	60504.5	98186.3	2468	64674.1	62739	47	66945.1	3745	57890.1	98007.8	4171	61245.7	66302.5	74790.7	61731.7	74790.4	58555.2
890	3.6	474.173		rt3.6_mz474.1725							25	261012	328822	252254	251602	215728	447008	205776	154647	253509	359576	290874	163419	20	317874	280136	202924	280699	524972	439459	436883	371226	257579	525508	198408	306544	330147	20	317744	169068	309218	452647	205856	328866	279644	329896	296720	403074	282284
891	13.37	474.263		rt13.37_mz474.2629							1529	2349688	1440171	2523065	2890112	2615427	1871281	2686345	2464292	4251932	1856979	2627069	2747731	124892	2473066	2257023	4460940	2111274	2196848	1511702	3966401	1372717	3359183	2305432	2920281	1932445	2642847	1051	2737588	2594122	2404063	2137221	3842063	2673458	2287608	763775	2691295	1905953	3006438
892	13.79	474.768		rt13.79_mz474.7676							90	132420	92644.3	242113	98851.7	159311	125582	161600	206402	170792	105596	124985	257733	154	144757	133106	229373	117355	93391.7	87744.2	270193	95082.6	253851	84117.1	180722	269734	199361	80	157534	234940	120490	114589	317829	355006	214502	53008.3	295632	90343.2	229703
893	4.75	475.088		rt4.75_mz475.0876							78	499174	476361	458118	559815	584074	464238	627601	633927	664746	529333	594806	787739	107	546644	611691	742763	700156	607122	502135	565666	608954	745528	646595	838063	488629	715479	124	646736	727815	699166	393456	766500	648222	464124	485763	514202	646031	705415
894	6.25	475.088		rt6.25_mz475.0877							163	1002712	1551424	716297	1198362	1420711	1589548	1484153	1052917	1828906	1874070	1048294	1021010	101	1144280	1045442	1215062	1192626	1861616	1617544	1029805	1888874	1614198	1970515	1199488	815107	1352739	97	1251335	1292708	1207063	1774064	1231540	948874	744086	1523998	941940	1975121	1336694
895	5.91	475.087		rt5.91_mz475.0871							72	248947	273947	215184	197990	179721	281223	3309	249166	3245	247325	298038	312534	93	266405	319708	1763	355837	345249	302396	272653	311989	1722	389626	295589	221660	392601	62	356292	290467	342183	271234	292244	298517	207085	203419	2872	2436	339604
896	6.88	475.123		rt6.88_mz475.1226							242	428393	6113	487421	447212	26391	499540	32395	691864	571531	7965	13938	673530	314	520152	271508	808982	304734	570571	452598	486404	153658	813016	23827	595176	453987	83609.4	233	560526	753237	364097	511142	894476	722207	315305	131821	560283	168649	411159
897	5.71	475.124		rt5.71_mz475.124							43	175324	79086.8	136578	333432	301162	222707	340533	119421	285451	104989	175668	142846	24	187661	151647	197782	207746	308556	241649	189674	119681	416021	315535	152463	199044	238877	72	197150	198370	206935	228070	185663	164288	149297	83989.3	107072	156143	163291
898	7.98	475.125		rt7.98_mz475.1246							51633.2	5685941	3719898	5651725	10292590	10416820	7590951	11298060	5256796	12055730	4791790	4006166	5085116	42674.8	6214513	4023327	6390173	4266372	10297550	8753120	8423537	5399464	9733126	10314060	5358896	6238157	4254525	41924.7	6300385	6265473	4295036	8022922	7467197	8760151	5829479	4777097	6735433	5560748	4872027
899	7.66	475.124		rt7.66_mz475.1237							53	696329	1784	3682	1059049	1079771	4412	1310985	689000	1420348	1953	2768	699203	28	735120	3600	918540	1144	6104	4514	854796	1470	1075791	6091	672776	808356	559256	67	745446	790630	567050	3466	1024997	1118455	714169	1770	754885	2010	665755
900	7.5	475.124		rt7.5_mz475.1242							217	1026009	524561	952688	1944568	1799705	1258685	2082096	979264	2168250	532794	664365	1030168	204	1022993	1153562	1229829	576029	1471181	1086319	1170098	577309	1922886	1400616	964323	930392	714104	194	1030393	1078120	782405	869786	1235981	1411280	780195	489068	969309	642134	841624
901	2.95	475.139		rt2.95_mz475.1385							47	299216	137408	262171	993262	1114280	596703	746972	261759	1475905	160629	151906	157599	58	325935	134266	276379	184820	723692	497191	505406	217942	930637	1147791	222574	367114	221460	34	346120	191688	186161	325535	222181	365624	281395	182871	357337	222247	204966
902	12.97	475.197		rt12.97_mz475.1971							79348.4	90393.9	68819.6	93563.7	108662	120844	87764.6	117663	98012.3	122870	71471.5	91863.3	153794	93993.7	87065.8	87159.8	135045	73366.8	95225.2	88091.9	97780.6	84692	146538	84345.6	170390	92765	109862	97796.2	85022.3	116853	97614	94240.5	160200	113501	91769.2	76820.8	110860	72653.7	106088
903	7.15	475.254		rt7.15_mz475.2544							42	29323.2	45069	35484.2	32428.9	2047	46359.9	29850.2	1147	28617.9	53463.7	60804.9	947	32	40716	51156	1383	59911.1	37804.3	40428	36548.3	46162.5	36520.4	37047	932	39318.1	55067.3	54	41299.1	1091	66107.4	45232	886	1583	34064.2	35351.1	33538.7	50394.1	43227.9
904	3.04	475.648		rt3.04_mz475.6484							12	29904.5	2821	2321	85251.8	93846.2	42064.5	107115	38976.8	87500.9	2446	2317	30441.9	9	28806.2	1999	51259.7	2018	53606.8	47456.4	36305.8	2417	90947.5	58238.3	51042.2	2894	2278	18	31962.5	50148.5	1076	43379.4	37076.2	26902.1	2781	851	1522	3116	2378
905	3.53	476.084		rt3.53_mz476.0837							35	52012.1	44590	959	123814	71820.6	123474	76639.1	47550.1	123665	52669	53700.1	48240.4	39	85152.5	560	80856.3	34460.9	104281	140962	89972.5	71634.5	100733	219245	56135.5	49421.2	43037	33	65543.8	47941.5	357	98548.3	44318.2	44350.8	55300.6	44088.4	57005.7	57530.2	43408.8
906	3.33	476.084		rt3.33_mz476.0841							59	85219.2	103543	84354.9	202282	136609	154906	131193	113776	168460	122983	63469.1	78323.1	27	105140	57601.8	95664.8	61698.5	166095	194150	124525	151219	172566	249722	117562	125905	95404.5	25	133267	106157	73355.6	146955	111951	151772	177136	166332	172116	189648	96839.6
907	4.56	476.132		rt4.56_mz476.1322							41	51365.6	50882.1	3108	108042	127266	63119.8	110803	92500.1	131789	3708	44117.3	105049	32	58025	50881.1	81051.4	52408.9	63928.6	73284.9	1941	53003.4	96421.7	78940.5	98176.3	1858	72556.4	33	75053.5	108689	60293.4	61313.5	89821	1324	1956	85022.6	2012	62239.3	48020.7
908	1	476.137		rt1_mz476.1375							138	133038	2173	102687	4445	4151	135694	167754	5590	5583	2070	151714	173499	213	148775	2388	3960	144859	147371	144243	3321	109253	4127	163441	7797	3080	3951	216	151391	2140	174445	134061	231428	3218	127210	5015	143372	112032	195651
909	13.65	476.28		rt13.65_mz476.2801							204980	6209514	3752696	6907089	4823837	4390884	68760.2	196064	6282356	7674396	4734981	5181100	13811300	2021	6690096	3808622	14142100	4859550	3079637	4405276	8567356	3511478	76396.2	4645104	7932771	313627	172703	1694	7628355	218115	4904179	3521280	10936920	357512	197898	2343157	273553	5120550	245118
910	13.79	476.278		rt13.79_mz476.2782							188540	15049670	9622215	19001980	10263500	11425350	18504650	16997640	15808670	16222890	11594920	13234790	28212360	184204	15331170	13425790	23393390	12248980	9934867	9218108	20678740	10370220	25787520	8721985	19220620	27135570	21159670	144695	16457850	24428110	13411020	12222390	21892890	36411370	22639470	5984097	28981050	8690093	26056150
911	14.45	476.777		rt14.45_mz476.777							61	86653.3	46974.8	110670	66299.7	83353.3	69890.2	94285.5	114712	116897	63766.7	81060.5	170400	113	95191.2	77399.2	144679	85756.7	49701.9	49256.8	139072	48798.5	132765	50767.7	123663	92826.4	93447.5	78	99669.6	120599	90928.2	66156.6	148194	164992	86987.1	1530	123423	45691.4	111424
912	14.24	476.777		rt14.24_mz476.7769							45	30140.8	242	28372.3	356	374	337	861	29049.4	40386.2	348	558	91221.3	74	28103.7	259	74442.4	270	203	290	779	449	26722.1	493	29070.1	853	424	71	31883.7	24583.8	536	377	59764.7	1039	487	210	31316.9	342	33897.3
913	7.3	477.097		rt7.3_mz477.0969							284	258618	127394	178507	249421	372490	208497	403806	416563	467123	177634	238123	491553	203	268275	247620	615310	266873	203555	191532	233619	161470	642012	207248	579449	208823	253133	84	323422	496978	297393	201734	601142	241380	165822	165897	211437	179205	342703
915	0.96	477.145		rt0.96_mz477.1453							80	793014	329738	741127	908752	1353641	612006	1309243	814485	1431172	389825	735315	1003242	116	846651	1000663	1004039	829890	848740	695467	1383793	491994	1047304	705825	1525846	874765	965650	63	964181	922901	1152492	661669	1328767	1253032	774504	450311	963972	499068	1114548
916	3.05	477.161		rt3.05_mz477.1614							705	3101141	2016280	1746758	9283541	9210872	4535889	9063621	3677469	8198901	2514406	1809506	3596975	806	3390618	1659130	4774493	2769908	5335149	4323512	3537410	3120970	8367827	5441404	4921373	2568235	2789011	490	3318822	4836476	2432957	4224785	3920183	2597575	2721202	54095	3153597	2907858	2563047
917	2.86	477.17		rt2.86_mz477.1703							14	295315	239035	543398	27560	11509	7887	31288	14390	28587	29660	15389	225059	19	316280	231773	259103	227597	4916	6649	778263	21905	28962	11922	14643	52341	14994	22	327811	191603	215766	115017	189095	519892	43329	2333166	47045	24173	15078
918	17.73	477.178		rt17.73_mz477.1776							353	71848	68759	153212	140580	108577	60575.1	55298.1	80665.2	94930.5	67146.6	79315.1	148044	353	95306.1	82110.5	78967.3	124106	80488	115858	98697.8	89056	87817.4	131593	58695.4	153497	57106.6	220	70811.8	58886.2	102113	84870.1	74699.2	64378.2	88933.4	72455.1	119711	50930.3	106836
919	13.79	477.187		rt13.79_mz477.1866							2058	66556.2	34600.5	64563.6	84934	133482	72620.4	67992.1	86998.4	116899	91971	121567	153333	1704	57369.9	45179.2	85933.1	49739.3	64102	57541.8	161294	125519	98546.8	102169	136534	56505	75720.8	1343	55254.1	121012	54086.5	66437	112267	129262	56428.6	72075	88543.3	113933	54125.1
920	8.6	477.234		rt8.6_mz477.2339							62	63548.1	86619	73290.2	1709	1920	40346.2	1504	52875	1483	99524.9	40848.4	62803.9	119	61737.9	41079.7	106974	51891.8	74403.8	60062.2	75586.9	105368	32832.8	68394.1	90841.8	70983.2	53586.2	93	81107.3	85911.1	41717.2	42121.1	82482.6	67751	54177.3	74181.4	73794.4	107426	50522.4
921	14.45	478.294		rt14.45_mz478.2939							117089	9231496	5146298	11569240	6673683	9335493	7265915	9869848	11064800	11538300	6666763	8256628	17862880	100051	10084530	8315534	14916060	8174606	5167266	5611047	14056450	5679034	13915710	6042590	12844530	10179520	9952546	69984.5	10793250	12662100	8999988	6559172	15289080	17046850	9230281	3311239	13011250	4837565	11781900
922	14.23	478.294		rt14.23_mz478.2939							55431.2	2900966	1079760	3395023	1680774	2082137	2326839	1887927	3076410	4211905	1479690	2133057	9315253	52398.9	2984726	1839314	7993752	1726650	1317904	1546229	3098578	1170169	2854891	1390844	3434712	3553200	2116612	687	3110501	2846156	1615848	1219550	6006075	4273553	2381656	714544	3574036	1372747	3338199
923	15.59	478.786		rt15.59_mz478.7861							414	90948.2	73457.1	127719	82788.1	89191.4	75710.1	98065.3	113378	113803	83193.2	85052	139487	353	92500	79117.4	126786	99870.5	66892.2	57969.9	112992	93284.9	157788	69167.6	115998	94278.3	85306	228	104078	119196	93352.2	76476.3	115509	173730	96199	44040.8	125997	61585.4	114582
924	0.92	479.094		rt0.92_mz479.0938							405	57857.3	26322.4	47309	62012.2	29413.8	61491.4	10791	52166	10101	46159.5	67529	9420	462	61088.6	60519.5	8255	58449.9	8065	66586.5	39227.2	56003.7	65981.8	5969	12858	7624	58491	605	63516.7	65408.9	59572.4	62004	76563.2	65169.8	46115.2	52917.8	55115.5	54586.9	53974.3
925	4.39	479.118		rt4.39_mz479.1184							35	93995.9	2266	80756.6	136278	141418	92260.9	126484	140044	161854	68284	3204	175394	17	104569	2919	175426	69812.9	99228.9	1182	104802	77209.4	254612	2948	176264	86548.8	1902	39	111450	156227	80508.6	1295	174809	89909.4	51675.6	1629	85030.7	76934.7	1609
926	5.78	479.118		rt5.78_mz479.1181							89	428122	283928	374326	567042	764034	469768	737947	623294	873885	359843	388545	647293	139	475417	382821	672423	388475	495382	448496	432326	380266	888564	588305	712268	333990	385848	74	550249	681098	404835	403012	904489	469631	338587	282489	399848	416959	493669
927	4.72	479.118		rt4.72_mz479.1185							81	459313	199854	332926	572272	690163	376448	753206	710015	740814	251311	424665	880234	66	490200	441536	788358	488506	475464	382516	417592	286474	889474	479401	958717	390822	554262	61	525556	741699	527334	375191	817308	467852	334437	267608	352186	285918	570001
928	6.31	479.119		rt6.31_mz479.1193							94	93941.1	1047	84129.2	769	102724	85696.2	140746	152427	105547	1080	842	170642	66	121333	97393.4	138422	108150	99300.3	460	109380	731	165833	120177	157532	94774.4	119692	45	123677	185413	121011	75006.8	186877	134444	82123.5	712	110475	783	137157
929	2.96	480.068		rt2.96_mz480.0677							27	135530	157248	119122	252992	88442.8	178770	80591.4	115775	89238.3	168956	147529	144518	41	174006	142659	124578	181324	193554	186100	389846	215170	111596	258082	404451	176136	356859	58	185983	225177	189755	199649	192475	348473	108722	154757	563792	195964	341711
930	3.21	480.094		rt3.21_mz480.0935							55	139372	117864	1185	99797.4	89098.2	2041	156202	90320.8	161132	93621.7	150505	118576	45	163871	99170.5	190752	1665	1579	2361	3534	80452.8	293435	2277	164244	208652	2619	45	154143	95483.4	81395.2	87116.4	83440.1	170726	374712	2637	350524	2866	2632
931	13.79	480.17		rt13.79_mz480.1704							138	68136.5	1253	133692	1169	47586.5	1362	548	64449.8	79324.9	57444.1	37641	127980	172	42414.8	1353	60802.1	2221	68969.8	1774	2777	47650.3	75926.4	37249.1	88284.2	77289.5	62011.3	171	42821	102540	2825	1766	86913.9	104560	2319	1436	87798.6	2155	74528.2
932	15.59	480.309		rt15.59_mz480.3093							106088	9396532	6969545	12192520	7881241	9057235	7725993	9398090	11469600	11191600	8491023	8517952	13880880	95455.5	9495034	9414146	11948740	10859750	6087982	6415944	11830780	8993180	15484690	6972339	11642670	9846161	10454330	117897	9972518	11955450	9589821	7919390	11654940	16651900	9841989	5278379	13473210	5793322	11749800
933	15.23	480.31		rt15.23_mz480.3097							366	417080	6149	618710	9175	404562	208806	237826	240316	192323	334582	410634	351058	236	471763	432261	263043	459592	160548	190420	706596	135288	688938	287954	612715	521268	598534	179	521929	564934	472750	366397	13076	342050	507643	187808	699032	113430	252685
934	6.43	481.093		rt6.43_mz481.0927							147	133595	120543	76887.1	283727	134906	148011	148756	100406	224144	103354	102590	66736.5	157	167772	127688	120161	127057	267323	226054	152218	139065	151110	291554	139249	140293	198309	96	153559	93580.6	125590	181840	206277	177499	159375	150048	119532	193048	145859
935	4.41	481.134		rt4.41_mz481.1344							38	170437	3219	6581	319395	674314	5226	426051	226229	523771	2568	5714	262174	79	227685	5576	14156	152941	218691	4797	482423	2565	769687	205147	373064	320947	111518	50	293081	288248	105436	2825	384894	463910	90158.8	3439	3052	2791	231608
936	4.9	481.135		rt4.9_mz481.1346							208	707002	332027	829630	608131	590125	597479	640341	682473	802037	426996	712104	753542	280	756338	703834	909211	684870	454570	556664	1043918	421317	866331	666261	931374	806428	838646	151	281813	783844	417256	605090	308111	1030979	310542	367659	363548	430955	429917
937	5.3	481.135		rt5.3_mz481.1347							54	412407	191680	401293	332028	303531	324682	335943	446867	434451	236736	444628	482702	60	437385	459712	578671	500188	329428	318803	490502	264272	437726	407704	601019	402893	520246	71	452466	511438	472342	336878	619082	540777	445878	186256	461246	268172	559677
938	3.13	481.146		rt3.13_mz481.1457							18	140114	43134.9	101898	237093	209217	55122.6	231096	252844	188424	183568	145592	288812	20	153657	73482.1	229812	37869.2	59201.4	98509.8	129419	127276	259254	44172.1	248845	162561	116803	42	138499	93637.4	107886	86401.2	119332	100721	187622	85984.7	118560	90257.1	188080
939	0.98	482.125		rt0.98_mz482.1255							122	148301	123194	122992	202160	179624	157782	161260	131220	172919	112822	139275	150236	70	158033	192982	184286	156458	193369	187969	145598	149012	159806	201076	176363	138313	174531	99	159022	151436	168587	127822	173785	154484	129268	142890	131231	114874	169582
940	8.07	483.067		rt8.07_mz483.0667							71	43406.2	35994.3	42754.9	1682	920	44211.1	1860	57551.6	1109	33841.2	51766.3	47808.5	33	72487.9	46764.4	91020.7	43593.2	38447	47077.5	43330.2	1503	63454.2	746	57143.7	79924.3	1025	95	48758.2	67440.3	54411.5	37598.6	66382.7	81223.3	41738.4	46084.6	42234.1	34972.1	58422.1
941	7.24	483.113		rt7.24_mz483.1125							30	58405.9	59651.4	43458.3	42794.6	72784.7	75608.6	76806.6	69561.3	76422.6	62727.2	55186.1	65918.7	93	67819.4	57622.7	68864.4	57007.1	79152.6	81008	75057.2	67446.3	82388.6	93647.6	78293.4	779	72728.3	22	67800.9	71182.2	62857.2	67028.2	88039.7	62015.4	888	58050.7	57724.1	81196.3	58217.9
942	5.34	483.15		rt5.34_mz483.1501							37	116106	924	1073	105443	133227	157097	159612	131011	208101	2246	124588	100372	36	130939	120162	147388	1456	144738	161240	1470	48044.9	166521	226820	2468	1616	2827	31	139864	165369	3179	144540	286095	1627	1136	1710	1359	1894	3562
943	8.26	484.145		rt8.26_mz484.1446							92	51191.4	45807.9	115	40366.5	43664.2	78439.9	47417.4	59035.8	46069.7	48532.2	61897.2	52759	51	53377.7	51752.3	52587.1	58122.4	69025.2	87226.9	1022	65561.7	42099.1	66768.7	487	182	37550.7	30	60400.1	57604.3	47733.9	72080.9	91700.2	886	415	39977.5	445	41885.6	58870.9
944	5.3	484.181		rt5.3_mz484.1809							23	115106	144493	99264	99294.4	90646.2	125367	5729	86282.7	107949	166353	142577	81959.4	45	138671	119198	104500	158074	134535	125420	105681	155704	116478	5371	89104.9	154066	145015	29	121195	97915.9	147441	127568	2641	89332	84125.3	138336	102535	158002	153386
945	1.45	485.026		rt1.45_mz485.0255							101	38804.7	72668.2	38475.6	1720	1173	68288.5	1241	353	985	56550.2	44257.7	419	61	42682.8	1696	1472	49359.2	59066.5	71714.4	1247	74527.1	1538	46603.6	800	1148	1332	115	39804.8	581	1520	67725.5	476	1314	1303	57804	1551	71198	1444
946	4.53	485.06		rt4.53_mz485.0605							43	40220	1276	63109.4	43129.2	58633.9	1569	50244.6	44878.4	50803.4	1321	852	49958.2	34	48278.8	881	50585	1609	1609	1528	68644	909	70380.8	1091	51917	84697.7	45172.4	52	53126.1	51545.4	1846	842	49318.7	65572.8	78632.5	962	3278	1033	1126
947	3.69	485.073		rt3.69_mz485.0728							26	334185	452009	304928	780701	328135	549948	335974	201136	474252	420722	348308	215416	16	412741	299710	299256	416886	830416	750771	425543	535535	345180	918190	291224	391253	397345	41	466273	292301	365876	650714	378663	409047	357232	412834	372357	534709	308296
948	5.06	485.187		rt5.06_mz485.1869							25	154243	97523.7	82607.5	136891	132430	259960	116660	105728	191439	112936	192844	166982	29	177682	222530	142504	216703	346689	295092	213576	149540	109362	373420	193638	111303	283589	22	201375	118091	259342	259407	135646	116874	96078.2	141171	94870.6	172187	264931
949	5.67	485.187		rt5.67_mz485.187							27	63558	58417.9	1476	61721	102200	36890.7	147529	82307.4	70088.5	70298.2	68433.3	126168	21	66145.3	68838.7	116897	100222	44454.2	39783.7	879	63576.3	133304	44096.2	138528	740	104408	18	69750.1	112486	91762.3	691	86383.2	946	725	49094.9	1155	66760.9	92276.5
950	3.28	485.186		rt3.28_mz485.1864							13	172312	172827	109763	118201	130689	66354.5	124898	99348.5	134319	124114	103727	133786	17	156615	94272.5	169436	185512	80127.5	81590.9	113401	131246	121006	78810.1	138150	140417	102497	11	188682	179690	101630	64129.7	134401	113734	108456	107506	129161	105842	103356
951	7.5	485.223		rt7.5_mz485.2232							43	333158	400255	356361	380912	357486	280841	386896	286777	414391	436926	322709	339758	57	373800	349461	375185	418397	342457	289776	476012	459734	379012	385690	399705	394048	459317	91	365148	411906	402519	286721	305160	397469	361927	378136	385022	497673	376037
952	0.96	485.631		rt0.96_mz485.6314							2	42638	30419.8	38706.6	55195.9	42616.4	44217.7	64838.5	74199.6	53612.7	31534.9	38124.9	67024.8	7	47369.2	40003.8	59925.1	42960.6	48617.5	42926.7	44671	38124.5	59235.2	46156.3	74537.2	38507.4	51904.6	15	51220.1	59640.2	56138.5	38524.6	86242	63242.8	43203	27417.9	50661	35117.1	64112.9
953	4.36	486.138		rt4.36_mz486.1383							38	62896.8	1784	62731.2	115003	1175	939	2757	109358	1497	710	58561.8	118950	39	63096.2	1007	78195.9	1391	116482	669	73056.2	1135	1123	1107	146891	61970.7	101765	25	62993.4	122174	68074.8	681	2173	198036	72044.2	567	69147.7	986	379
954	0.99	486.145		rt0.99_mz486.1446							27	86266.5	65514.1	90964	90176	73516.1	97402	90387.8	100911	87654.7	80814.8	82700.4	116068	48	92819.1	65714	122671	79710.2	8308	3846	93091.3	89877.8	116870	104722	9017	82344.1	87348.4	85	92710	117177	3770	7898	128127	113860	72167.4	54206	5170	84673.5	73941.7
955	4.56	486.161		rt4.56_mz486.1609							136	972439	646325	1054921	2009707	2190896	1076549	2238277	1222434	2758578	798011	693754	1776991	149	1104015	752182	1443894	948379	1137324	1013868	1350788	766925	2029328	1211735	1639331	1056876	1146039	110	1178079	1650117	978042	1051711	1612059	1155580	967758	719794	1098306	810296	1004417
956	9.13	487.055		rt9.13_mz487.0548							127	63980.8	340	814	292664	91636.7	945	100046	115365	145860	952	68324.4	67880.9	100	66223.6	62495.6	104985	88797.9	863	886	1127	459	120610	537	118134	652	57027.2	48	63358.2	106945	86083.1	301	230254	1367	498	359	936	586	94019
957	5.09	487.155		rt5.09_mz487.1548							44	123866	1837	140230	121056	184840	112280	271503	126638	165686	50397.4	1500	194818	127	124226	2233	3246	3550	142853	112777	207265	82652.6	240594	5134	4853	178621	2329	71	144832	2319	2713	119166	143583	131673	133455	1851	159083	54345.2	2063
958	0.96	487.177		rt0.96_mz487.1774							235	4304203	2899298	3800085	5182808	4615976	4453434	6660051	6790149	6205742	3646700	4345109	7151498	183	4339553	4670236	6432469	4715836	4686499	4260795	4441411	4158151	6247112	5084453	7967788	4150067	5271824	90	5709579	6144909	5161555	3915760	7892052	6397455	4174096	3063085	4746213	3730974	6480852
959	15.88	487.32		rt15.88_mz487.3205							355	162778	91709	193072	126965	152646	109685	161183	252896	182087	117568	130283	373541	280	161657	127765	265534	128890	95074.9	71072.6	163541	85284.1	241886	95365.8	290269	160920	169458	201	171855	255251	131389	119116	258017	170833	80921.5	51362.9	149809	75181.2	203634
960	4	489.068		rt4_mz489.0684							72	367994	238927	141339	295898	221294	291240	160790	496163	315871	324671	668578	474125	40	403554	475811	517909	505576	316512	329001	351563	360400	357589	247677	503866	259493	599805	61	416081	475609	503293	285714	772015	377239	257274	262206	293187	347227	530226
961	5	489.067		rt5_mz489.0669							200	1701768	159122	1708637	2319246	2695427	311761	2574764	3162123	2810722	230070	898934	3877534	185	1763540	830839	3487342	1054979	321234	282557	1514719	210385	4920943	383059	4346523	1459960	953436	113	1778706	3109746	1055077	235840	3072815	1944960	1110922	90236.1	1410573	215919	1051016
962	7.75	489.103		rt7.75_mz489.1032							523	291321	119757	227557	578936	489880	216910	527772	409718	469511	170674	308219	516228	307	312090	281097	642554	362908	232341	226181	297970	180718	828899	321096	556431	219417	326003	265	325458	514067	334856	160695	430019	205736	162661	123914	219630	223550	323391
963	7.35	489.103		rt7.35_mz489.1035							152	465036	182238	430052	784599	708377	377748	768914	558392	635384	207120	415460	638422	203	492090	389684	772004	442771	299361	268448	426090	193785	953151	371611	570028	359573	407103	82	456399	593593	423843	254963	566654	388787	292733	183523	355190	126582	397890
964	8.25	489.137		rt8.25_mz489.137							86	180395	65875.2	816	110235	191205	190524	192562	265867	222555	80464.7	149813	258689	103	184078	148259	248404	107824	195776	162353	43821.2	86374.6	193259	224142	230403	505	118534	97	208647	245050	138296	148499	415115	69866.4	516	73407.7	863	93566.5	177581
965	3.93	489.137		rt3.93_mz489.1375							60	255334	154408	62466.7	23265	20730	15481	129663	264201	19884	219268	494475	308883	68	237520	300554	322714	326926	22238	17745	189522	256310	73435.1	19035	280647	66371.1	405626	43	250645	248305	328235	16656	506637	150447	89816.4	181553	62092.3	239739	336673
966	4.32	489.16		rt4.32_mz489.1603							29	351774	201711	222063	505061	554186	407517	524259	494964	673228	236156	331386	595730	52	386395	352833	527150	373694	480369	408184	309862	275831	580448	574147	553150	231207	408292	34	370086	415434	405763	367796	416053	276043	175060	260388	222814	292468	441933
967	5.56	490.134		rt5.56_mz490.1344							180	304530	1196	2783	485959	2068	606	3028	690	563082	789	292505	738473	176	382780	1731	736014	282739	175788	178670	336235	548	785260	181007	818178	697	332979	186	404325	765418	289602	868	373848	195524	213862	1721	200139	141042	373190
968	13.88	490.294		rt13.88_mz490.2939							132	188490	578	195813	113092	175664	129865	163146	200686	184943	33804.8	154174	560684	128	204497	148914	559635	147469	106889	92158.8	296330	1525	290948	78517.6	321566	241023	202141	257	220821	183470	154450	92785.6	558514	263290	233686	849	294155	455	298740
969	13.73	490.293		rt13.73_mz490.2934							143	117883	286	83837.7	1677	83001.4	63442.2	74240.2	86542.5	117957	385	81393.9	273397	62	106756	46853.8	343778	54537.4	1275	44049.2	79900.7	475	109057	49219.2	134746	108922	63560.2	96	108623	61682.8	52263	22321.8	400268	93758.3	2519	320	110006	659	113032
970	3.4	491.048		rt3.4_mz491.0481							24	35121.7	2048	2312	47133.6	1176	66264.2	32387.3	112648	37574.3	77852.9	111407	117105	58	94271.6	102557	38222.8	103247	43071.7	74382.6	1746	90222.1	1178	93382.6	145605	1422	125806	48	98146.1	1592	119664	59252.8	53501.8	1404	1035	102103	1327	97924.5	118422
971	5.21	491.05		rt5.21_mz491.0499							46	125485	108433	82954	190884	132030	127144	160949	190779	188846	102992	84270.8	125284	69	129764	78718.5	202289	96196.6	155734	159322	110432	136931	188029	157660	193875	152887	150147	53	132725	195390	90244.2	126784	249651	143080	108466	87032.2	99802.5	133711	107236
972	0.93	491.073		rt0.93_mz491.0733							597	40765.1	29431.5	33478.5	4276	29501.5	43264.7	31720.8	33273.2	4229	29430.2	3831	36741.6	556	42943	37484.1	3021	34826.8	43294	40298.2	36415.5	35585.2	40973.9	39206.3	37307.8	40575.1	36496	225	44785.3	31508.8	43600.4	39059.8	36442.2	35710.9	43117.6	2348	56534	34388.8	38068.6
973	7.24	491.087		rt7.24_mz491.0866							196	2467938	2382690	1207674	3964434	2711507	2903957	2954610	2983076	3804834	2501248	2297925	1853909	337	2540860	2282241	3015163	2260059	3681101	3382654	2131335	3205500	2840450	4198122	2923568	1318954	2519546	249	2872660	3246020	2314827	2917296	4033776	2869274	1843235	2577231	1686731	3467236	2578151
975	4.28	491.14		rt4.28_mz491.1396							36	71790.3	107112	60615.1	143461	158617	86413.9	136015	1914	177280	121950	69336.9	745	47	81865	71116.2	95938.1	89440.1	110732	94310.2	79942.6	130648	132104	126120	97063.4	1262	1562	36	74167.5	1883	83543	82382.3	109994	349	409	115834	766	133905	85000.1
976	5.09	491.176		rt5.09_mz491.1765							130	1420529	1310966	1270186	1470996	1221533	1390055	1189927	1309975	1602817	1502224	1651635	1541697	202	1531712	1701005	1652135	1875687	1740722	1389016	1801250	1702840	1480720	1706915	1770086	1530998	1991976	191	1725320	1660410	1894207	1496027	1345426	1448063	1398245	1398764	1493553	1712807	1891949
977	8.56	491.213		rt8.56_mz491.213							140	62294.7	2659	72272	104993	104872	69757.2	92062.4	1384	101339	2645	62383.3	517	89	94455.1	54642.9	1937	71758.3	102632	82496.4	113874	76038.9	103275	132922	887	73300.5	114838	88	89947	1441	67821.9	68219.7	669	108777	1196	58345.2	79795.1	82055.6	84010.5
978	3.88	492.043		rt3.88_mz492.0432							40	56782.2	54641.5	71602.4	84234.9	43494.7	82361	55318.8	45619.8	68274.7	64174.6	48557.8	31508.7	40	64684.4	39852.1	55587.4	59444.1	102513	100768	64088.6	73432.6	60844.2	104008	47483.5	62281	43183.3	51	51841.8	45300.5	54389.3	88045.1	73750.7	72332	68742.5	64046.9	73208.3	71961.1	40611.4
979	1.04	492.135		rt1.04_mz492.1353							50	60853.5	61604.1	48474.2	80115.5	90227.7	78271.9	72681.2	2990	3057	65200.6	59274	64637.2	66	78347	67873.8	64564	2130	91936.4	85419.7	55755.1	81675.7	67235.4	88130	58669.2	52407.4	59496.2	84	74781.6	70801.7	58586.8	70931.1	64652.1	46463.8	2120	76130.3	55296.9	73007.4	52684.1
980	12.61	492.18		rt12.61_mz492.1803							36153.1	53406.5	51934.2	57913.3	67579.4	67268.5	57740.9	43992.4	54036.2	51292.1	54932.8	65756.6	66974.1	44035.3	59365.2	66391.1	57982.4	59059	67748.4	53882.9	54158.7	61164.7	66683.4	74097	57779.8	46794.9	2070	34860.6	69599.5	66576.4	59432.4	76559.9	71258.6	58773.5	52645.3	61266	56345.6	57210.6	86639.8
981	2.73	492.181		rt2.73_mz492.1812							25	244479	228215	127533	377025	377346	340919	426862	67094.1	362907	191185	198953	73468.4	15	120450	147277	110937	172041	412203	327708	308403	271369	379314	397378	159585	163708	198178	29	177154	217080	167695	365616	165632	150900	188095	170120	151256	211839	199102
982	13.31	492.234		rt13.31_mz492.2339							177	123379	90239.2	173575	100400	103845	112156	123106	140789	99324.8	125863	120361	197933	199	128897	115806	146322	121181	90556.9	78580.6	201661	96898.3	180496	94362.1	154774	162037	149773	85	136741	131962	126210	115926	143858	227191	173911	56779.6	181086	84187.1	154846
983	14.36	492.31		rt14.36_mz492.3105							68	65655.8	51	48417.4	514	44536.7	36454	44950.7	53274.1	61598.7	138	39433.5	247808	45	71047.6	28379.3	239490	1157	255	576	48131.1	114	55328.3	567	96962.7	68953.8	33947.3	71	68683.4	899	859	542	291699	752	992	101	66378.2	268	78624.8
984	14.58	492.308		rt14.58_mz492.3085							308	112487	197	108962	768	123218	56735.2	114385	119668	117994	592	81062.8	364308	220	127585	73294.7	366340	85739.5	37836.7	37755.3	183078	82	187754	39418.2	212259	131393	111803	236	124987	105100	90512.9	45423.3	375957	137095	104508	287	198794	380	158124
985	2.95	493.041		rt2.95_mz493.0413							100	153440	113718	129817	577689	3861	147030	273165	228929	318651	113401	3481	3801	100	195023	2314	3225	3779	245905	198239	438198	4205	7000	186579	6613	121579	4897	81	219978	184744	202755	165313	398291	5659	7869	1773	5716	286919	3642
986	4.1	493.066		rt4.1_mz493.0656							82	875529	960148	412968	2671479	1104213	910177	1289598	1304070	1570681	1010941	1296005	817104	97	1049565	1301064	1088920	1364148	1537471	1337930	583543	1413037	1326779	2077018	1494154	542069	1594528	72	1137314	1168896	1554267	911521	1407073	877364	685727	1059486	586874	1545148	1468423
987	5.97	493.065		rt5.97_mz493.0645							57	341128	307148	199610	428601	247645	573107	302238	487077	332739	318332	171300	339052	82	394668	168121	513667	191787	760272	614672	278709	380064	233972	794926	512092	221087	204293	66	418961	585949	197139	527703	514920	363090	279146	250304	289702	385772	204363
988	5.15	493.098		rt5.15_mz493.098							154	458559	66775.5	418155	529467	466201	114818	497836	580816	540468	74095.2	424799	620261	184	469839	427630	696794	508871	141342	238347	514963	87715.9	571379	318986	796150	431500	540750	99	480703	674824	503416	87477.1	573390	597720	335213	64361.4	392176	81749.5	508762
989	7.95	493.134		rt7.95_mz493.1337							117	139510	112466	151416	322867	289681	224348	345993	151685	951545	186012	110830	108123	95	167806	111755	173881	117883	299075	247088	229605	277964	264958	310016	146276	175358	121156	97	161367	155986	123642	251728	194129	210480	155003	131389	181019	165360	138123
990	2.81	493.148		rt2.81_mz493.1481							22	77778	172932	92802.7	5105	2565	104681	5092	41493.1	2531	221512	93789.3	110048	35	170493	157072	67095.3	102049	100135	2127	1886	2675	3926	167219	58636.2	198762	98889.5	28	175662	125928	93784.8	302872	1185	103646	105179	249453	1461	90095.6	105785
991	1.46	493.144		rt1.46_mz493.1436							837	49072.6	53019.8	36317.9	4068	1197	2857	38958.3	1336	1642	60207.9	43844.1	45132.8	856	53964.6	51541.8	1812	56803.2	2147	50752.1	1464	67641.2	50535.5	52397.8	978	1713	49416	938	50778.7	53532.7	1488	52344.1	651	39895.1	42781.3	35700	35989.3	65297.2	1367
992	5.59	493.228		rt5.59_mz493.2281							25	76953.9	163632	96282	90349.2	60907.6	83645.2	75168.1	82906.6	61001	192850	68649.2	93987.2	39	145756	59023	112920	71331.5	145400	92909.2	180731	213706	77057.6	159679	124728	115168	73375.7	36	154710	114391	75899.9	97062.5	138713	140630	139895	194526	145975	228397	43546.3
993	7.46	494.156		rt7.46_mz494.1562							51	140964	122524	85861.1	137160	101623	129558	140279	99522.9	110274	110363	158416	161918	28	157785	137191	176938	107321	165556	111800	105305	137643	162198	100244	183015	73015.7	154977	17	172535	128510	132759	96781.9	190634	106761	82123.2	133266	81164	140992	169332
994	4.66	494.177		rt4.66_mz494.1773							44	234720	358764	263607	158188	158529	310311	176254	129350	134835	367566	398029	225743	44	262208	373377	202407	442748	280609	255718	259490	374864	222890	220646	256804	352033	290641	34	283468	170506	382684	266949	142240	234737	163325	362902	237401	411932	279777
995	16.63	494.324		rt16.63_mz494.3239							171	100062	82595.8	133612	97121.6	74481.2	86668.4	83154.9	83649.7	111356	98542	100137	128564	191	81819.3	106181	101643	116092	91579.2	92307.5	136977	108544	139435	89579.8	86467.5	108976	109368	95	94851.9	83312.3	100190	82920.9	86487.1	153562	104313	69859.2	143703	83604.5	117640
996	15.79	494.324		rt15.79_mz494.3244							234	114387	534	132165	64526.5	155550	73337.2	148942	147821	117937	628	111020	199030	135	130449	109238	238789	140373	52708.4	53795.2	186709	439	288660	61131.9	189828	116057	154771	95	131713	137818	115723	65000.3	232014	155202	111590	239	181044	362	151940
997	2.92	495.085		rt2.92_mz495.0849							88	92587.9	140178	89598.6	2471	1001	128940	98910.3	100697	108060	140700	165136	1239	75	104233	165485	104491	197260	93680	1597	129049	152242	95327.8	81708.7	97251.4	154877	196278	93	116811	146683	138381	103378	129399	122304	129944	117984	111206	140084	157401
998	5.33	495.15		rt5.33_mz495.1502							13	143122	180738	65400.8	115112	111512	360575	136037	90662.5	164381	247148	147373	92281.4	46	181639	147513	147216	131426	396508	376838	115725	329090	154577	465201	115419	66810.3	168414	30	191374	132714	163339	359487	144135	68021.1	57124	217305	99179.9	359943	201277
999	5.16	495.149		rt5.16_mz495.1493							15	128929	145508	38197	110313	119539	284718	120114	101753	156916	177284	126584	70149.8	33	135946	137621	154864	120422	309868	300910	83795.3	233302	148685	369528	82462.4	51059.6	168525	27	149986	128713	138618	273538	135297	43576.6	43904.7	163847	42850.4	223733	159109
1000	6.8	496.106		rt6.8_mz496.1058							189	78205.4	69926.8	78804.8	1519	62854.8	86182.9	64763.9	76519.4	1430	64048.3	64290.1	911	187	74829.2	65468.1	80360.2	77184.4	85395.9	96588.2	2003	54981.6	830	70676	1717	61514.3	835	139	71794.3	80826	1191	93148.8	101161	56543.7	65636.1	65328.1	86080.1	1258	670
1001	0.95	496.178		rt0.95_mz496.1778							178	439812	271000	422519	402234	317283	554163	483028	383787	518922	391212	581006	455078	227	444134	450931	418155	471388	615391	502021	642733	369741	624213	625602	697414	643124	755009	261	504859	372007	564304	495169	406324	576549	478427	245447	559873	426604	866062
1002	1.11	497.062		rt1.11_mz497.0624							95	75388.6	84050.3	105536	154100	218003	140433	112302	107641	2578	114623	92634.4	89877	125	79912.2	103677	132520	100538	117604	124692	304252	166494	154156	118937	125946	114213	138644	150	82243.3	157106	96114.6	111540	113846	112511	118203	250081	105870	124100	95673.2
1003	3.45	497.135		rt3.45_mz497.1353							45	164059	3127	105233	2707	3000	69302.5	31816	137033	58235.7	131427	49939.3	144002	92	56262	57420	368831	56231.3	51064.8	61018.9	57072.2	52968.9	71164.8	55403.8	135852	1934	61469.8	107	63774	68331.4	254172	186940	63496.2	47922.8	52595.4	182484	206036	66647.1	146091
1004	5.98	497.186		rt5.98_mz497.1863							64	286064	420208	61776.2	80354.3	73335.4	371759	84594	97391.2	86167.6	544164	304497	194009	75	253020	265152	80010.8	337325	292602	371239	1348	383068	87104.2	280888	238257	1265	104974	67	97777.2	80272.9	267914	388594	59534.1	1539	1720	232946	1398	349979	328867
1005	3.24	498.091		rt3.24_mz498.0912							53	202791	209372	343438	429020	207101	110445	233215	193710	285246	220699	243012	201689	65	275433	190684	276538	257773	162269	137147	565545	281823	343563	192231	390985	471678	361693	87	284042	380727	256735	110071	209006	548035	581197	175115	438848	245573	345894
1006	4.74	499.076		rt4.74_mz499.0761							48	278406	67211.1	130580	629790	377254	233657	353026	371649	418361	66696.1	264690	278065	59	309245	276104	429563	395927	428164	331778	252010	101128	321908	539633	520015	168753	515629	56	305388	536379	350109	225379	421443	265248	224387	62579.8	155560	113179	363194
1007	4.53	499.076		rt4.53_mz499.0761							35	390209	217955	514047	996203	594310	225534	605018	397948	712682	236939	260476	256334	42	472443	267612	457754	286839	293176	239447	860144	289731	751116	402286	539719	782211	444287	46	520947	468624	288291	208679	495354	1117974	1038029	161925	808444	285945	375142
1008	13.11	499.103		rt13.11_mz499.1027							112206	334530	200117	158229	1047903	2016783	266640	1740627	676750	1016216	173012	198175	1671285	110736	360880	251333	783324	207410	326772	241818	317868	131766	1095859	439802	1003471	241185	3442	121106	384692	1239624	364680	183100	1088878	401680	226611	126681	401549	109069	414537
1009	13.78	499.103		rt13.78_mz499.1029							722	1089934	1472	147224	2644068	1795082	241692	138542	1470736	1979179	210640	273504	191684	1219	575295	2577	1818485	417137	595047	236599	389297	161145	1659676	5439	1032881	259189	4550	977	817617	1485073	486906	168062	1932735	3715	329366	2209	2813	3412	3694
1010	2.61	499.111		rt2.61_mz499.1112							60	280854	58279.6	150806	567919	417118	21654	532592	380971	595928	17469	341537	341334	81	343935	346079	439761	354601	353136	20840	190451	25793	950414	392060	415072	163445	491115	78	326424	368585	385675	267949	511750	285614	129524	199658	179171	20730	476042
1011	5.41	499.117		rt5.41_mz499.1167							21	32559.9	1155	32569.5	32709.1	41456.6	37399.5	69820.1	75679.8	47998.2	1478	1395	63243.9	30	35406	1506	79746.4	1944	34765.6	1678	29067.7	974	98347.6	38535.2	37842.4	1455	1240	38	59809.7	79310.6	50488.2	35635.3	38576.1	57235.8	890	791	31021.1	1428	1216
1012	3.45	499.149		rt3.45_mz499.1492							56	280482	431591	242601	247346	276278	530602	201637	267169	392596	381319	231480	247688	44	386914	183925	513625	196166	476713	461330	467945	390958	309606	449074	269144	370964	222520	71	376821	332028	240078	478672	375779	212672	192551	395746	409128	379909	302224
1013	6.67	499.199		rt6.67_mz499.1988							59	86057.4	112977	81004	105232	105532	105466	106497	86346.7	129505	147968	3007	105597	66	84822.3	107062	136823	111604	278420	4634	94863.9	196233	182947	314356	138849	177859	164112	64	143822	145442	186649	213660	107579	161685	118882	153846	140342	193727	169875
1014	4.09	499.202		rt4.09_mz499.2021							27	134339	123530	147634	153900	153208	130646	154337	7589	184717	148021	139798	133731	27	140240	154187	13037	163682	163745	137104	198219	152322	11850	171237	150127	117996	184934	30	129316	96659.2	188953	103013	112836	108554	92467.6	127652	12110	153233	174821
1015	15.41	499.363		rt15.41_mz499.3625							644	203257	968	456	481	677	647	414	806	590	582	648	565	912	166110	1253	635	768	479	948	357	519	615	576	911	562	520	1118	134619	942	847	586	996868	581	697	694	595	594	409
1016	5.75	500.119		rt5.75_mz500.119							387	399780	168957	314620	669600	612403	299919	791796	666074	791201	240631	393992	808725	259	434529	290382	799141	353942	288408	265195	425995	217617	992571	295591	933861	354724	360995	104	461734	885382	303602	259341	545410	334366	229511	81331.5	312146	259718	379531
1017	5.35	500.139		rt5.35_mz500.1395							57	81305.5	45306.1	297	55018.1	76097.8	120081	96474.6	112345	95950.9	43467.3	90583.1	1277	45	92245.4	84593.3	115775	66519.4	98330.5	111210	563	57887.6	72694.1	139318	962	503	50609.6	31	95598.2	91564.3	65625.2	103672	178225	503	155	59940.3	175	60686.9	105769
1018	4.74	501.032		rt4.74_mz501.0321							37	66016.3	703	40214.2	6964	4539	71385	82471.4	103262	79606.7	1010	57124.1	81674.1	48	67789.3	69412.3	4282	75142.7	100365	2257	66331.8	822	1605	112529	1996	49075.1	95644.1	48	97105.9	109766	2634	2106	115439	63774.6	70945.1	785	48157.7	297	1732
1019	6.82	501.101		rt6.82_mz501.1008							638	480771	397227	453819	402111	531591	595691	212554	426548	163342	453612	436749	534872	380	567900	422512	235898	397704	561718	612041	350895	474361	119511	397910	529305	473648	404458	448	593989	584017	451616	614406	211905	524490	384524	507788	549465	486206	493572
1020	1.18	501.115		rt1.18_mz501.1153							59	124724	231518	76714.8	94631	274767	5514	376037	595197	90120.1	318374	271551	278106	117	225242	87564.6	177303	9549	119742	218176	60047.5	77361.2	395523	248981	423561	221770	108470	93	142506	626051	91085.7	6491	448747	24560	349792	100454	312744	203813	239112
1021	1.13	501.117		rt1.13_mz501.1173							55	329879	52005.2	245213	474553	76118.5	231801	8021	16267	182267	109060	182236	6026	118	330831	288562	459732	331690	282401	64135.3	218198	294718	298816	86888.5	11553	147986	315476	81	329377	8492	329662	250531	6632	624044	244566	192007	209084	338936	328839
1022	1.5	501.129		rt1.5_mz501.129							168	207982	236666	191790	476784	336654	280848	288385	162859	472882	246610	185888	187448	261	199280	174347	264047	174592	238232	278757	258449	244491	402664	219778	181822	242951	267271	263	220242	221941	165587	226856	124999	182561	234688	199913	284200	214374	286366
1023	2.94	502.049		rt2.94_mz502.049							31	45100	58552.5	44180.5	48861.3	55242.7	54976	36963.9	28153.8	49716.6	46283	51662.4	34607.1	24	50351.2	72281.8	65272.8	71581.7	69671.4	77461.6	70751.5	69364.1	1394	853	35240.7	39780.1	78350.5	30	73134.8	58658.9	80183.2	73639.1	40860.1	48394.7	65687.2	42345.3	63075.4	56912.2	66405.1
1024	6.36	502.134		rt6.36_mz502.1338							90	137978	49671.4	63870.1	382279	89429.5	98514.3	130298	214934	263199	67810.8	211729	159107	73	154288	154596	247602	198080	66070.3	91544.1	93975.2	58540.6	209107	109175	190906	76568.7	184110	98	148619	271205	217290	60182.1	344664	65691.1	58720.2	691	83152.6	78187.9	206953
1025	0.98	502.177		rt0.98_mz502.1768							20	143743	141864	66823.7	219944	201309	201518	178360	77471.1	235143	48075.1	163565	89833.3	77	120322	206033	128024	214080	160049	193183	153599	5889	195026	159213	167989	78903.1	153878	118	157578	77017	201840	156789	145330	89030.3	62009.1	90976.5	87176.6	70277.2	263450
1026	13.39	502.293		rt13.39_mz502.2931							172	168494	106347	190772	201270	197948	197680	201208	167908	268912	136536	181478	321631	128	173962	144889	308607	158366	130662	157415	251965	132673	239295	162827	240610	205481	187486	139	181192	192978	150435	138097	268674	249453	156638	80278.4	193471	110076	215500
1027	7.83	503.05		rt7.83_mz503.05							138	387815	63725.4	172017	838576	697522	134512	649367	717886	714452	73727	278681	536630	160	447084	286241	682395	300334	181225	171638	300764	102608	600743	343096	831159	228931	331092	293	456532	724044	330217	106254	876258	507647	280322	97072.6	234812	114456	400361
1028	7.69	503.117		rt7.69_mz503.1172							70	69598.3	119971	613	67649.3	75503.2	260075	67665.3	80500.8	71847.1	74718.4	4965	68047.8	130	71890.2	3321	78533.4	58325.6	129736	276913	2146	96208.1	56915.7	144801	71330.3	609	65501	78	74264.2	73661.7	68996	228456	140540	37133.6	606	183517	271	220923	83523.8
1029	7.36	503.12		rt7.36_mz503.12							252	510213	296784	956681	129974	170436	569062	180445	110269	103866	402075	274244	130236	228	577932	241677	89823.3	332858	894135	620401	1765485	392019	128156	819004	176573	1173349	320961	408	574161	1506	285496	538733	144587	1703230	1144928	301846	1201834	405694	313881
1030	4.56	503.155		rt4.56_mz503.1547							39	59611.9	78011.5	1790	3591	128459	106440	141985	90007.4	106854	94928.1	60675.7	142913	52	104189	52861.5	126879	94873.5	113386	110533	1159	90906.1	172600	103522	130106	1200	1242	50	83508.2	139442	782	116674	154754	1183	100822	82915.4	122865	82859.8	91741
1031	3.35	503.201		rt3.35_mz503.2006							29	215386	154842	182411	325893	204226	2592	361582	337549	253061	184159	267029	140386	41	228168	238713	292380	310194	166920	49397.4	232620	228087	273321	122012	211949	194109	254785	32	235416	406856	331803	117747	346484	442658	179212	167531	222717	209288	223243
1032	9.82	503.25		rt9.82_mz503.2496							194	127763	515629	178155	110479	55242.4	309496	65176.3	1999	66246.6	611323	62126.9	1070	123	135870	48316.9	40656.4	70683.2	305906	273290	127254	465307	66668.4	282426	49350.8	175304	75206	220	142054	56207.6	49776.5	360803	1081	46128.9	76523.3	242288	145785	448466	47469.2
1033	13.67	504.309		rt13.67_mz504.3092							46	248432	98595	6292	3754	5759	4556	5012	221703	362132	99129.3	215591	646743	31	254503	199430	581623	155620	2808	129281	258571	104118	4778	145767	345066	92771.3	6974	51	220070	6569	161896	2117	9588	6675	7294	79733.2	9310	111060	207802
1034	13.82	504.309		rt13.82_mz504.309							167	734884	504563	1129767	644686	713319	959485	640028	682115	832112	647652	745168	1334602	379	796026	563515	1287207	617935	584613	581951	865919	609263	926810	621090	776610	1229625	956249	398	802260	902399	651822	606899	1366566	1407935	937712	383550	1264437	564598	1265977
1035	6.13	505.066		rt6.13_mz505.0657							15	80519.4	123662	949	181988	1647	134826	1268	122274	154185	139237	102602	375	47	89206.9	92235.2	107038	115285	217866	195071	61127.1	178528	1018	281132	781	34693	100541	60	97003.6	100922	90782.4	143493	117448	57319.7	47992.2	117482	48845.5	181868	74783.1
1036	5.86	505.096		rt5.86_mz505.0963							277	478222	406904	456840	820447	689298	615276	860671	551325	628035	544762	536872	676115	132	575111	489785	764854	592335	605230	592407	511062	546493	1115350	787497	732806	495800	542270	157	633205	649561	538860	582257	573962	443286	425277	455734	532476	592942	575268
1037	5.35	505.133		rt5.35_mz505.133							37	161383	60361.1	1027	115660	217763	194275	252643	210704	200930	70781.8	125835	183261	41	163190	130590	211323	124859	144728	140187	74987.2	93603.6	255006	229306	192707	612	92876.7	64	184134	212410	113748	149442	384596	60552	444	89815.2	747	85908	178357
1038	7.31	505.127		rt7.31_mz505.1267							173	236189	128346	7509	490365	536227	297010	576210	157269	659229	139996	195464	153364	79	292433	167883	302397	241715	433455	279942	9283	158985	669837	577334	326416	6177	273597	69	303561	183040	266032	306559	259895	5448	7049	156437	5446	233416	209548
1039	0.98	505.14		rt0.98_mz505.1404							66	461580	235648	418450	396922	590942	387865	513835	418681	590787	217816	411220	468241	37	460863	576848	453179	435691	448716	480479	670904	318077	447106	392178	563755	510782	530267	128	542134	408494	658779	433227	550778	646481	521510	371794	570270	256101	572782
1040	4.78	505.156		rt4.78_mz505.1558							157	868144	707289	743826	1644311	1532678	907024	1090164	721550	2018763	875663	971162	860477	118	974462	985880	1085062	1089606	964634	865398	1349567	880853	1148072	1168878	847445	1004921	986717	94	899738	877160	1117919	843826	1051826	775366	734935	686177	885262	872867	962448
1041	3.31	505.182		rt3.31_mz505.1821							32	450330	354919	151188	645840	448542	260529	582848	350511	629593	358667	296914	350747	44	471409	310774	528361	438750	503233	261199	259181	323272	549783	429393	389882	287514	392255	39	367688	477044	516380	310226	561870	253459	270465	265933	288156	404766	352055
1042	3.63	506.15		rt3.63_mz506.1502							27	112340	100056	103945	270886	408076	111922	354730	124469	431634	111426	88988.3	304475	21	137865	105721	164555	99046.2	124538	114724	149151	116427	320499	128446	207164	168281	115419	12	145605	183165	103185	117447	137920	1622	2571	116101	95881.8	131524	110681
1043	0.96	506.154		rt0.96_mz506.1537							92	494082	337694	31171	719532	58583	613047	550732	512172	625883	353912	490205	486982	47	534199	571281	858963	614358	626397	591539	682077	466775	446240	617622	629748	36951	504176	44	631404	563879	767908	532975	969989	53373	32592	384715	38661	453168	590881
1044	5.27	506.166		rt5.27_mz506.1661							58	611797	620010	515532	1139229	1102701	816182	1110422	453439	1249320	596662	571520	507897	44	689532	557184	615546	668640	807986	778712	829904	813721	1082032	1035563	629219	647702	753942	38	723204	583488	671121	809061	587112	646049	593772	692286	642639	854358	683559
1045	14.47	506.325		rt14.47_mz506.3247							137	402776	219407	445300	300798	349099	346817	340807	384201	526742	250333	306955	1018722	146	410963	276207	882519	288290	204304	270664	517766	252868	463472	274395	525065	403958	344208	197	409915	381497	292630	212872	716163	543551	339737	149948	450333	205897	499153
1046	14.26	506.325		rt14.26_mz506.325							95	221845	53896.6	205883	80891.7	129520	149266	109742	206907	358906	68476.2	151742	728718	119	224371	135195	574374	87542.2	62623	82559	165546	59231.1	169184	98748.4	259685	223702	119270	96	220954	163052	103387	58372.1	499718	237323	130981	34563.7	206924	60973	259129
1047	15.9	506.325		rt15.9_mz506.3252							232	126230	123277	168905	123438	121694	136060	142934	111415	181154	140072	105920	161592	320	117743	120665	143897	133846	114714	126748	213025	145210	183696	145862	151386	156358	152827	195	144596	115218	129576	114111	106244	208463	135276	94544.1	180773	102369	117302
1048	3.68	507.054		rt3.68_mz507.0541							18	123920	138516	97230.1	117394	71330.1	148171	66212.8	50476.6	87821.1	133854	71546.3	47286.8	40	89360.8	66951.1	72810.2	126207	204549	196816	124787	108286	81239.2	221298	64939.3	122716	74559.6	39	137853	64764.6	77434.8	165680	135684	114362	110010	151879	109961	112772	65289.5
1050	4.08	507.138		rt4.08_mz507.1384							29	163871	367675	97014.4	364266	9153	132714	10171	255004	254894	385661	182040	132732	21	194340	181808	207319	208145	191800	171205	132252	438757	4612	217981	220696	121751	227397	19	185653	254311	216008	159977	225984	121486	162308	378985	145796	506052	182464
1051	3.05	507.172		rt3.05_mz507.1719							13	102718	175022	52326.1	102823	6850	143416	163744	108189	3972	220580	108505	76310.8	17	99148.9	141551	118888	147692	153045	149190	108548	208055	4776	185605	148518	76197.6	126041	19	103105	147648	121036	127161	121189	64877.1	79843.9	185593	59961.1	224188	146732
1052	15.91	507.272		rt15.91_mz507.2715							699	166537	1189	158046	860	1487	114888	977	215238	171648	1200	194075	357077	619	271421	1395	433092	171016	82970.4	673	205342	130709	267713	144009	289957	144917	163306	466	214832	141835	833	1364	221034	315043	1287	740	294632	801	400
1053	15.62	508.339		rt15.62_mz508.3392							351	74532.4	45238.6	80622.1	66043.7	61163	76566.2	64391.6	72753.3	99652.7	73827.3	76318.5	168798	298	70430.1	56157.4	201414	72887.6	691	53090.5	117363	62137.8	94191	63734.7	106732	73747.8	73713.3	238	67720.5	39216.4	83589.5	35765.5	109384	115382	55839.9	45639	74585.8	50730.8	125439
1054	18.03	508.34		rt18.03_mz508.3402							464	979596	793045	1447233	1075658	1082862	1085577	1001299	1065148	1212692	1040407	852907	1477826	646	990541	934412	1145204	974499	844918	857582	1334336	1122875	1465438	940092	1140883	1065979	1094479	437	1164410	1087219	953859	926108	1230240	1803639	1054775	731369	1300620	724333	1079622
1055	3.82	509.094		rt3.82_mz509.0945							30	113001	144855	69654.8	408593	164808	161906	172405	105572	225821	160405	130763	64912.5	23	120734	122667	122208	178090	267920	214123	153904	216986	173753	311116	144301	97704.4	203299	35	143420	148419	155288	156326	143494	176857	129956	132277	109521	223314	154513
1056	1.48	509.099		rt1.48_mz509.0987							293	104415	83308.8	153597	60790.6	129429	296055	78157.7	1932	60110.5	94860.9	54095.9	1611	267	116032	45935.5	1721	92969.4	212880	239219	232851	147889	60628.9	127065	1195	174419	2715	308	121428	1434	2037	300294	58731.4	173354	156881	151907	163777	124263	1468
1057	6.01	509.224		rt6.01_mz509.2243							34	46045.6	99752.4	69121.1	369	955	39098.8	1267	42010.5	529	78402.8	689	68178.3	19	44737.2	348	1517	294	75078.3	53833.6	57084	86505.3	558	39198.4	67394.9	50945.4	878	12	51618.4	865	707	57749.2	490	69192.8	36553.6	60345.6	51673.8	72599.2	464
1058	12.8	510.284		rt12.8_mz510.2835							322	49493.7	1395	69635.5	57492.8	62657.9	61884.1	64475.6	53272.1	86155.8	2407	52107.2	115425	141	51344.2	52026.1	95355.9	1429	42079.1	49905.6	95905.1	1563	77326.4	66535.4	71610	89712.4	57095.6	176	53443.9	61237.7	54637.6	51335.4	75452.4	124998	67767.3	819	72722.8	1153	59950
1059	7.23	511.054		rt7.23_mz511.0541							178	285834	321613	202631	297823	277426	356844	294437	230828	312915	362487	264215	239753	305	301709	342990	315218	266029	410713	398292	308433	380192	317740	429256	285302	241673	337196	205	336296	361031	349732	438703	335824	270934	206363	334472	258266	426260	289160
1060	4.01	511.076		rt4.01_mz511.0761							61	861038	383496	597549	1826096	921398	610990	1063442	1773224	1491003	469321	984828	1023225	51	995886	968712	1407978	1097200	918686	822200	837283	557864	1319786	1151196	1873943	761506	1220777	57	1095443	1660100	1132491	624582	1979134	1459997	884536	330415	899276	650174	1258926
1061	2.8	511.08		rt2.8_mz511.0796							32	77088.7	63501.2	104135	147963	143121	69067.4	149705	66115.5	163492	87684.1	98536.2	92424.9	47	86692.1	95040.5	102387	116209	101430	88017.8	142117	89843.9	226571	95442	142744	128199	129051	44	102146	97950.2	101815	73042.3	112034	125481	91079.5	89742.8	113976	91195.1	97682.9
1062	1.05	511.107		rt1.05_mz511.1066							54	87124.4	987	60672.1	4238	119879	78736.3	129800	113441	208806	67548.5	112550	130765	77	79950.5	120299	141758	86587.2	1829	60825	1791	2643	162077	2847	154194	75839.7	138022	89	92789.3	103919	131220	87792.3	149931	2695	73864.2	1107	75215.4	1177	155716
1063	2.54	511.133		rt2.54_mz511.1333							16	133523	179626	68714.9	237560	91431.1	105661	40755.3	37933.6	133655	43509.9	70721.6	61589.5	19	73367.2	85050.6	73873.2	174427	160133	130660	94554.3	36851.2	38804.3	71126.2	99617.4	58115.8	106582	20	103155	279772	104995	179525	216123	77599	59430.1	80558.8	52834.2	70542.9	80282.7
1064	15.43	511.14		rt15.43_mz511.1397							818	86453.3	989	542	120237	152623	87390.2	131740	115519	113324	994	119845	154482	1215	157542	112004	154935	92868	138345	122535	85304.8	55374.8	113231	172523	170973	80096.2	115180	915	51547.2	127914	146518	131766	129067	124305	75515.2	1217	760	671	163906
1065	7.18	511.239		rt7.18_mz511.2388							26	120919	213780	108775	137430	117232	130953	95911.6	114025	130653	229294	147456	141717	56	142302	158274	161260	208675	153317	133279	153394	222418	105250	131776	159621	115800	209650	67	192699	176950	161961	127363	139352	109099	105170	230081	120954	247076	176296
1066	8.9	511.239		rt8.9_mz511.2389							36	36599.3	49400.4	55350	43282	43521	43675.5	45851.7	1324	40352.4	55268.7	45928.9	32262.6	60	46702.7	44109.6	39331.7	58048.9	55516.9	64318.5	61216.2	53731.4	44891.8	56871.3	41166.7	45400.4	49826.5	48	41522.8	38504.5	50251.4	45878.2	29314.4	60217.9	38953.3	46787.5	68983	66453.4	55665.8
1067	7.73	511.238		rt7.73_mz511.2381							11	151306	298076	127481	77147.2	64213.9	74654.3	54910.5	154750	74909.8	315831	173479	185084	24	154010	170000	229317	172273	89106.5	78563.8	161062	374091	56862.7	60928.5	176814	139844	220277	30	177592	230170	198854	85463.1	173348	125039	117996	340086	134580	402422	195012
1068	1.68	512.088		rt1.68_mz512.0883							59	136356	2158	3154	70309.5	429	117397	94178.3	89745.9	74738.8	114187	98551.2	98961.3	170	137089	107438	126531	124712	1572	128438	1274	102267	97991.2	85788.3	74731.8	129527	99025.5	103	130565	112329	108761	119165	712	3058	152533	1233	154814	88692.3	66795.1
1069	2.82	512.099		rt2.82_mz512.0992							55	99116.8	113048	143937	4963	3485	101761	4828	73066.3	68804.2	127747	119572	2282	73	105593	134400	57042.2	131256	97821.6	2116	203963	112100	5639	3304	106357	145696	123003	83	119285	91987.1	129274	105790	91040.8	4103	127956	96949	150957	111323	122208
1070	13.34	512.299		rt13.34_mz512.2988							207	2987668	1762381	3914269	2086353	2601430	2553342	2717146	3589584	3783623	2446177	2750968	6430419	347	2886169	2504612	6083250	2986708	1658943	1764117	4155078	1921429	4336705	2167702	4221869	3411734	3249075	367	3279177	4186325	2972849	1993597	4476301	5961406	3342272	1010297	4344450	1590216	3524590
1071	7.24	513.069		rt7.24_mz513.0686							71	271402	277809	156943	341942	260820	323537	300558	359451	336952	283903	256921	236876	71	282816	279359	306058	253042	325655	348045	221296	347154	273143	384830	313286	199100	277750	151	318242	398385	282584	331042	457622	324765	262458	346537	246169	387436	285226
1072	9.57	513.079		rt9.57_mz513.0792							171	108451	870	60872.4	266535	363593	48075.8	335393	291368	228729	938	63433.2	452478	184	124046	66605.9	378776	62656.2	65663.8	55891.7	99228	218	408385	76631.6	568714	93365.1	84320.4	50	139266	316306	88724.4	218	335129	173407	87013.7	392	88496.4	557	108036
1073	1.02	513.122		rt1.02_mz513.1216							266	1356223	385431	708517	176436	1158813	1423117	1604338	2200645	2200055	464053	1718032	2948823	347	1468331	2196234	2233403	1403523	526527	1060685	958935	315639	1810754	498534	2015106	765715	1354015	294	1470140	1546780	2062487	1322331	2493796	895580	939505	278160	1144828	322746	2231439
1074	3.03	513.136		rt3.03_mz513.1364							35	76832.4	51892.7	3093	114626	143573	175786	198252	5133	112669	3735	1587	102648	25	80477.1	1646	4535	1754	143649	166213	119172	2561	191733	164979	89976.5	149005	65051.1	39	118444	143810	1796	146415	4065	65293.4	131622	113751	156687	3933	1702
1075	8.3	513.217		rt8.3_mz513.2175							51	87798.1	89057.2	75681.5	93720.8	86709.2	113714	90170.2	78748.1	86360.6	91297.8	86342	96177.3	29	90350.4	94007	112354	109388	118778	111733	88260.8	87539.4	123040	123863	104678	80236.9	97924	45	97081.8	118422	102779	127905	76729.9	73585.9	66735.9	80265.2	82433.4	105263	103896
1076	6.34	513.218		rt6.34_mz513.2181							43	51579.7	1718	777	49908.3	55497.4	43102.1	48715	94725.2	33996	43606.1	61000.1	68387.1	29	92814.2	78801.4	90544.7	82454.8	65992.5	44721.8	1177	42672.2	69845.3	59178.9	102476	778	95164.7	48	94581.4	127063	82306.5	1033	69362.5	600	406	1061	1074	1586	77590
1077	16.29	513.335		rt16.29_mz513.3354							281	72182.4	565	82481	92448.9	71289.6	59808	75903.9	103184	77250.5	331	60757.7	143978	87	70536.6	59089.7	109208	60389.1	76303.9	951	93481.9	45894.7	86066.8	57542.9	133149	71856.5	77987.2	283	79783.6	110148	57772.5	50027.2	122675	94891.7	435	1010	71102.1	699	68620.3
1078	1.82	514.213		rt1.82_mz514.2126							101	91490.6	448	297	965	168	884	976	1445	1349	755	279809	1503	25	107304	287708	1054	266163	326	777	164	641	952	954	1383	1331	294848	32	95188.2	795	264126	810	469	76	465	197	520	616	307960
1079	5.98	515.047		rt5.98_mz515.0472							79	71679.6	71190.5	1544	43145.8	1648	68352.9	70099	98327.6	83394.8	82644.2	59418.9	84953.5	73	86214.5	1285	99902.3	1001	94265	94863.7	1125	61400.8	109266	76651.5	82029.1	1219	1160	46	85658.6	97925.4	77290.8	91201.8	104067	55868.3	789	73498.5	58432.5	60825.8	80450.5
1080	4.1	515.047		rt4.1_mz515.0471							28	140962	200149	89317	351739	229524	196748	251790	249190	273290	213543	228448	157618	71	170407	223756	175269	204339	239165	261782	114331	260487	226659	366169	243122	125717	258376	60	197452	197013	240405	189311	261634	182893	169067	249813	129952	314969	266168
1081	8.17	515.079		rt8.17_mz515.0789							218	69742.9	444	892	77478.7	97741.4	59132.7	83686.8	106533	90773.4	529	63006.3	90253.2	196	75721.7	57105.7	72380.3	49775.6	63088.3	52351.5	68348.3	161	96766.3	66174.3	121330	1004	65393	143	66687	112856	60626.7	764	169929	57201.2	33939.2	488	1376	513	79472.7
1082	3.14	515.14		rt3.14_mz515.14							74	566158	2304	251107	435558	1053464	356679	1031813	773193	1192602	3195	714058	870713	106	591120	777951	853455	822070	274017	276126	394795	90468.3	1307745	256031	711282	316302	717788	49	614346	681744	968517	271759	1167083	695504	258205	1803	323377	3519	1120693
1083	1.47	515.145		rt1.47_mz515.1448							657	219588	268603	107844	468070	271463	313204	354630	272001	392258	286672	171683	232148	560	253407	172637	310497	169512	375402	358203	148610	347331	334085	444586	249979	137595	198256	636	236422	215883	198130	267324	373081	180563	149497	302772	147749	361887	183858
1084	0.95	515.219		rt0.95_mz515.2194							29	547255	255519	357084	657371	630388	623999	868506	651464	843471	308628	505320	883468	85	580556	522981	794888	525657	630985	532033	560617	249995	885420	668764	868827	459723	624067	49	618057	689584	595303	507976	943198	726541	415957	140858	541021	352179	739337
1085	5.79	516.15		rt5.79_mz516.1505							65	122638	136899	107588	121887	114996	136414	113982	136478	105608	154216	166288	98452.7	107	140421	146325	175711	195089	135873	173151	152986	175058	210911	176623	118887	117840	149451	36	183996	163687	163600	152244	97677.3	104777	104602	143115	127444	173342	162762
1086	6.81	517.064		rt6.81_mz517.0645							138	73406.4	55277.7	78336.4	817	748	62687.2	1168	95622.9	1493	71428.6	88357	93292.8	150	82773.7	84965	92106.4	1363	476	70187.2	741	330	1485	742	1135	79333.8	370	129	74418.4	998	58931.9	752	612	86676.8	73185.8	69866.8	91925	70892.6	162669
1087	5.14	517.134		rt5.14_mz517.134							64	141597	109321	98969.4	142120	151520	244971	154205	165399	188154	102031	125716	178189	85	137415	135825	176966	107068	165227	193491	110702	113679	180848	191463	176799	1187	132101	57	135106	1652	111700	167100	254358	1643	909	100837	2548	176570	117647
1088	0.99	517.163		rt0.99_mz517.1627							78	775405	497800	774247	650454	1207708	571768	1038029	573868	1174425	579891	659803	1147548	177	754962	1040369	984747	621305	418232	695829	1068164	467270	1169454	343620	1055399	984671	886072	290	831591	736546	721779	724576	783374	640750	983280	491194	1103356	433604	780278
1089	1.11	518.069		rt1.11_mz518.0692							98	213819	107006	154585	2770	103387	501408	141515	651963	174634	382424	669293	239601	149	621961	317374	232812	625168	390551	215019	171408	282952	192371	105486	151280	134040	583549	109	673375	173873	691185	235045	581407	115582	159312	67615.4	196584	106514	600548
1090	5.75	518.13		rt5.75_mz518.1297							44060.1	2200923	647286	1694687	3570640	3520263	1401534	4346270	3994646	4318750	1024180	2033932	4559545	33699.3	2411557	1451682	5166326	1962117	1424190	1227761	2388225	893526	5685361	1459310	5616589	2008308	2042761	885	2665883	5301842	1813668	1251435	3249152	1941218	1237319	571498	1853894	1205573	2025460
1091	3.57	518.187		rt3.57_mz518.1869							27	56038.9	538	70693.1	139394	209056	89304.7	163520	72837.7	237832	763	573	82726.1	24	69259.7	191	104466	355	74571.7	78754.6	102006	713	244142	114097	100668	86561.9	386	15	68345.6	78872	673	62704.5	59333.8	54618.6	59001.6	594	77204.8	328	919
1092	3.19	518.188		rt3.19_mz518.1875							269	1193208	949984	798109	2121942	3323926	2441925	3428269	1032543	3787662	1027216	533357	873098	278	1214997	486704	1321040	749303	2896878	2280828	1619375	1156815	4253834	3014091	1230736	1138773	781053	205	1279827	1149090	680249	2551789	1196118	930315	1022355	867464	1297051	1070535	807307
1093	7.98	518.217		rt7.98_mz518.2173							96	121442	112209	96019	178644	143552	129355	171890	125946	183493	154671	199206	115143	61	146880	203899	142155	161384	135471	121159	143861	192791	164231	182375	125401	76388.4	148353	121	152949	124044	209961	113049	164188	119667	66506.7	118768	86072	189573	197463
1094	13.53	518.249		rt13.53_mz518.2493							467	200099	103474	152219	165133	169779	145207	241161	165570	345743	121328	144709	444714	153	249883	129932	480398	129215	149943	150190	359540	125076	280856	160296	347036	224570	170269	376	202475	198344	163021	140107	462185	308606	171193	88827.8	332165	122788	221495
1095	8.25	519.117		rt8.25_mz519.117							75	456648	194784	75078.6	663699	531880	529954	638210	678835	696276	194157	425940	504183	51	451449	387196	588327	397538	734414	510814	115788	290320	479007	840650	556026	928	376793	195	443011	627495	362061	386131	1056579	147507	72011	170864	76229.9	271154	453613
1096	6.88	519.113		rt6.88_mz519.1132							142	259780	58847.6	293072	241654	270070	277377	352372	391875	336907	93722.9	240448	385304	179	293902	249409	490933	260521	287983	248746	298518	94594.9	361729	315472	420885	262337	227174	147	309987	465375	277008	335510	562298	445989	206572	82412.8	295779	123357	320659
1097	4.12	519.171		rt4.12_mz519.1708							20	166190	118227	137844	372893	425155	191084	435201	159708	487279	132440	136513	196943	12	167298	111477	244127	157633	185455	185504	323364	153161	520559	225973	265532	218228	182292	20	211133	265778	113083	135297	198046	239965	197440	103124	202137	150336	156216
1098	4.3	519.171		rt4.3_mz519.1709							28	130927	1156	1815	193481	238419	168075	242544	130749	214064	1369	4252	183862	22	142280	122600	216830	154111	193502	147508	3318	1404	251127	241121	256140	2026	188310	23	155412	246736	156606	134584	165552	2258	821	993	1730	553	144149
1099	3.75	519.267		rt3.75_mz519.2667							5	70939.6	33415	127479	1506	31560.6	84685.5	41537.9	102513	1109	41043.6	61874.2	117490	7	68949.6	55815.1	119588	73517.3	53788.1	37401.6	78971.9	27148.2	54430.5	1440	77859	135970	56460.2	15	75879.2	136716	61670.4	76542.9	97833	134866	53186.5	1066	107970	32890.2	59431.1
1100	3.96	519.266		rt3.96_mz519.2663							8	157094	94637.6	453074	55088.3	50094.1	349461	57315.1	91013.2	40244	129737	88449	247125	8	198304	74073.3	154663	69190.1	214644	176420	342097	101120	42784.8	101235	113139	324068	77530	14	155477	121839	81231.2	366504	52776.1	169208	201295	51300.9	336509	113589	76830
1101	1.29	520.089		rt1.29_mz520.0892							31	58261	62602.8	3619	73390.8	15097	57946	52203.6	88881.4	73250.6	50502.5	92649.1	34826	94	60842.3	58632.6	97516.4	111325	98801.7	48668.6	87192.8	76560.4	42445.7	55183.8	108175	7895	80212.9	128	54320.2	134928	66318.6	47548	169851	66032.3	40888.1	68139.9	52705.4	77934.2	88226.3
1102	5.33	520.146		rt5.33_mz520.1456							53	325098	201231	189897	1030700	794737	403318	805413	289580	1042800	234827	241013	286719	49	367079	265549	373046	264813	538893	442457	467359	360769	712742	785705	378054	311042	474123	77	380142	325772	341804	335552	494541	427470	328540	310581	288816	406586	349341
1103	1.35	520.167		rt1.35_mz520.1667							56	309978	283287	99559.5	352615	147554	529443	215818	358512	204993	396766	266154	328461	214	333959	293212	382681	310802	421364	454424	146579	416247	226468	620431	370571	157612	314314	226	320838	381395	358543	451253	342692	152561	109996	261794	124782	524949	282118
1104	7.9	520.233		rt7.9_mz520.2328							30	40860.2	38406.6	1179	57618.4	43689.3	52477.6	40448.2	864	55546.6	44506.6	69248.9	1091	50	53090.2	69466.1	1094	59764.9	62093.5	57827.6	51425.7	54038.2	32272.6	66117	666	862	79609.7	40	53464.3	753	84331.7	57162.8	738	779	710	45982.2	659	60297.4	76908.1
1105	14.19	520.266		rt14.19_mz520.2661							667	357595	267369	463863	268917	442616	551922	415258	593489	482999	341146	459726	19681	1126	411898	513821	1368740	497132	275664	556132	1038390	373807	743830	480381	1645286	1472203	735889	919	1208068	738587	518367	369867	1009089	2158246	1158508	293606	1578942	383738	1188192
1106	4.75	521.056		rt4.75_mz521.0564							26	42584.1	503	1416	77591.9	69427.5	1825	61335.9	68892	1925	267	49141.2	63879.6	58	50602.4	45808.9	76391.6	55971.9	57017.1	50305.8	884	624	955	71416.8	94987.4	773	88574.3	39	52901.2	83061.4	62465.5	1136	78301.8	713	558	313	718	624	64650.7
1107	4.54	521.058		rt4.54_mz521.058							56	114651	65004.7	116656	185700	126675	49672	165376	136311	197604	77367.1	54073.5	66303.5	34	132879	87938	93043.4	99880.6	92347.1	51195.8	165463	52719.7	208942	67880.7	177540	171296	113488	35	149676	155598	100036	79705	167977	316430	212722	67012.4	181971	87985.5	118174
1108	6.02	521.127		rt6.02_mz521.1266							82	116485	700	660	1184	1123	146204	1080	132086	247120	591	95196.2	180350	41	99410.1	95221.9	179154	1931	2193	2383	1027	843	105932	1620	165670	504	55127.7	29	109523	149120	101720	1777	340408	1336	524	382	1590	1313	131987
1109	3.27	521.163		rt3.27_mz521.1625							31	74538.5	55315.7	87246.7	933	2681	1238	2041	1943	1719	72507.8	1485	101803	26	78099.7	73741.8	75690.4	62108.9	711	1170	118752	76615.8	2285	1600	1988	99695	75000.4	12	70070.4	1796	74781.8	1145	1163	80803.1	77583.8	64668.7	66856.4	68399.1	1296
1110	3.6	522.161		rt3.6_mz522.1608							14	57242.7	60487.1	45426.2	142091	142508	113706	136356	1844	145288	2196	46186.3	54247.2	14	71451.2	50009.2	79253.6	56355.8	134186	107951	92382.1	74046.3	148348	161498	1515	64611	79931.4	14	83241.1	65799.2	56075.1	96147.6	79656.6	72169.4	64233.1	70503.1	57750.4	84349.9	55388.7
1111	3.79	522.161		rt3.79_mz522.1608							15	98928.2	77421	67480.6	171484	163503	111503	164388	69265.8	190517	87025	81818.7	89127.5	13	94697.7	78600.9	79784.5	95512.4	169142	137433	101768	122073	144835	199533	3850	81132.5	121067	23	112394	90580.7	101411	101141	89846.7	92739.2	77289.2	118320	80737.2	130164	93140.1
1112	3.34	522.173		rt3.34_mz522.1729							27	104550	85347.4	90887.9	121006	135676	122738	106459	113386	163408	128225	108344	134199	23	90479.7	87916.7	135005	78792.6	103826	89500.9	128020	106505	178167	2452	155056	122872	76045.5	23	114542	110332	83232.1	93411.1	131007	90561.5	65675	100830	116060	116065	86466.2
1113	7.28	523.075		rt7.28_mz523.0749							113	101198	80561.8	90987.9	95906.8	108572	100800	118025	122385	97894.9	97931.4	103174	125910	150	107672	111600	114480	94474.1	99279.2	89074.2	116599	117765	137948	96784.6	119186	117418	111652	185	125471	138634	119289	114890	136336	127495	118964	134245	134214	108470	129678
1114	2.84	523.165		rt2.84_mz523.165							28	158553	71495.5	1425	297840	390594	124794	272411	10125	458626	5379	144970	205998	34	202950	140241	303008	205638	213878	161464	140040	127435	27121	29486	297380	2589	243554	40	204671	334838	172445	150786	253032	76120.2	70027.6	87882.2	66991.9	10977	14274
1115	3.04	523.167		rt3.04_mz523.1666							85	391348	269614	197746	1052050	1087091	544869	1191423	747228	963633	416638	228316	488278	49	486993	256281	680544	407468	686527	561845	466993	425229	1355384	1001125	672423	321302	358257	55	497562	684072	339799	533659	536831	299298	339389	301920	399682	490556	554037
1116	8.6	523.239		rt8.6_mz523.2392							154	301904	541028	420023	168695	163520	208933	188741	325278	164941	619134	228383	411706	117	354732	247816	447981	283569	271448	233980	463858	657616	271952	278648	502059	458329	236676	47	354474	443258	228221	264652	335182	403547	330988	452505	464724	650621	261402
1117	15.89	523.295		rt15.89_mz523.2947							360	144429	50923.5	132297	57066.7	78128.7	85105.6	73827.1	190379	128115	63971.1	67912.5	1231	703	155210	77544.9	387850	112206	917	446	153454	650	159148	614	229123	125085	143571	351	95645.9	131052	85056.7	76705	299506	130406	84562.4	456	143199	994	117793
1118	0.97	524.158		rt0.97_mz524.1578							191	47035.8	55217	43682.2	46039.9	5188	56001.5	48359.9	37848.4	81326.5	246	43893.7	41506.9	43	45046.2	3485	2241	44864.8	1217	2314	2650	34550.1	56964.8	45802.2	51516.5	41960.7	54715.3	45	51022.3	2239	3285	1688	67146.7	60334.1	2505	1527	49456	795	2691
1119	13.31	524.172		rt13.31_mz524.1715							334	109043	107829	189562	127124	141825	138513	178395	174510	141910	180720	153430	212520	234	109183	139916	148584	156206	145937	133904	205176	173613	235604	175610	211620	167851	161616	404	96698.4	127455	139747	198390	133999	204369	178961	112989	159171	170477	217965
1120	7.84	525.03		rt7.84_mz525.0299							194	62240.4	698	41750	82717.2	96144.7	738	66386.1	121031	93599.7	352	48880.7	102288	116	80541.9	55128.4	90321.3	1115	918	1202	55918.2	924	61656.4	1099	119460	74105.1	63311.5	146	80190.7	116199	59109.2	795	158628	97444.8	80759.5	833	62410.9	1110	69864
1121	5.97	525.056		rt5.97_mz525.0562							39	56007.1	2238	36869	1356	1136	82847.1	70648.4	65707.9	77439.1	1938	695	73711.1	63	42387.9	671	75925.1	515	77535.9	80881.3	48467.7	70289.6	56786.2	95265.1	73112.7	48948.1	442	58	71606.5	86010.7	948	88964.1	78102.1	43293.9	690	949	44695.9	1350	862
1122	8.28	525.218		rt8.28_mz525.2183							45	55110.4	68880.9	1175	60020.7	39139	112437	41558.8	46418	45324.5	74560.2	41431.6	43687.3	25	53994.5	42977.9	44348.9	50318	55178.1	60749.5	55597.8	66558.6	42155.3	65352.1	39069.8	1283	38572.4	21	50927	51972.6	46870.1	67469.6	47218.9	42066.3	33914.1	52367	46596.8	66782.7	40995.2
1123	8.67	525.218		rt8.67_mz525.2178							104	128280	172542	133627	109390	94532.7	131903	106305	145866	100341	194280	97909.2	180730	63	132102	91453.1	209023	114372	186114	155519	164255	271367	149480	178355	205148	148215	122845	104	148663	216021	115524	166190	145508	131221	103847	191800	140004	266657	118791
1124	4.61	525.218		rt4.61_mz525.2185							20	68062.8	274	144	274	190	311	313	110	555	446	248161	228	27	75903.6	218578	685	279046	350	365	126	571	260	135	202	362	239392	18	79871.6	288	275084	401	77	245	196	433	213	325	197894
1125	0.96	526.116		rt0.96_mz526.116							57	127537	81622.2	110595	140771	175990	118740	229771	166610	237652	117062	165086	213246	28	131786	129478	183666	151349	111849	116553	152122	92341.6	203942	141329	262454	150586	193951	63	155897	142780	166508	112456	200365	142690	113381	5806	139367	106174	238547
1126	4.1	526.156		rt4.1_mz526.1562							16	35089.1	1081	1520	167670	230137	1793	189154	1621	210198	696	533	111623	16	30012.4	626	40703.6	1739	1472	1296	48426	1518	158867	1175	71784.9	881	36539.5	20	86636.6	79785.4	37033.5	1135	68170.6	31414.5	891	888	1993	638	86541.4
1127	13.6	526.314		rt13.6_mz526.3141							275	82090.7	66697.1	110118	118997	130899	79222.9	139479	93263	215888	105755	59416.1	144688	356	82281.1	60544.3	131911	72312.1	86483.6	98871.9	157250	88572.2	137138	100277	116879	126690	71745.2	347	110503	84507.1	64151.6	80597.6	175526	144304	117118	44634.5	133454	66160.6	69643.6
1128	0.85	527.101		rt0.85_mz527.1006							4	30498.2	1703	1297	2106	2823	1553	33002.4	32514.5	32871.4	1651	2170	28968.1	5	26160.6	42716.7	35044.2	24909.8	843	1822	22353.3	1178	27583.7	1625	1368	1674	26416.4	14	30662.4	2382	30411.6	1776	42085.4	1775	1109	1185	2078	1010	23862
1129	3.07	527.104		rt3.07_mz527.1041							63	591974	69298.6	204803	573350	1144936	297616	1222166	735595	1460714	78562.5	583755	682300	66	522407	701997	718327	626299	152577	150298	223490	69567	1074910	195514	445098	189470	476910	32	434322	489702	634956	125580	967946	544079	115219	44670.8	173300	62274.1	714626
1130	14.74	527.134		rt14.74_mz527.1342							102520	339910	186047	140842	702821	459670	494477	554831	528668	622017	257524	424600	566312	79257.7	329867	407972	662942	465085	624565	501779	229322	267330	559509	758108	598514	195094	503306	93427.4	341657	501033	458659	562440	608250	249642	150980	152203	116414	253606	530022
1131	8.61	527.217		rt8.61_mz527.2166							128	415923	562901	304483	356276	209551	339880	177816	249633	298111	590653	550547	243900	149	292884	471578	304712	589315	573705	427137	389690	705323	244821	509187	198466	458292	542184	88	184598	159216	395407	242398	186020	313985	135827	208845	290274	481489	384517
1132	3.4	527.224		rt3.4_mz527.2244							15	177072	143526	297610	89891.5	103413	37770.4	98160.8	156049	92602.3	121604	149176	191452	12	191345	162476	212929	207758	3246	35168.7	269883	127781	153814	3330	184950	298550	163949	10	183926	188645	220326	2630	144561	213838	197758	133150	257350	166983	207745
1133	9.09	527.233		rt9.09_mz527.233							86	138309	174690	129614	112478	117754	185723	131611	119135	123505	198410	125458	152779	54	143931	129995	177040	167260	199401	176288	128607	212991	165976	218841	152900	151420	123672	51	166064	150674	112682	193465	97117	99858.5	92764.1	140966	111118	262797	134817
1134	1.65	528.053		rt1.65_mz528.0531							98	91545.4	1553	1482	4448	829	3178	47476.2	62924.3	1555	72217.6	69562	55814.1	82	107497	68751	1905	130733	732	2210	1016	2378	61187.1	6882	1531	65906.9	80947.4	63	99236.9	1287	87362.6	1108	630	872	86794.4	1234	3074	4191	68664.2
1135	8.71	529.064		rt8.71_mz529.0639							143	63917.6	149616	2456	107566	100786	102582	131318	94106.4	143214	158269	94570	67923.2	89	68367.2	78192.9	70562.7	95817.4	120336	118899	71303.9	173939	133936	139577	102188	1370	72742.5	37	77586.9	94978.4	72011.2	102145	75716.2	71630.6	56815.4	125593	58680.3	163254	75006.3
1136	6.12	529.095		rt6.12_mz529.095							494	205579	176217	425964	1514	1397	303698	2215	2843	808	286798	3353	1596	312	216348	129503	2073	86656	334826	319250	457521	316652	2093	318189	754	489346	107649	437	395137	811	5126	341974	846	487611	486378	234309	518204	320511	144026
1137	13.11	529.149		rt13.11_mz529.1495							453	122117	1090	1934	112188	111262	49408.6	169508	145003	161887	1324	82430	157528	467	88502.9	115766	206479	105092	79852.1	65706.2	1783	1168	198944	101467	249086	2488	118994	653	95200.2	197366	144817	1309	273313	102864	921	1047	647	694	118755
1138	1.05	529.188		rt1.05_mz529.1877							34	314858	145646	376517	331101	346678	289066	517332	551622	489808	250444	467040	681959	62	443186	417235	588808	414763	264025	222978	458880	231942	703533	240530	707508	541149	737234	69	427100	628158	524179	307545	570902	667477	415528	148080	471790	218197	681881
1139	5.52	529.212		rt5.52_mz529.2124							15	149594	265377	113713	271702	156447	198566	128793	80639.1	201775	323614	124864	76899.4	20	159885	120983	134784	184744	281310	201313	151858	342085	178271	331261	97693.4	132860	173090	33	162434	160000	139658	229181	84744.5	85541.3	93172.9	266232	126317	345466	129299
1140	3.19	530.064		rt3.19_mz530.0641							29	74255.6	87007.1	60267	253239	131072	81048.2	111754	94486	132989	92835.6	61633.9	1491	37	94684.9	77825.8	85336	108481	146635	98527.4	123878	97428.9	113491	186676	98116	78700.3	112005	25	95750.8	110983	90803.3	87369.9	114050	121394	97496.9	63593.9	89531.3	98002.5	80900.8
1141	6.05	530.128		rt6.05_mz530.1279							73	178033	137071	376497	1153	1937	156438	1417	1988	2248	159604	118693	1986	73	191257	107730	1231	104026	185743	157795	400455	172957	1685	182296	1547	338483	128344	82	205313	778	118254	161133	1903	344568	421854	137422	508652	153442	129173
1142	1.06	530.127		rt1.06_mz530.1271							92	291900	147314	13121	12693	286327	560229	282473	495004	364686	195752	436224	713175	106	373126	417889	614740	372218	264241	374102	22291	161077	365179	260028	569932	20137	423562	95	366379	570293	394545	465028	559732	28297	18337	113961	29855	155891	490365
1143	1.34	530.127		rt1.34_mz530.1266							10	60920.1	32056.7	489	299	1707	75083.8	46047.6	63903.7	57022.6	39768.8	68821.1	106399	36	54968.8	62927.2	118016	94843.1	77966.5	74888.4	34143.5	1607	69264	46876.5	97386.1	754	88945.4	126	64431.2	101815	84910.8	108996	133393	938	892	45729.8	1160	1235	85652.3
1144	2.97	530.129		rt2.97_mz530.1288							21	40437.6	1313	944	74670.3	56782.2	44811.6	98617.4	1556	63109.3	51610.8	42335.7	50737	15	51417.2	39420.8	47572.6	67245.2	53377.3	53554.6	45265.3	1756	76803.3	51565.3	53883.7	61631.5	48060.4	26	44448.9	1145	47628.1	50147.3	48234	1185	1536	573	66095.7	52824	47314.2
1145	5.31	530.184		rt5.31_mz530.1845							80	397752	621523	523768	164117	134302	486414	146795	110423	143822	642624	398425	131697	95	425527	398133	160970	430644	578582	496048	572610	678477	171243	561786	158103	554123	465636	103	454153	186203	448810	570498	102671	379271	443490	543001	529011	599065	430811
1146	6.8	531.081		rt6.8_mz531.0808							146	2209479	2233063	1085638	4514395	2202231	2679785	2296076	2769364	2950037	2307576	1902321	1519444	171	2133062	1662753	2445597	1743089	2959431	3041248	1473589	2713988	2312173	3244852	2321347	1011286	2079575	129	2088182	2517977	1833339	2091324	3389525	1973937	1491305	1953279	1298176	2631965	1683472
1147	5.65	531.081		rt5.65_mz531.0806							45	391542	158939	9845	761746	598355	349283	582981	755665	965536	9670	322920	433490	61	406591	299873	640273	300545	439818	406689	286213	234968	559488	563919	617604	186852	336581	83	374912	638142	308410	269738	1110239	402405	242008	136616	4912	243976	419935
1148	3.84	531.172		rt3.84_mz531.1722							10	54540.8	945	1283	63353.1	82866.2	1246	98963.1	70275.2	117118	1064	56335.1	79800.4	22	64099.6	61943.5	86101.4	631	1465	1386	591	844	101901	2500	88442.4	59292.1	1751	13	68488.7	83921.6	71683.9	1025	91787	53650.1	670	1269	955	1043	70016.4
1149	3.45	531.193		rt3.45_mz531.1928							24	216550	186041	213253	297232	318073	336162	315637	156886	349722	247730	286614	346890	33	288012	270717	223112	265878	387655	333835	382312	284628	266583	411899	330124	290796	360879	34	285591	5766	350507	294084	205200	236498	217690	273166	238647	262112	329227
1150	3.28	531.193		rt3.28_mz531.1926							61	402338	404491	580035	491949	654378	267050	586455	439969	602356	425340	429032	519075	44	355502	422774	443712	475324	280520	264563	564152	438247	541536	273772	516816	592275	453761	47	436802	662719	433870	214308	433409	523662	462277	409394	505141	413573	466473
1151	1.33	531.241		rt1.33_mz531.2413							6	130187	49294.6	134128	129455	31010.6	104555	163775	152526	56040.3	63581.6	103469	174378	20	147499	105542	181302	121291	89142.9	99749.2	3973	86923.2	151700	97155.6	164021	147548	138072	11	136108	141742	122226	107631	79883.3	116364	115887	1448	148286	71304.8	108467
1152	1.04	531.241		rt1.04_mz531.241							30	396648	174977	373575	89773.9	123027	396914	135889	635407	902876	83895.3	444500	614553	48	444557	110915	597603	400917	352788	64389.4	560722	214272	658150	338468	772586	394602	485409	34	410910	556381	465472	339189	625209	442856	322652	140119	336665	209988	533114
1153	2.84	532.08		rt2.84_mz532.0803							20	71026.8	44779.9	58879.2	259692	180103	46898.9	138139	72109.4	277637	50283.9	2005	30771.2	27	79253.5	26542.5	109069	68429.9	85381.9	64369.6	116021	46327.4	140934	121103	96479.6	66178.8	77053	24	83214.1	112114	54903.8	63793.8	84517.3	86402.3	93179	1503	79978.8	55457.9	61826.4
1154	6.35	532.125		rt6.35_mz532.1255							58	76834.1	2063	117480	4137	2054	7950	2914	3334	105880	2526	72686	1211	64	92398.3	2397	97428.3	71482.1	2676	83747.4	218584	141128	102677	99315.9	2230	4386	69642.7	44	81178	1575	79437.9	2540	98977.6	235720	3807	675	120730	1187	1601
1155	1.33	532.189		rt1.33_mz532.1892							55	876334	624944	1024108	754498	805479	223770	1458570	2001819	719364	658056	759105	1002498	53	1044540	842986	1160188	909442	473131	219105	618254	618231	1127239	260113	1235977	709133	694828	317	998090	1937959	842960	243198	1488136	2081046	881768	639588	1039157	797872	794356
1156	1.02	532.225		rt1.02_mz532.2246							196	793072	552450	692763	1295464	872934	684626	903201	851877	836576	391199	831640	728202	247	884249	1140216	986264	946803	812887	693459	643169	639526	35225	663746	46317	581036	28124	173	900429	903931	1063815	660538	911201	1122781	658736	672645	734265	716773	923396
1157	7.69	533.096		rt7.69_mz533.0961							88	373974	300847	3250	617909	447318	560711	422885	430821	632793	367853	318484	234898	137	416288	305015	415006	295045	815517	658237	155276	515137	302750	893730	352932	52939.1	331995	58	386399	455271	311002	506294	907177	158589	92580.1	366484	67366.8	614577	356528
1158	5.78	533.126		rt5.78_mz533.1264							130	399279	419958	924479	5359	4654	527231	4883	75456.8	3828	566278	319816	3269	112	455885	357971	2352	335962	539716	504541	795665	503832	2429	471097	1980	869396	365278	101	491868	85181.7	362395	683756	2664	855385	805329	322406	1033621	459660	415592
1159	1	533.135		rt1_mz533.1349							93	797198	411331	671251	805309	1100960	708426	914872	722566	1005765	364678	709124	905153	120	783603	1109067	812907	765845	595529	607050	856482	482164	784352	518477	758023	674722	841345	128	824186	738820	1106529	658556	1025381	933631	898522	499698	800743	424631	964880
1160	4.43	533.187		rt4.43_mz533.187							44	172678	143310	154421	183486	227644	233567	229656	138394	283311	182497	179553	225104	38	199360	186368	184358	208202	248164	208403	292322	193821	215673	247240	249946	177814	257235	27	191126	209523	258066	209550	176704	171289	158196	189401	171316	196733	232828
1161	6.8	533.223		rt6.8_mz533.2234							22	129220	457	287837	91238.3	116734	667	161030	176569	84859.8	933	46094.2	277640	53	139232	81830	151235	89252.3	819	1029	365359	928	104683	920	152248	294635	45206.3	47	85176	192468	43215.9	697	162063	99006.4	134777	1193	189319	787	1073
1162	15.89	533.326		rt15.89_mz533.3264							282	102998	50964.7	118636	77823.4	78386.9	71079.4	80770.1	151249	114187	70786.9	65888	242100	259	102407	83921.3	170880	77606.8	47359.1	58134.6	102888	54844.1	150099	60778.4	180095	96616.5	99880.1	148	110624	161883	94246.9	81120.5	169670	110126	48856.3	838	96991.1	40335.6	119485
1163	3.11	534.219		rt3.11_mz534.2186							6	534651	371802	811602	1047094	731731	812699	754545	626865	758543	526726	451605	786314	5	557333	391894	682670	435487	870143	766902	1089302	496866	570949	907217	790634	1040360	561981	9	568338	657584	402808	720975	794156	871332	712394	444510	965743	514519	563373
1165	5.86	535.076		rt5.86_mz535.0757							203	868808	1001500	736810	1731499	975924	1073740	1227871	897974	1610114	1221108	845217	546368	126	932971	748402	974987	898697	1022155	1129850	907704	1262988	1003144	1253861	863332	769936	852508	131	998182	942665	829932	936242	910613	1088456	969433	898263	870318	1247978	906934
1166	5.34	535.112		rt5.34_mz535.1118							54	696582	362769	1803	1138548	863431	959980	1162891	935282	1283575	426907	690137	540420	56	744833	620417	774323	509529	1163332	1062525	278647	619398	921479	1725496	840967	1643	461363	46	705475	883013	494875	663077	1945644	266152	156996	392817	2778	664089	709614
1167	8.25	535.144		rt8.25_mz535.1438							102	103773	72523.6	598	78683.6	106152	105450	125816	145871	123789	66732.4	105209	140082	80	114390	93797.7	154857	91322.9	125592	105934	1168	72742.6	102705	135891	130173	512	78809.4	64	119864	138313	94345.4	116307	238876	47007.6	430	53009.8	812	72412	106421
1168	1.69	535.153		rt1.69_mz535.153							32	157055	847	1071	105410	578	3690	2711	172124	64775.9	206968	120822	126757	624	173524	151827	139326	164408	498	4450	240	4713	7499	218952	87917.7	203945	131616	386	161611	169473	145022	209902	532	1077	212397	159	2056	178857	130496
1169	3.56	535.166		rt3.56_mz535.1661							55	165723	117580	1232	820152	648074	145510	715388	245639	861542	150388	203201	286485	43	180164	201069	299246	188569	210569	189775	2535	219223	645790	211017	320249	1610	244623	28	241423	389104	217382	198816	317562	1678	429	123194	1889	206970	230702
1170	6.93	535.239		rt6.93_mz535.2389							63	167816	165779	204721	197197	170171	130732	181330	175750	87451.2	195164	211582	213905	47	202775	176249	220247	235924	157298	209292	226572	316335	189667	159264	225828	205227	226932	65	216778	216485	211549	97341.1	173209	148983	155497	255700	204836	205423	205749
1171	3.02	536.118		rt3.02_mz536.1183							38	196846	218520	79703.8	271991	79330.5	223913	94473.4	185038	119073	215604	481105	121333	54	265831	462067	200410	564625	342182	219809	151166	355147	121113	231399	188577	108150	462336	85	306128	292915	608913	263590	162886	404060	179800	185790	176366	369864	474851
1172	13.13	536.299		rt13.13_mz536.299							156	166185	114664	218072	158436	167836	193829	151815	135844	301118	143608	135486	473661	78	177390	122112	383526	119521	134520	157064	253200	148702	216026	205954	196387	219326	156914	195	179498	142653	123000	128107	258912	297114	161090	79696.2	212638	122551	186880
1173	1.08	537.061		rt1.08_mz537.061							135	66669.7	84953.6	68734.9	103214	93951.5	65338.9	92488.3	56465.2	92823.9	111094	91368.7	46389	150	66762.9	85853.7	52000.7	77631.9	62557.8	73190.9	78715.8	116495	78388.5	109695	38596.2	108957	101354	51	72950.8	2263	86476.7	65087.9	60839.3	44886.2	86282.1	202866	104660	158285	141753
1174	0.99	537.167		rt0.99_mz537.167							66	240315	179216	203830	248799	371918	262362	276648	6201	280416	8122	14052	239535	69	210342	246642	229795	215028	200988	256791	299309	211259	302855	192048	14388	232117	236732	122	234910	9239	257014	237729	234263	188282	256064	106162	279941	80389.8	309838
1175	8.56	537.218		rt8.56_mz537.218							61	264578	226836	173099	572436	503719	314286	534741	145869	541758	261512	295493	147717	67	274638	304606	174744	333119	458178	383032	274266	287283	508689	494355	182478	216433	384929	38	286875	187166	341274	395849	191528	250493	169274	215046	222804	318674	361640
1176	5.59	537.254		rt5.59_mz537.2535							79	173150	484948	187746	198885	66209.1	334150	160810	2135	77040.1	636512	153969	1726	32	232783	153594	50319.8	155949	333947	311191	232880	509646	198893	387622	191044	208239	70151.8	59	234098	179008	178055	396488	875	104097	154187	351006	195566	502275	61584.2
1177	8.37	537.252		rt8.37_mz537.2521							17	112762	197416	5234	1461	1490	119484	50355.3	120499	71121.9	5654	124404	131990	3	128858	118759	156118	129782	3917	119014	2457	197711	58969.3	128511	157996	2239	138350	21	136823	161493	124644	131223	116448	104167	89406.4	145250	3657	3506	123912
1178	5.42	537.254		rt5.42_mz537.2544							19	36868.6	156534	82466.3	29535.8	1208	167007	27316.5	442	24917.5	185446	832	344	42	133472	844	735	23761.6	207141	181907	30330.5	173376	27731.2	82745.7	1317	105298	684	47	134134	25069	795	173900	301	318	688	99879.2	77057.9	169413	649
1179	4.56	538.123		rt4.56_mz538.1231							24	332217	307958	226373	1295750	706980	409528	705821	502979	1002428	344172	282488	404386	40	378475	296158	471160	384287	522037	470025	379264	407724	581247	651528	615896	272165	484069	22	425825	633340	389532	394698	606342	411948	383527	286965	346520	407036	376514
1180	0.99	538.188		rt0.99_mz538.1885							32	1017559	491477	876109	1000147	928753	1054855	1167971	961260	1553383	679964	1346696	1138141	74	1026598	1054089	1193852	953316	1044057	1073311	1506763	709606	1254295	985124	1313507	1280802	1282785	120	1037671	1004471	1312392	1041806	1097102	1251592	978611	514683	1282464	686070	1483521
1181	13.55	538.315		rt13.55_mz538.3148							276	1465827	1168648	2075523	1956279	2140235	1863726	1960293	1552914	2930781	1464583	1392021	3609165	283	1793796	1288282	3011019	1322028	1498176	1729036	2600174	1434185	2548750	1969734	2170078	2163162	1597484	284	1900431	1756813	1307074	1341338	2609488	2846368	1788928	794452	2257208	1219721	1875180
1182	15.05	538.41		rt15.05_mz538.4098							1561	33748.9	36811.7	54361	45422.7	41995.1	38155	33345.5	44269.9	38920.8	31069.5	26947.4	46638	22452	37548	39054.4	39020.7	32722.3	36283.2	42324.4	40423	43037.6	44972.1	36754.6	41000.8	40693.3	44495.9	1070	38266.9	32982.8	29220.1	43022.8	37633.5	45636.2	45169.7	39546.4	45617.7	32558.5	50585.1
1183	8.26	539.087		rt8.26_mz539.0865							205	58719.7	1766	1031	53713.1	62470.8	60671.5	70699.3	76156.2	52745.9	40731.5	61495.4	67200.8	112	63920.6	46819.7	75528.3	47991.6	76501.2	57219.9	751	1036	57443	87325.7	86536.7	498	48105.6	47	63600.9	84312.7	44135.9	50285.2	105554	1153	153	1042	445	760	77297.2
1184	12.46	539.098		rt12.46_mz539.0981							974	66216.1	499	65585.9	217028	190861	48716.6	152176	106946	114279	678	497	160235	1285	59422.2	604	147104	773	899	62	51914.5	537	277045	1075	161086	95938.4	945	378	61605.1	125439	727	359	98060.9	118410	145	457	672	306	373
1185	2.64	539.14		rt2.64_mz539.1396							16	45773.5	63945.6	4061	3802	60169.4	54873.3	57679.3	1434	230301	104788	78123.1	58570.9	25	57451	72176.6	63027.8	2536	69043.4	90666.1	74455.6	47245.6	49306.5	5579	219321	123774	72056.6	18	79734.1	50478.8	64005.5	58546.9	77378.8	2721	2354	42101.7	59113.1	2213	62317.3
1186	5.59	539.233		rt5.59_mz539.2333							65	401781	581197	425004	329208	387842	385533	330396	316446	330768	674692	219361	423574	60	451600	273960	530831	316850	493699	408469	552516	787534	438786	805125	610732	488413	329545	74	485126	558439	297781	429461	477676	426175	406838	704705	481187	838022	300586
1187	10.24	539.251		rt10.24_mz539.251							271	327600	490707	235037	225676	178168	1082584	179302	204748	181542	446202	254589	284712	257	350107	200334	244619	258758	869849	875287	271744	529861	239628	511932	227582	203622	154622	352	312416	237525	208683	575209	105362	217370	137413	286278	173083	504861	241726
1188	7.94	539.27		rt7.94_mz539.2704							22	121135	137570	3011	79348.2	78109.1	147934	85180.6	3017	72517.1	137863	124103	127382	22	109777	100698	114135	111604	151970	136311	2498	149847	86300.1	155654	97568.3	131537	140828	33	120000	124954	109399	126765	119894	127899	107818	132304	121969	167350	134752
1189	16.89	539.352		rt16.89_mz539.3518							129	316870	197378	397024	430334	323495	222840	357273	535799	331734	215615	230249	534566	170	340135	259144	408467	231029	293889	179297	312546	271652	406288	250097	564341	325346	249113	229	350438	534541	240498	193310	589936	433553	182389	173891	253156	230169	297530
1190	1.26	540.053		rt1.26_mz540.0529							282	637689	27387	545106	622596	21747	682296	712580	720510	624150	1002605	683118	665346	388	608156	515320	647966	617364	453079	589800	29070	803947	817106	672881	685015	893719	557290	551	494026	494072	590047	524192	965501	547941	705938	25093	796280	955494	603654
1191	1.03	540.054		rt1.03_mz540.0536							127	347075	855977	423459	269787	706078	295955	189403	259942	281134	5390	228460	413597	163	380374	436057	523606	360714	352214	326469	935741	296721	250673	195209	359577	5288	189725	270	429626	419584	359711	314522	1082411	365471	273817	743508	361879	7546	5105
1192	5.75	540.112		rt5.75_mz540.1119							152	50613.6	747	44728.8	63039.1	75813.4	727	85976.9	93364.6	105758	929	46177.9	102104	73	58878	40225.5	97608.2	48697.7	568	413	50827.3	635	96802.1	204	119538	46699.7	67271.9	76	59651.6	98492.6	722	576	69526.1	46488.1	379	118	44607	342	47799.2
1193	14.01	540.33		rt14.01_mz540.3301							143	64428.6	48359.4	78774.4	1309	800	66609	54828.2	65463.4	4036	54647.1	54948.3	181483	174	63687.8	56087.5	138734	52245.2	45234	50552.6	104965	42175.4	2024	49985.3	78794.1	76937.1	63571	187	73313.2	56382.7	52647.1	53611.7	101975	102981	70232.6	598	82422.7	40884.2	81510.8
1194	14.2	540.331		rt14.2_mz540.3307							911	1248181	1029818	1484564	1113234	1378572	1604277	1395832	1302682	2107196	1349142	1189322	1918545	579	1306310	1128642	1686095	1284801	991092	1350318	1833727	1233131	1892429	1166571	1365655	1338781	1395019	1050	1398823	1244795	1215599	1222890	1743244	1875620	1245049	708114	1648789	943227	1504328
1195	13.58	541.113		rt13.58_mz541.1132							1031	310110	1076	103443	481937	565796	106176	624076	864001	587397	102131	187235	1231709	1080	193868	126211	1508118	145409	1248	1159	182259	1079	1133315	151213	1276997	158514	1346	499	128908	696236	230063	931	453176	182668	200489	939	1065	969	116185
1196	4.1	541.17		rt4.1_mz541.1696							25	214926	273941	128936	397687	405886	246055	498593	259596	531943	209531	411488	312775	28	241043	400084	314724	392339	345347	278153	164317	338250	414508	470935	424402	123981	415866	32	272746	388410	395830	232606	379430	147441	107241	259089	158811	361628	334612
1197	1.05	541.188		rt1.05_mz541.1881							421	496433	482283	677315	414935	346450	328878	372057	286455	365074	474758	516947	175066	547	510308	532968	212123	574994	526267	355876	515933	552050	393882	316324	419144	591713	431123	462	527560	9435	553102	443775	161926	721936	618924	531317	642434	534628	439190
1198	3.95	541.248		rt3.95_mz541.2481							19	145281	73671.4	397000	47547.2	63611.6	252091	64684.6	87291.8	50127.8	111786	90611.4	194003	7	142138	81477.2	156090	74667.1	177666	139329	411828	81754.5	55882.3	83916	96764	353305	82970.1	16	131425	110321	84745.4	459256	64951.7	142014	283943	56285.1	393247	82454.5	82781.7
1199	3.75	541.249		rt3.75_mz541.2485							6	104524	57372.5	144662	29238.7	41325.8	120116	53806.1	137344	23768.3	70273.5	85748.2	147801	9	107319	83341	153858	117805	79894.3	61451.6	122294	56654.6	66274.5	23767.5	105424	142027	86967.1	8	108002	173427	90659.5	113970	141335	137359	85651.7	29179.4	129272	61471.7	87839.5
1200	10.17	541.269		rt10.17_mz541.2686							100	863653	859941	4881	6269	3504	3872172	3814	256396	3272	995735	2735	2760	154	979604	2497	403150	265822	4219856	4429135	528809	987934	486473	2923623	207609	1510	228620	272	778410	323072	368678	5218360	2345	450914	279774	615412	351105	872710	447973
1201	10.56	541.266		rt10.56_mz541.2657							117	541486	937604	1395139	1113396	738049	1214568	755950	224768	788355	852614	841415	184407	161	521975	715951	271160	746771	1005555	5046	802368	651280	638176	4757	217953	910532	410902	167	483569	243100	350259	8884	127172	516955	324337	426133	570773	603565	429703
1202	9.1	541.302		rt9.1_mz541.3017							118	191222	433302	273307	110844	133013	316378	145013	118747	134926	460662	156319	149858	58	187462	138285	142719	166650	330633	92261.6	276318	453025	214257	247021	148458	280501	149586	69	207589	162233	146602	365450	91174.4	218187	197474	332407	279186	425872	132097
1203	8.56	541.302		rt8.56_mz541.3016							41	31306.8	45094	36987.7	25238.3	998	52614.1	1251	890	1144	75781	1983	1393	59	35436.4	26723.4	1102	36513.7	57082.2	71073.3	35815.2	117440	1595	1242	851	28127.1	30365.8	49	69647.4	845	33491.8	68224.1	785	787	680	34471.6	32268.8	1677	28747
1204	13.37	542.249		rt13.37_mz542.2491							317	228828	297092	165607	328258	476437	214800	458498	506470	268475	158147	288891	271094	363	229249	293888	474500	191607	290406	184534	229398	186202	406197	203543	506226	256043	306604	317	348959	486170	345158	286672	495122	289365	306282	115320	303588	160686	243672
1205	6.26	543.051		rt6.26_mz543.0507							110	165038	65764.2	135572	468404	340293	101739	337322	381737	320181	83051.4	159662	319307	71	220340	144045	338914	184180	109524	105740	200054	93255.5	393449	134958	474552	129356	167914	118	209981	353296	175551	93458	324741	208893	152051	87836.8	133768	109931	203515
1206	7.98	543.111		rt7.98_mz543.1113							167	186078	177730	212832	189378	227814	292551	218766	197902	222092	198400	116509	191823	167	203328	123623	202997	116435	288810	299421	236717	218625	208931	287691	170958	243548	120690	115	208775	223078	137734	332508	251134	289792	261297	230025	272970	237994	142380
1207	1.05	543.127		rt1.05_mz543.1268							36	135237	107771	183962	110498	113411	130534	131336	84166.9	125420	96827.8	2388	2179	118	170197	4295	186590	3924	183612	126289	192148	119578	109898	106649	93982.2	129345	2716	77	172169	142842	141496	120772	3261	164962	113397	105548	192057	104231	126236
1208	13.07	543.129		rt13.07_mz543.1287							79341.3	486304	285446	235476	850124	688465	616264	751797	639126	835301	456100	545168	718565	82150.3	495812	445316	829958	490471	691075	551292	377218	429118	1008728	688127	899413	262533	558771	1237	578626	761958	575009	532257	956848	315300	213542	284549	184453	443246	552272
1209	13.48	543.129		rt13.48_mz543.129							66048.8	481581	177930	230291	836511	592673	610990	668346	571039	733096	230776	496012	730001	63992.8	462748	475228	783697	568873	669940	606482	372262	269198	775992	771217	690242	271108	580890	1242	497381	608757	520806	480519	817826	332975	201143	167363	223539	238303	603354
1210	5.09	543.138		rt5.09_mz543.1384							59	186150	237669	146724	337228	140126	267940	174191	164426	260346	314386	254806	125275	39	213139	282233	164824	329177	391470	314248	209263	382148	168658	410647	217531	173445	372793	41	233421	196989	281305	279519	156710	188224	226432	269078	188563	355921	313801
1211	0.86	543.241		rt0.86_mz543.2415							10	48135.6	41026.2	38438.6	61335	171420	44997.7	179252	72025.5	196472	35515.9	48803.6	2994	13	52968.8	75306	63269.2	75361.3	52841.7	36224.3	39945.2	33494.5	40268.9	172659	151915	34780.8	46657.2	7	55418.3	62933.8	53732.4	65753.9	64896.2	58554.6	45854.5	19750.7	53517.9	45615.4	63984.9
1212	9.52	543.317		rt9.52_mz543.3167							54	90194.1	153450	124374	137402	83517.6	138684	83393.8	55150.4	94858.9	185116	85180.2	65595.4	62	103931	69977.1	67473.1	86215.3	164480	138904	138254	192393	109713	151513	77645.3	125677	71033.5	54	117144	77889.3	78495.2	167081	53698.1	96249.7	88221.6	147384	113179	213026	82414.2
1213	1.3	544.108		rt1.3_mz544.1083							12	77320.9	782	54651.6	109537	56057.4	1617	58108.6	82701.8	61821.8	1301	643	80564.2	34	65271.9	49694.1	178088	1180	131817	2185	58623.1	846	88739.9	66334.9	90207.1	1560	1387	18	69834.8	132435	891	68274.9	124306	1441	53436.2	655	56050.8	1740	52658.1
1214	5.82	544.182		rt5.82_mz544.1815							49	59830.2	114279	143655	634	607	95472.6	134	111	339	177698	53651.6	246	77	68187.3	1919	349	2312	7665	4824	136282	158498	579	5953	267	118935	2069	57	70724.2	390	59990	6969	353	102322	109538	101641	170108	156720	1714
1215	5.57	544.182		rt5.57_mz544.1816							34	88822.1	109527	155684	1002	843	5020	1650	528	928	143433	2707	401	58	87374.4	1707	539	2431	4739	3827	125564	122354	77384.9	5035	459	115605	2268	43	75862.9	342	1943	4779	442	91527.8	88843.3	80893.4	140178	125292	1795
1216	3.4	544.229		rt3.4_mz544.229							12	308296	401217	386675	343352	252737	422977	315080	167126	278249	521340	241419	224292	16	333227	231248	213742	222768	380156	388199	396861	493040	311712	398267	229490	429286	226628	12	339948	204358	232238	349191	171354	418588	327053	464174	371395	479007	232280
[truncated: 1,374 more rows]
[truncated: 3 more columns]

## Sheet: Dataset S2D
Dataset S2 Negative-mode LC-MS analysis of six aphid genotypes naturally bearing and lacking Hamiltonella. D Sample key.
Sample name	Sample type	Aphid genotype
AQNEG17MAY_14-18	Hamiltonella free	SC_12
[truncated: 41 more rows]
