# Supplementary material for: Impact of Facultative Bacteria on the Metabolic Function of an Obligate Insect-Bacterial Symbiosis
Source: mBio. 2020 Jul 14;11(4):e00402-20. doi: 10.1128/mBio.00402-20 (PMC7360925; doi:10.1128/mBio.00402-20)
Supplement: DATA SET S3 [file mBio.00402-20-sd003.xlsx]

## Sheet: DATASET S3A
DATASET S3. Metabolic model data. (A) Updates to published Buchnera model iSM199
Reactions removed from Buchnera iSM199 model
Abbreviation	Description	Reaction	GPR	Genes	Proteins	Subsystem	Reversible	Lower bound	Upper bound	Objective	Confidence Score	EC Number	Notes
AHPC	alkylhydroxyperoxidase	nadph[b] <=> nadp[b]					1	-1000	1000	0	2		ahpC
CLPNS_EC	Cardiolipin Synthase (E.coli)	2 pg_EC[b] <=> glyc[b]+ clpn_EC[b]	BU273	BU273			1	-1000	1000	0	2		cls
Reactions added to Buchnera iSM199 model
Abbreviation	Description	Reaction	GPR	Genes	Proteins	Subsystem	Reversible	Lower bound	Upper bound	Objective	Confidence Score	EC Number	Notes
TRPS3	tryptophan synthase (indoleglycerol phosphate)	3ig3p[b] -> g3p[b] + indole[b]	(BU277 and BU278)	BU277 BU278		Tryptophan biosynthesis	0	0	1000	0	2	4.2.1.20	trpAB
TRPS2	tryptophan synthase (indole)	ser-L[b] + indole[b] -> h2o[b] + trp-L[b]	(BU277 and BU278)	BU277 BU278		Tryptophan biosynthesis	0	0	1000	0	2	4.2.1.20	trpAB
PSERT	phosphoserine transaminase	glu-L[b] + 3php[b] -> akg[b] + pser-L[b]	BU312	BU312		Serine biosynthesis	0	0	1000	0	2	2.6.1.52	serC
METALA1c	methionyl aminopeptidase	h2o[b] + metala[b] <=> met-L[b] + ala-L[b]	(BU230 or BU367)	BU230 BU367		Peptide metabolism	1	-1000	1000	0	2	3.4.11.18
DHFOR2	dihydrofolate:NADP+ oxidoreductase	nadp[b] + dhf[b] <=> h[b] + nadph[b] + fol[b]	BU143	BU143		Vitamin B9 (folate) biosynthesis	1	-1000	1000	0	2	1.5.1.3	folA
FPGS_tm	Tetrahydrofolate:L-glutamate gamma-ligase (ADP-forming)	atp[b] + glu-L[b] + thf[b] -> adp[b] + h[b] + pi[b] + thfglu[b]	BU167	BU167		Vitamin B9 (folate) biosynthesis	0	0	1000	0	2	6.3.2.17	folC
FPGS7	10-Formyltetrahydrofolate:L-glutamate ligase (ADP-forming)	atp[b] + glu-L[b] + 10fthf[b] -> adp[b] + pi[b] + 10fthfglu-L[b]	BU167	BU167		Vitamin B9 (folate) biosynthesis	0	0	1000	0	2	6.3.2.17	folC
NMNAT	nicotinamide-nucleotide adenylyltransferase	atp[b] + h[b] + nmn[b] -> ppi[b] + nad[b]	BU446	BU446		Vitamin B3 (niacin) biosynthesis	0	0	1000	0	2	2.7.7.18	nadD
GLUTRS	Glutamyl-tRNA synthetase	atp[b] + glu-L[b] + trnaglu[b] -> ppi[b] + amp[b] + glutrna[b]	BU070	BU070		Heme Biosynthesis	0	0	1000	0	2	6.1.1.17	gltX
HMBS	hydroxymethylbilane synthase	h2o[b] + 4 ppbng[b] -> 4 nh4[b] + hmbil[b]	BU591	BU591		Porphyrin and chlorophyll metabolism	0	0	1000	0	2	2.5.1.61;4.3.1.8	hemC
FBA2	fructose-bisphosphate aldolase	f1p[b] <=> dhap[b] + glyald[b]	BU451	BU451		Fructose and mannose metabolism	1	0	1000	0	2	4.1.2.13	fbaAB
G6PBDH	beta-D-Glucose-6-phosphate:NADP+ 1-oxoreductase	nadp[b] + g6p-B[b] <=> h[b] + nadph[b] + 6pgl[b]	BU320	BU320		Pentose phosphate pathway	1	0	0	0	2	1.1.1.49	zwf
PPM2	phosphopentomutase 2 (deoxyribose)	2dr1p[b] <=> 2dr5p[b]	BU542	BU542		Pentose phosphate pathway	1	0	1000	0	4	5.4.2.7	deoB
GLYOX	hydroxyacylglutathione hydrolase	h2o[b] + lgt-S[b] -> h[b] + gthrd[b] + lac-D[b]	BU246	BU246		Methylglyoxal Metabolism	0	0	1000	0	2	3.1.2.6	gloB
FRDOr	Ferredoxin:NADP+ oxidoreductase	h[b] + nadp[b] + fdxrd[b] <=> nadph[b] + fdxox[b]	BU581	BU581		Unassigned	1	-1000	1000	0	2	1.18.1.2	fpr
THIORDXi	hydrogen peroxide reductase (thioredoxin)	trdrd[b] + h2o2[b] -> 2 h2o[b] + trdox[b]	BU597	BU597		Unassigned	0	0	1000	0	3	1.11.1.16	trxA;bcp
SPODM	superoxide dismutase	2 h[b] + 2 o2s[b] -> o2[b] + h2o2[b]	BU189	BU189		Unassigned	0	0	1000	0	2	1.15.1.1	sodAB
DGK1	deoxyguanylate kinase (dGMP:ATP)	atp[b] + dgmp[b] <=> adp[b] + dgdp[b]	BU434	BU434		Purine metabolism (Adenosine deoxyribonucleotides de novo biosynthesis)	1	-1000	1000	0	2	2.7.4.8	gmk
ADK2	adenylate kinase (Inorganic triphosphate)	amp[b] + pppi[b] <=> adp[b] + ppi[b]	BU484	BU484		Purine metabolism	1	-1000	1000	0	2	2.7.4.3	adk
XPPT	xanthine phosphoribosyltransferase	prpp[b] + xan[b] -> ppi[b] + xmp[b]	(BU195 or BU251)	BU195 BU251		Purine metabolism	0	0	1000	0	2	2.4.2.22	gpt
DADK	deoxyadenylate kinase	atp[b] + damp[b] <=> adp[b] + dadp[b]	BU484	BU484		Purine metabolism	1	-1000	1000	0	2	2.7.4.3	adk
PUNP7	purine-nucleoside phosphorylase (Xanthosine)	pi[b] + xtsn[b] <=> r1p[b] + xan[b]	BU541	BU541		Purine metabolism	1	-1000	1000	0	2	2.4.2.1;2.4.2.-	deoD
AP4AH	Ap4A hydrolase	h2o[b] + ap4a[b] -> 2 adp[b] + 2 h[b]	BU142	BU142		Purine metabolism	0	0	1000	0	2	3.6.1.41	apaH
CTPS1	UTP:ammonia ligase (ADP-forming)	atp[b] + nh4[b] + utp[b] <=> adp[b] + 2 h[b] + pi[b] + ctp[b]	BU416	BU416		Pyrimidine metabolism	1	-1000	1000	0	2	6.3.4.2	pyrG
YUMPS	yUMP synthetase	r5p[b] + ura[b] -> h2o[b] + psd5p[b]	((BU375 and BU199) or (BU348 and BU401 and BU282))	BU375 BU199 BU348 BU401 BU282		Pyrimidine metabolism	0	0	1000	0	2	4.2.1.70	psuG
DCTPD2	CTP aminohydrolase	h2o[b] + h[b] + ctp[b] -> nh4[b] + utp[b]	BU108	BU108		Pyrimidine metabolism	0	0	1000	0	2	3.5.4.13	dcd
DURIPP	deoxyuridine phosphorylase	pi[b] + duri[b] <=> 2dr1p[b] + ura[b]	BU541	BU541		Pyrimidine metabolism	1	0	1000	0	2	2.4.2.1;2.4.2.3;2.4.2.2;2.4.2.4	deoA;deoD
MI1PP	1D-myo-Inositol 1-phosphate phosphohydrolase	h2o[b] + mi1p-D[b] -> pi[b] + inost[b]	BU285	BU285		Inositol phosphate metabolism	0	0	1000	0	2	3.1.3.25	suhB
MI3PP	1D-myo-Inositol 3-phosphate phosphohydrolase	h2o[b] + mi3p-D[b] -> pi[b] + inost[b]	BU285	BU285		Inositol phosphate metabolism	0	0	1000	0	2	3.1.3.25	suhB
MI4PP	1D-myo-Inositol 4-phosphate phosphohydrolase	h2o[b] + mi4p-D[b] -> pi[b] + inost[b]	BU285	BU285		Inositol phosphate metabolism	0	0	1000	0	2	3.1.3.25	suhB
PAPPT2	UDPMurAc(oyl-L-Ala-D-gamma-Glu-L-Lys-D-Ala-D-Ala):undecaprenyl-phosphate phospho-N-acetylmuramoyl-pentapeptide-transferase	udcpp[b] + uAgla[b] <=> ump[b] + uaGgla[b]	BU219	BU219		Peptidoglycan Biosynthesis	1	-1000	1000	0	2	2.7.8.13	mraY
UAGPT2	UDP-N-acetyl-D-glucosamine:N-acetyl-alpha-D-muramyl(oyl-L-Ala-gamma-D-Glu-L-Lys-D-Ala-D-Ala)-diphosphoundecaprenol 4-beta-N-acetylglucosaminlytransferase	uacgam[b] + uaGgla[b] <=> h[b] + udp[b] + uaaGgla[b]	BU216	BU216		Peptidoglycan Biosynthesis	1	-1000	1000	0	2	2.4.1.227	murG
MPTG2	murein polymerizing transglycosylase 2 (three linked units)	uaagmda[b] + murein5p5p[b] -> h[b] + udcpdp[b] + murein5p5p5p[b]	BU200	BU200		Peptidoglycan Maturation	0	0	1000	0	3		mrcB;murJ;ftsW
MCTP1App	murein crosslinking transpeptidase 1A:(A2pm->D-ala) (periplasm)	murein5p5p[b] -> ala-D[b] + murein5px4p[b]	BU200	BU200		Peptidoglycan Maturation	0	0	1000	0	4		mrdA;ftsI;mrcB
MCTP2App	murein crosslinking transpeptidase 1A:(A2pm->D-ala) (periplasm)	murein5p5p5p[b] -> 2 ala-D[b] + murein5px4px4p[b]	BU200	BU200		Peptidoglycan Maturation	0	0	1000	0	4		mrdA;ftsI;mrcB
KAS14	beta-ketoacyl-ACP synthase	h[b] + malACP[b] + acACP[b] -> co2[b] + ACP[b] + actACP[b]	BU092	BU092		Fatty Acid Biosynthesis Initiation	0	0	1000	0	2	2.3.1.41	fabB
3OAR40	3-oxoacyl-[acyl-carrier-protein] reductase (n-C4:0)	h[b] + nadph[b] + actACP[b] <=> nadp[b] + 3haACP[b]	BU351	BU351		Fatty Acid Elongation-Saturated	1	-1000	1000	0	2	1.1.1.100	fabG
EAR40x	enoyl-[acyl-carrier-protein] reductase (NADH) (n-C4:0)	h[b] + nadh[b] + but2eACP[b] -> nad[b] + butACP[b]	BU265	BU265		Fatty Acid Elongation-Saturated	0	0	1000	0	2	1.3.1.9	fabK
3OAS60	3-oxoacyl-[acyl-carrier-protein] synthase (n-C6:0)	h[b] + malACP[b] + butACP[b] -> co2[b] + ACP[b] + 3ohexACP[b]	BU092	BU092		Fatty Acid Elongation-Saturated	0	0	1000	0	2	2.3.1.179	fabF
3OAR60	3-oxoacyl-[acyl-carrier-protein] reductase (n-C6:0)	h[b] + nadph[b] + 3ohexACP[b] <=> nadp[b] + 3hhexACP[b]	BU351	BU351		Fatty Acid Elongation-Saturated	1	-1000	1000	0	2	1.1.1.100	fabG
EAR60x	enoyl-[acyl-carrier-protein] reductase (NADH) (n-C6:0)	h[b] + nadh[b] + thex2eACP[b] -> nad[b] + hexACP[b]	BU265	BU265		Fatty Acid Elongation-Saturated	0	0	1000	0	2	1.3.1.9	fabK
3OAS80	3-oxoacyl-[acyl-carrier-protein] synthase (n-C8:0)	h[b] + malACP[b] + hexACP[b] -> co2[b] + ACP[b] + 3ooctACP[b]	BU092	BU092		Fatty Acid Elongation-Saturated	0	0	1000	0	2	2.3.1.179	fabF
3OAR80	3-oxoacyl-[acyl-carrier-protein] reductase (n-C8:0)	h[b] + nadph[b] + 3ooctACP[b] <=> nadp[b] + 3hoctACP[b]	BU351	BU351		Fatty Acid Elongation-Saturated	1	-1000	1000	0	2	1.1.1.100	fabG
EAR80x	enoyl-[acyl-carrier-protein] reductase (NADH) (n-C8:0)	h[b] + nadh[b] + toct2eACP[b] -> nad[b] + ocACP[b]	BU265	BU265		Fatty Acid Elongation-Saturated	0	0	1000	0	2	1.3.1.9	fabK
3OAS100	3-oxoacyl-[acyl-carrier-protein] synthase (n-C10:0)	h[b] + malACP[b] + ocACP[b] -> co2[b] + ACP[b] + 3odecACP[b]	BU092	BU092		Fatty Acid Elongation-Saturated	0	0	1000	0	2	2.3.1.179	fabF
3OAR100	3-oxoacyl-[acyl-carrier-protein] reductase (n-C10:0)	h[b] + nadph[b] + 3odecACP[b] <=> nadp[b] + 3hdecACP[b]	BU351	BU351		Fatty Acid Elongation-Saturated	1	-1000	1000	0	2	1.1.1.100	fabG
EAR100x	enoyl-[acyl-carrier-protein] reductase (NADH) (n-C10:0)	h[b] + nadh[b] + tdec2eACP[b] -> nad[b] + dcaACP[b]	BU265	BU265		Fatty Acid Elongation-Saturated	0	0	1000	0	2	1.3.1.9	fabK
3OAS120	3-oxoacyl-[acyl-carrier-protein] synthase (n-C12:0)	h[b] + malACP[b] + dcaACP[b] -> co2[b] + ACP[b] + 3oddecACP[b]	BU092	BU092		Fatty Acid Elongation-Saturated	0	0	1000	0	2	2.3.1.179	fabF
3OAR120	3-oxoacyl-[acyl-carrier-protein] reductase (n-C12:0)	h[b] + nadph[b] + 3oddecACP[b] <=> nadp[b] + 3hddecACP[b]	BU351	BU351		Fatty Acid Elongation-Saturated	1	-1000	1000	0	2	1.1.1.100	fabG
EAR120x	enoyl-[acyl-carrier-protein] reductase (NADH) (n-C12:0)	h[b] + nadh[b] + tddec2eACP[b] -> nad[b] + ddcaACP[b]	BU265	BU265		Fatty Acid Elongation-Saturated	0	0	1000	0	2	1.3.1.9	fabK
3OAS140	3-oxoacyl-[acyl-carrier-protein] synthase (n-C14:0)	h[b] + malACP[b] + ddcaACP[b] -> co2[b] + ACP[b] + 3omrsACP[b]	BU092	BU092		Fatty Acid Elongation-Saturated	0	0	1000	0	2	2.3.1.179	fabF
3OAR140	3-oxoacyl-[acyl-carrier-protein] reductase (n-C14:0)	h[b] + nadph[b] + 3omrsACP[b] <=> nadp[b] + 3hmrsACP[b]	BU351	BU351		Fatty Acid Elongation-Saturated	1	-1000	1000	0	2	1.1.1.100	fabG
EAR140x	enoyl-[acyl-carrier-protein] reductase (NADH) (n-C14:0)	h[b] + nadh[b] + tmrs2eACP[b] -> nad[b] + myrsACP[b]	BU265	BU265		Fatty Acid Elongation-Saturated	0	0	1000	0	2	1.3.1.9	fabK
CLPNS140	myristoyl-cardiolipin synthase	2 pg140[b] <=> glyc[b] + clpn140[b]	BU273	BU273		Cardiolipin Biosynthesis	1	-1000	1000	0	2	2.7.8.-	pgsA
3OAS160	3-oxoacyl-[acyl-carrier-protein] synthase (n-C16:0)	h[b] + malACP[b] + myrsACP[b] -> co2[b] + ACP[b] + 3opalmACP[b]	BU092	BU092		Fatty Acid Elongation-Saturated	0	0	1000	0	2	2.3.1.179	fabF
3OAR160	3-oxoacyl-[acyl-carrier-protein] reductase (n-C16:0)	h[b] + nadph[b] + 3opalmACP[b] <=> nadp[b] + 3hpalmACP[b]	BU351	BU351		Fatty Acid Elongation-Saturated	1	-1000	1000	0	2	1.1.1.100	fabG
EAR160x	enoyl-[acyl-carrier-protein] reductase (NADH) (n-C16:0)	h[b] + nadh[b] + tpalm2eACP[b] -> nad[b] + palmACP[b]	BU265	BU265		Fatty Acid Elongation-Saturated	0	0	1000	0	2	1.3.1.9	fabK
CLPNS160	cardiolipin synthase (periplasmic, n-C16:0)	2 pg160[b] <=> glyc[b] + clpn160[b]	BU273	BU273		Cardiolipin Biosynthesis	1	-1000	1000	0	2	2.7.8.-	pgsA
3OAR180	3-oxoacyl-[acyl-carrier-protein] reductase (n-C18:0)	h[b] + nadph[b] + 3ooctdACP[b] <=> nadp[b] + 3hoctaACP[b]	BU351	BU351		Fatty Acid Elongation-Saturated	1	-1000	1000	0	2	1.1.1.100	fabG
EAR180x	enoyl-[acyl-carrier-protein] reductase (NADH) (n-C18:0)	h[b] + nadh[b] + toctd2eACP[b] -> nad[b] + ocdcaACP[b]	BU265	BU265		Fatty Acid Elongation-Saturated	0	0	1000	0	2	1.3.1.9	fabK
CLPNS180	cardiolipin synthase (periplasmic, n-C18:0)	2 pg180[b] <=> glyc[b] + clpn180[b]	BU273	BU273		Cardiolipin Biosynthesis	1	-1000	1000	0	2	2.7.8.-	pgsA
ATPM	ATP maintenance requirement	atp[b] + h2o[b] -> adp[b] + h[b] + pi[b]				Unassigned	0	0	1000	0

## Sheet: DATASET S3B
DATASET S3. Metabolic model data. (B) Objective function components for Buchnera, Hamiltonella and aphid metabolic models
			Coefficient (mmol/gDW)
Macromolecule	Metabolite name	Metabolite abbreviation	Buchnera	Hamiltonella	Aphid
Protein	Alanine	ala-L	0.359333	0.499149	0.379757
	Arginine	arg-L	0.203988	0.28742	0.296808
	Asparagine	asn-L	0.270512	0.234232	0.350978
	Aspartate	asp-L	0.281402	0.234232	0.364447
	Cysteine	cys-L	0.0327412	0.088988	0.150865
	Glutamine	gln-L	0.156389	0.255712	0.280726
	Glutamate	glu-L	0.368849	0.255712	0.409496
	Glycine	gly	0.393037	0.595297	0.370295
	Histidine	his-L	0.0789511	0.092056	0.147082
	Isoleucine	ile-L	0.427893	0.282306	0.358892
	Leucine	leu-L	0.425859	0.437778	0.516211
	Lysine	lys-L	0.426463	0.333448	0.424434
	Methionine	met-L	0.141493	0.149336	0.140314
	Phenylalanine	phe-L	0.148655	0.180021	0.216093
	Proline	pro-L	0.158275	0.214798	0.353545
	Serine	ser-L	0.347769	0.209684	0.521755
	Threonine	thr-L	0.256805	0.246506	0.373975
	Tryptophan	trp-L	0.0287714	0.055234	0.0596278
	Tyrosine	tyr-L	0.121369	0.133993	0.19989
	Valine	val-L	0.368997	0.411184	0.404197
DNA	dATP	datp	0.036803	0.024805	0.0209568
	dCTP	dctp	0.013297	0.025612	0.00950365
	dGTP	dgtp	0.013297	0.025612	0.00950365
	dTTP	dttp	0.036803	0.024805	0.0209568
RNA	CTP	ctp	0.126	0.129799	0.0314801
	GTP	gtp	0.203	0.209121	0.0314801
	UTP	utp	0.136	0.140101	0.0582068
Soluble Pool	ACP	ACP	5e-05	N/A	N/A
	AMP	amp	0.001	N/A	N/A
	Biotin (B7)	btn	5e-05	2e-06	5e-05
	Coenzyme A (B5)	coa	6e-06	0.000168	5e-05
	Flavin adenine dinucleotide oxidized	fad	1e-05	0.000223	5e-05
	Reduced FMN	fmnh2	5e-05	N/A	5e-05
	NAD (B3)	nad	0.00215	0.001787	5e-05
	NADH	nadh	5e-05	4.5e-05	5e-05
	NADP (B3)	nadp	0.00013	0.000112	5e-05
	NADPH	nadph	0.0004	0.000335	5e-05
	Riboflavin (B2)	ribflv	0.001	0.000223	5e-05
	5,6,7,8-Tetrahydrofolate (B9)	thf	5e-05	0.000223	5e-05
	Thiamine diphosphate (B1)	thmpp	5e-05	0.000223	5e-05
	Acetyl-CoA	accoa	5e-05	0.000279	N/A
	Succinyl-CoA	succoa	3e-06	9.8e-05	N/A
	Reduced glutathione	gthrd	5e-05	0.000223	5e-05
	Heme O	hemeO	5e-05	0.000223	5e-05
	Siroheme	sheme	5e-05	N/A	N/A
	Spermidine	spmd	0.05	0.006744	N/A
	Undecaprenyl diphosphate	udcpdp	5e-05	5.5e-05	N/A
	Putrescine	ptrc	N/A	0.03327	N/A
	Malonyl-CoA	malcoa	N/A	3.1e-05	N/A
	5,10-Methylenetetrahydrofolate	mlthf	N/A	0.000223	N/A
	5-Methyltetrahydrofolate	5mthf	N/A	0.000223	N/A
	Ubiquinol-8	q8h2	N/A	0.000223	N/A
	Pyridoxal 5-phosphate	pydx5p	N/A	0.000223	5e-05
	Protoheme	pheme	N/A	0.000223	N/A
	10-Formyltetrahydrofolate	10fthf	N/A	0.000223	N/A
	Chorismate	chor	N/A	0.000223	N/A
	S-Adenosyl-L-methionine	amet	N/A	0.000223	N/A
Inorganic Ions	Potassium	k	N/A	0.18569	N/A
	Ammonium	nh4	N/A	0.012379	N/A
	Fe2+	fe2	N/A	0.006388	N/A
	Fe3+	fe3	N/A	0.007428	N/A
	Mn2+	mn2	N/A	0.000658	N/A
	Zinc	zn2	N/A	0.000324	N/A
	[2Fe-2S] iron-sulfur cluster	2fe2s	5e-05	2.5e-05	N/A
	[4Fe-4S] iron-sulfur cluster	4fe4s	N/A	0.000248	N/A
Lipid	Phosphatidylethanolamine (dihexadecanoyl, n-C16:0)	pe160	N/A	0.0441645	N/A
	Phosphatidylethanolamine (dihexadec-9enoyl, n-C16:1)	pe161	N/A	0.0343501	N/A
	Phosphatidylethanolamine (dioctadec-11-enoyl, n-C18:1)	pe181	N/A	0.0177043	N/A
	Phosphatidylglycerol (dihexadecanoyl, n-C16:0)	pg160	0.0016125	0.0105992	N/A
	Phosphatidylglycerol (dihexadec-9-enoyl, n-C16:1)	pg161	N/A	0.00824383	N/A
	Phosphatidylglycerol (dioctadecanoyl, n-C18:0)	pg180	0.0016125	N/A	N/A
	Phosphatidylglycerol (dioctadec-11-enoyl, n-C18:1)	pg181	N/A	0.00424892	N/A
	Cardiolipin (tetrahexadecanoyl, n-C16:0)	clpn160	0.0016125	0.002944	N/A
	Cardiolipin (tetrahexadec-9-enoyl, n-C16:1)	clpn161	N/A	0.00229	N/A
	Cardiolipin (tetraoctadecanoyl, n-C18:0)	clpn180	0.0016125	N/A	N/A
	Cardiolipin (tetraoctadec-11-enoyl, n-C18:1)	clpn181	N/A	0.00118	N/A
Murein	Two linked disacharide pentapeptide murein units (uncrosslinked, middle of chain)	murein5p5p	0.0069	N/A	N/A
	Three linked disacharide pentapeptide murein units (uncrosslinked, middle of chain)	murein5p5p5p	0.0069	N/A	N/A
	Three disacharide linked murein units (pentapeptide crosslinked tetrapeptide & tetrapeptide corsslinked tetrapeptide (middle of chain)	murein5px4px4p	0.0069	N/A	N/A
	Two disacharide linked murein units, pentapeptide crosslinked tetrapeptide (middle of chain)	murein5px4p	0.0069	N/A	N/A
	Two linked disacharide tetrapeptide murein units (uncrosslinked, middle of chain)	murein4p4p	N/A	0.005381	N/A
	Two disacharide linked murein units, tetrapeptide corsslinked tetrapeptide (middle of chain)	murein4px4p	N/A	0.005448	N/A
	Three disacharide linked murein units (tetrapeptide crosslinked tetrapeptide & tetrapeptide corsslinked tetrapeptide) (middle of chain)	murein4px4px4p	N/A	0.000673	N/A
LPS	KDO(2)-lipid IV(A)	kdo2lipid4	N/A	0.008151	N/A
Growth Associated Maintenance	ATP	atp	45.7318	75.5522	27.3666
	H2O	h2o	43.0529	70.0288	27.3666
Products	ADP	adp	45.5608	75.3772	27.3666
	H+	h	45.5608	75.3772	27.3666
	Phosphate	pi	45.5628	75.3732	27.3666
	Diphosphate	ppi	0.7302	0.749831	0.240295
N/A- Metabolite not present in biomass equation

## Sheet: DATASET S3C
DATASET S3. Metabolic model data. (C) Aphid hemolymph growth medium used for simulations
Exchange metabolite name	Exchange flux bound [mmol gDW-1 h-1]
D-Alanine	-1
L-Alanine	-2.5
L-Asparagine	-16
L-Aspartate	-0.25
L-Cysteine	-0.25
L-Glutamine	-18
L-Glutamate	-0.5
Glycine	-1
L-Proline	-6
L-Serine	-2
L-Tyrosine	-4
Ammonium	-1
Hydrogen sulfide	-1
Sulfate	-1
L-Cystathionine	-1
D-Glucose	-1.77
Glycerol 3-phosphate	-1
Trehalose	-27.13
Fe2+	-1
Fe3+	-1
H+	-1
H2O	-1
Potassium	-1
Mn2+	-1
Sodium	-1
Oxygen	-20
Phosphate	-1
Zinc	-1
5-Methylthio-D-ribose	-1
Allantoin	-1
Cytosine	-1
Uracil	-1
Nicotinate D-ribonucleotide	-1
thiamin monophosphate	-1
Pantothenate	-1
Pyridoxine 5-phosphate	-1
8-Amino-7-oxononanoate	-1
Dihydropteroate	-1
S-Adenosyl-L-homocysteine	-1
Thiamin	-1
Phosphatidylglycerol (didodecanoyl, n-C12:0)	-1
Phosphatidylglycerol (dihexadecanoyl, n-C16:0)	-1
Phosphatidylglycerol (dihexadec-9-enoyl, n-C16:1)	-1
Phosphatidylglycerol (dioctadecanoyl, n-C18:0)	-1
Phosphatidylglycerol (dioctadec-11-enoyl, n-C18:1)	-1
